# Supplementary material for: CUBIC: an atlas of genetic architecture promises directed maize improvement
Source: Genome Biol. 2020 Jan 24;21:20. doi: 10.1186/s13059-020-1930-x (PMC6979394; doi:10.1186/s13059-020-1930-x)
Supplement: Supplementary file 1 — Additional file 1. Information of 24 elite maize inbred founders. [file 13059_2020_1930_MOESM1_ESM.xlsx]

## Sheet: Additional_file_1
Additional file 1. Information of 24 elite maize inbred founders
NameEng	NameChn	Group	Origin	Year	Pedigree information	Main characteristicsa	Tyical commercial Hybrid
LV28	旅28	group-I	Liaoning, China	1960	LDHG (LvDaHongGu germplasm)	short life period; compact plant architecture; resistance to NLB, SLB, MDMV	Danyu6,Danyu9
ZI330	自330	group-III	Liaoning, China	1967	OH43/KL67 (ZI330 germplasm)	short SAI; compact plant architecture; high yield;resistance to NLB, SLB, MDMV	Zhongdan2,Danyu6
HZS	黄早四	group-II	Beijing, China	1975	TSPT (SiPingTou germplam)	short SAI; high combining ability; flourishing root; resistance to NLB,SLB,head smut	Yandan14,Hudan1,Huang417,Yedan2,Yedan4
ZONG3	综3	group-III	Beijing, China	1983	LV28 and other 8 parents (ZI330 germplasm)	flourishing root; high combining ability; wide adaptation; resistance to NLB, SLB and head smut	Nongda65,Yuyu22
ZONG31	综31	group-III	Beijing, China	1983	LV28 and other 8 parents (ZI330 germplasm)	short life period; compact plant architecture; resistance to MDMV and toaphis	Nongda60,Nongda3138
TY4	天涯4	group-II	Shaanxi, China	1984	WU105/HZS (SiPingTou germplam)	high combining ability; wide adaptation; flourishing root; resistance to NLB, SLB, head smut, stalk rot	Hudan4
E28	E28	group-I	Liaoning, China	1985	(A619Ht1/LV9(K))/LV9(K) (LvDaHongGu germplasm)	short SAI; high combining ability; wide adaptation; resistance to NLB, SLB, MDMV, high temperature	Danyu13,Shendan7
CHANG7-2	昌7-2	group-II	Henan, China	1985	HZS/WEI95/S901 (SiPingTou germplam)	short SAI; high combining ability; high yield; wide adaptation; resistance to NLB, SLB	Zhengdan958, Yuyu23
DAN340	丹340	group-I	Liaoning, China	1986	(LV9(B)/pod corn)-radiation (LvDaHongGu germplasm)	short SAI; compact plant architecture; high combining ability; wide adaptation; resistance to stalk rot, high temperature	Yedan13,Danyu15,Jidan159,Tiedan10
HYS	黄野四	group-II	Hebei, China	1986	(HZS/YJH)/DZH (SiPingTou germplam)	high combining ability; wide adaptation; flourishing root; high yield; resistance to NLB, SLB, head smut	Tangkang5
JI853	吉853	group-II	Jilin, China	1986	(HZS/ZI330)/HZS (SiPingTou germplam)	high combining ability; flourishing root; resistance to NLB, SLB, stalk rot, high temperature	Jidan 180,Jidan209,Jidan261,Jixin205
H21	H21	group-II	Shandong, China	1988	HZS/H84 (SiPingTou germplam)	short life period; compact plant architecture; resistance to MDMV, seed rot, high temperature	Luyu10
JI53	冀53	group-II	Hebei, China	1988	(JD142/HZS)/HZS (SiPingTou germplam)	short life period; compact plant architecture; high combining ability; wide adaptation; resistance to NLB, SLB, MDMV, stalk rot, high temperature	Jifeng58,Yuyu27
K12	K12	group-II	Shaanxi, China	1989	(HZS/WC)/718 (SiPingTou germplam)	compact plant architecture; flourishing root; high combining ability; wide adaptation; resistance to NLB, SLB, stalk rot	Shandan911,Shandan902,Shanzi1
HUANGC	黄C	group-III	Beijing, China	1990	{[(opaque-2/H162)/opaque-2]/[(opaque-2/ZI330)opaque-2)]}/MB1 (ZI330 germplasm)	high combining ability; resistance to NLB, SLB, Common smut, MDMV, high temperature	Nongda108
XI502	西502	group-II	Shandong, China	1991	DAN340/HZS (SiPingTou germplam)	short SAI; high combining ability; resistance to NLB, SLB, seed rot, head smut	Xiyu3
YUANFH	原辐黄	group-II	Beijing, China	1991	HZS-radiation (SiPingTou germplam)	short SAI; compact plant architecture; resistance to NLB, SLB	Zhongyudan32
F349	F349	group-I	Beijing, China	1994	S5003/DAN340 (LvDaHongGu germplasm)	high combining ability; high yield; resistance to NLB, SLB, MDMV	Nongda95,Nongda84,Jinongda668
5237	5237	group-II	Shandong, China	1990s	DAN340/HZS (SiPingTou germplam)	short SAI; resistance to SLB, stalk rot	Yedan22
81515	81515	group-II	Shandong, China	1990s	(FH100/Go352)/HZS (SiPingTou germplam)	short life period; compact plant architecture; resistance to NLB, SLB, MDMV	Yedan12
LX9801	LX9801	group-II	Shandong, China	1990s	XI502/H21 (SiPingTou germplam)	short life period; resistance to MDMV, head smut, stalk rot, seed rot	Ludan981, Ludan984
Q1261	Q1261	group-II	Shaanxi, China	1990s	K12 (SiPingTou germplam)	high combining ability; high yield; resistance to head smut, seed rot	Shendan10, Danfeng2, Danfenggaoyou303
NX110	农系110	group-IV	Yugoslavia	1990s	Yugoslavia germplasm	high combining ability; wide adaptation; flourishing root; resistance to NLB, SLB, head smut, common smut, lodging	Nongdan5
SHUANG741	双741	group-II	Shandong, China	1990s	AJ525/WE44/HZS (SiPingTou germplam)	high combining ability; wide adaptation; flourishing root; resistance to NLB, SLB, head smut, lodging	Yedan51
aAbbreviation list
SAI: Silk-anther interval
NLB: Northern leaf blight
SLB: Southern leaf blight
MDMV: Maize dwarf mosaic virus
