# Supplementary material for: CUBIC: an atlas of genetic architecture promises directed maize improvement
Source: Genome Biol. 2020 Jan 24;21:20. doi: 10.1186/s13059-020-1930-x (PMC6979394; doi:10.1186/s13059-020-1930-x)
Supplement: Supplementary file 2 — Additional file 2. Whole-genome sequencing statistics and population structure. [file 13059_2020_1930_MOESM2_ESM.xlsx]

## Sheet: Additional_file_2
Additional file 2. Whole-genome sequencing statistics and population structure.
ID	germplasm	sample name	raw PE reads (1X)	clean reads	uniquely mapped reads	unmapped reads	heterozygous rates	missing rate (before imputation)	coverage	average depth	raw PE reads (10X)	PC1	PC2	PC3	PC4	PC5	PC6	PC7	PC8	PC9	PC10	Q1*	Q2	Q3	Q4	Pop
1	5237	5237	10038302	10033039 (99.95%)	8626800 (85.98%)	592510 (5.91%)	0.00209273	0.416678	0.484198	2.02231	113054270	-0.000448443	0.0291963	-0.0158072	0.0185322	0.028569	0.0120177	-0.00170867	-0.00119771	0.00596373	-0.00582141	0.064971	0.519028	0.290549	0.125452	P
2	E28	E28	11989604	11988216 (99.99%)	11309942 (94.34%)	541917 (4.52%)	0.00309375	0.514816	0.557635	2.1853	141332231	-0.017962	-0.019442	0.0142716	0.0318165	0.0184224	0.025696	-0.00302467	0.0186555	0.00738559	0.0446342	0.105946	0.017822	0.597075	0.279157	P
3	Q1261	Q1261	11266102	11265096 (99.99%)	10490831 (93.13%)	489583 (4.35%)	0.00322649	0.485891	0.524102	2.1921	136789146	0.00538244	0.0158924	0.016194	0.0209912	0.0107684	0.0323906	-0.0103975	-0.000237476	0.0137464	0.0486686	0.026233	0.385308	0.529733	0.058725	P
4	CHANG7-2	CHANG7-2	11709927	11708482 (99.99%)	10118281 (86.42%)	561188 (4.79%)	0.00328743	0.474286	0.528397	2.23602	117761828	0.0274922	0.0520214	0.00521591	-0.000748821	0.0146058	0.00137908	0.0072172	0.00620736	-0.0129441	-0.00122739	1.7e-05	0.729833	0.27014	1e-05	P
5	DAN340	DAN340	11602461	11600990 (99.99%)	10838538 (93.43%)	546699 (4.71%)	0.0027913	0.497865	0.543455	2.16204	133970278	-0.00599531	0.00534266	0.024195	0.0619481	0.0110176	0.0853557	-0.00934141	0.0217937	-0.0137301	0.0103434	0.009141	0.097448	0.759817	0.133595	P
6	HUANGC	HUANGC	11960040	11958628 (99.99%)	11029590 (92.23%)	579334 (4.84%)	0.00283108	0.499375	0.547056	2.21066	146365288	-0.0148135	-0.0457122	-0.000419844	0.0320016	-0.00123821	0.000328763	0.0365284	0.00873356	0.00277355	0.00469673	0.262735	1e-05	0.515937	0.221318	P
7	HYS	HYS	11950158	11948676 (99.99%)	10277296 (86.01%)	660049 (5.52%)	0.00318264	0.47679	0.534482	2.23308	145542133	0.0232622	0.0276058	-0.0211523	-0.00421397	0.0163561	0.0276351	-0.0168895	-0.0156765	-0.0225932	0.0200649	0.142239	0.684553	0.165528	0.00768	P
8	HZS	HZS	12944087	12942529 (99.99%)	11273127 (87.10%)	639339 (4.94%)	0.004161	0.501729	0.552523	2.35716	135376914	0.0279201	0.0411754	-0.0193713	-0.011823	0.0189717	0.0123973	-0.00566336	-0.0131806	-0.0184736	0.0141858	0.098449	0.799513	0.102027	1e-05	P
9	TY4	TY4	11241116	11239897 (99.99%)	10032003 (89.25%)	557097 (4.96%)	0.00275176	0.476011	0.521924	2.17654	124828859	0.00515336	-0.00509608	0.0250104	0.0643135	-0.00448785	0.0606109	-0.0324371	0.0316659	-0.00835522	0.0382023	0.070856	0.106095	0.753297	0.069753	P
10	ZI330	ZI330	12020279	12018834 (99.99%)	10591885 (88.13%)	568672 (4.73%)	0.00304561	0.488277	0.537147	2.27071	110473533	-0.016701	-0.00484884	0.0109614	0.0176535	0.0190824	-0.0105053	-0.00338111	-0.0033439	0.0141779	-0.0178127	0.014373	0.031098	0.685061	0.269468	P
11	ZONG3	ZONG3	12518618	12517085 (99.99%)	11060285 (88.36%)	607488 (4.85%)	0.00335026	0.50157	0.550263	2.30254	131309904	0.000463853	-0.0094565	0.0294083	0.00506772	0.0173361	-0.0154927	-0.00642611	-0.0124614	0.0157635	-0.0141592	0.049786	0.017564	0.824884	0.107765	P
12	LX9801	LX9801	12704022	12702597 (99.99%)	11071066 (87.16%)	646537 (5.09%)	0.00379544	0.498391	0.550927	2.32631	147757002	0.0036095	0.0367003	-0.00328339	0.0182856	0.0281103	0.00820784	0.00592009	-0.0085222	-0.00575855	0.00654088	0.017309	0.549435	0.347952	0.085305	P
13	XI502	XI502	10400780	10399293 (99.99%)	9077598 (87.29%)	575467 (5.53%)	0.00239503	0.442602	0.500604	2.07695	143476759	-0.0032717	0.0320259	-0.0188762	0.0177566	0.0275482	0.00983392	0.00590619	-0.00189324	0.00149703	-0.00451299	0.05079	0.54826	0.249701	0.151249	P
14	81515	81515	13397198	13395093 (99.98%)	12067136 (90.09%)	710337 (5.30%)	0.00393538	0.524301	0.572946	2.34424	151752372	-0.00892781	0.00709528	0.0107193	0.0127431	0.0253678	0.0405993	-0.043873	0.0166892	0.015421	0.0165315	0.044734	0.299216	0.451562	0.204488	P
15	F349	F349	11485988	11484695 (99.99%)	10438836 (90.89%)	542744 (4.73%)	0.002994	0.489335	0.535775	2.17825	127127936	-0.0182956	0.000566375	0.0152284	0.0462941	-0.000897972	0.0112181	-0.0129703	-0.00942409	-0.0112783	0.00383284	0.004871	0.039792	0.733923	0.221415	P
16	H21	H21	11905956	11904584 (99.99%)	10476568 (88.00%)	631706 (5.31%)	0.00330691	0.48177	0.536523	2.22857	146789427	0.022214	0.0407229	-0.0180606	0.0296485	0.032224	0.0377704	-0.0151898	-0.0160003	0.0222589	0.0302016	0.096487	0.607454	0.296049	1e-05	P
17	JI853	JI853	13721477	13719629 (99.99%)	12022046 (87.63%)	700577 (5.11%)	0.00432651	0.521355	0.57399	2.40869	136936041	0.0317964	-0.00186026	-0.0219476	-0.041032	-0.0117477	0.0373282	-0.0106519	-0.0381605	-0.0183244	0.0138677	0.289198	0.61616	0.090979	0.003663	P
18	JI53	JI53	11378009	11376535 (99.99%)	10350007 (90.98%)	553012 (4.86%)	0.00313853	0.486447	0.534992	2.15407	131575812	0.00585192	-0.0162503	0.0236934	0.0476282	0.0110297	0.00127164	-0.000107564	0.00251006	-0.0088345	-0.00446323	0.11711	1e-05	0.800622	0.082258	P
19	LV28	LV28	11989976	11988547 (99.99%)	11157287 (93.07%)	592455 (4.94%)	0.00368196	0.504676	0.5473	2.21633	122852464	0.000372132	-0.00852448	0.0302174	0.0644636	0.0100912	0.0301377	-0.00334587	0.00697756	0.00208544	0.0265201	0.043934	0.040362	0.835942	0.079762	P
20	YFH	YUANFH	12652114	12650636 (99.99%)	11074478 (87.54%)	659309 (5.21%)	0.00421928	0.497808	0.550202	2.31484	133863596	0.0281455	0.041442	-0.0193175	-0.00655759	0.0173177	0.014072	-0.000753218	-0.0088215	-0.0132086	0.0135829	0.096278	0.787953	0.115759	1e-05	P
21	SHUANG741	SHUANG741	12597624	12596028 (99.99%)	11254062 (89.35%)	652788 (5.18%)	0.00390296	0.506251	0.558616	2.27012	128677052	-0.00918565	0.0222842	0.00803618	0.0290413	0.0157024	0.0175971	-0.0013308	0.015753	0.0103444	-0.0010475	0.018815	0.320189	0.509539	0.151458	P
22	K12	K12	12314189	12312506 (99.99%)	7814704 (63.47%)	639976 (5.20%)	0.00317348	0.499837	0.552806	2.23886	133674388	0.024857	0.0206813	0.00556185	0.00432458	0.0117077	0.00983545	-0.00726423	0.00944365	0.0212093	0.0173576	0.065026	0.519012	0.415952	1e-05	P
23	NX110	NX110	10876663	10870351 (99.94%)	9521164 (87.59%)	591355 (5.44%)	0.00264176	0.443506	0.500444	2.13947	146291454	0.0149799	0.0115351	8.76237e-05	-1.77071e-05	0.00248589	-0.00739728	-0.00761542	0.00896637	0.00622454	-0.0169557	0.139717	0.413982	0.411018	0.035283	P
24	ZONG31	ZONG31	13102420	13100580 (99.99%)	11796747 (90.05%)	639541 (4.88%)	0.00372466	0.517997	0.566207	2.34057	134588241	-0.00402642	-0.00986831	0.0314068	-0.000934059	0.0116792	-0.0111941	-0.00123165	-0.0212818	0.0201829	-0.0228552	0.010622	1e-05	0.855224	0.134143	P
25	M2452	MG_49	12144078	12142513 (99.99%)	10932055 (90.03%)	593188 (4.89%)	0.00323922	0.498692	0.550591	2.23525	---	0.00697555	0.0199703	0.0101208	-0.00795689	-0.00396873	-0.0273572	0.00097824	0.0590174	0.0259415	-0.0129114	0.001019	0.453053	0.502935	0.042993	Ref
26	M2096	MG_50	11187126	11181482 (99.95%)	9945002 (88.94%)	627643 (5.61%)	0.00301817	0.456668	0.51844	2.12067	---	0.00969341	0.00381436	0.00289906	-0.0111679	-0.0209519	-0.0249124	-0.00766512	0.0516791	0.0153298	0.00219271	0.124092	0.389339	0.439303	0.047265	Ref
27	M1202693	MG_51	12722867	12721170 (99.99%)	11559763 (90.87%)	591522 (4.65%)	0.00543175	0.505885	0.578241	2.23588	---	0.0254908	-0.00893628	-0.0226179	0.0376262	0.0194578	0.0636816	-0.018601	0.0234097	-0.0184606	-0.0116984	0.37181	0.190267	0.428736	0.009187	Ref
28	M1202270	MG_52	11623110	11617155 (99.95%)	10513158 (90.50%)	604037 (5.20%)	0.00328584	0.471482	0.535279	2.14731	---	0.0121089	0.0440618	0.00368652	0.0532355	0.0266405	0.0829892	-0.0311508	0.0432111	-0.0318703	-0.0399479	1e-05	0.472984	0.522758	0.004247	Ref
29	M1202547	MG_53	12871322	12869912 (99.99%)	11476542 (89.17%)	605958 (4.71%)	0.00504147	0.501219	0.564096	2.31837	---	0.0133418	0.0130893	0.000850815	0.00645658	0.00998233	0.0301737	-0.00532702	0.00857404	-0.0223369	-0.0023923	0.113977	0.421872	0.43398	0.03017	Ref
30	M1227	MG_54	11567487	11562837 (99.96%)	10372306 (89.70%)	646131 (5.59%)	0.002701	0.468537	0.524623	2.1733	---	0.0313379	-0.0521256	-0.0678801	0.00179795	-0.00399365	-0.00309808	0.0161268	0.0181644	0.00711153	-0.0116134	0.99997	1e-05	1e-05	1e-05	L3
31	M1202341	MG_55	12219582	12217860 (99.99%)	10987196 (89.93%)	583985 (4.78%)	0.00298936	0.495636	0.544769	2.27119	---	0.000485199	-0.017314	0.0321203	0.0189307	-0.00485044	-0.00629641	0.0223262	0.0104228	0.000325024	0.0101608	0.040572	1e-05	0.887034	0.072384	Ref
32	M1203104	MG_56	12807005	12805187 (99.99%)	11326784 (88.45%)	663403 (5.18%)	0.0049397	0.494729	0.563991	2.28287	---	0.0165642	0.022776	0.00416963	0.000969319	0.01971	-0.00384782	0.0178084	0.0239689	-0.00390722	0.00656743	0.089245	0.527201	0.364539	0.019014	Ref
33	M2272	MG_57	10879126	10873967 (99.95%)	9848515 (90.57%)	589268 (5.42%)	0.00235925	0.456747	0.513354	2.08777	---	-0.00827718	-0.0214784	-0.00544514	0.00683878	-0.00330713	0.00211701	0.0033201	0.00526019	0.0302343	-0.0330196	0.253504	0.008779	0.499984	0.237733	Ref
34	M2369	MG_58	11584776	11583510 (99.99%)	10350930 (89.36%)	594411 (5.13%)	0.00344402	0.482113	0.533265	2.1912	---	0.033269	0.0117456	-0.0101517	0.0467321	0.0142239	0.0139398	-0.00157453	-0.0263674	-0.0355092	0.0353235	0.168539	0.294637	0.536814	1e-05	Ref
35	M1202808	MG_59	11972896	11971433 (99.99%)	10604890 (88.58%)	604494 (5.05%)	0.00338287	0.480596	0.535253	2.25386	---	0.0141551	-0.0149168	-0.010375	0.00383028	0.0213316	-0.0091239	0.000632086	0.0159056	0.0109929	-0.0108201	0.345244	0.197068	0.40546	0.052228	Ref
36	M1202347	MG_60	11610922	11609486 (99.99%)	10686623 (92.05%)	566486 (4.88%)	0.0034242	0.489709	0.538103	2.1843	---	0.0237598	-0.019955	0.00568311	0.0284269	0.00148397	-0.000901609	0.000817429	-0.00269959	0.0050633	0.00807674	0.223128	0.068363	0.7085	1e-05	Ref
37	M2453	MG_61	13066567	13064364 (99.98%)	11772564 (90.11%)	705961 (5.40%)	0.00398397	0.510876	0.559737	2.35278	---	0.00720158	0.0198018	0.0112425	-0.00679307	-0.00567359	-0.0290412	-0.000168076	0.0595871	0.0265322	-0.0139787	1e-05	0.440241	0.523012	0.036737	Ref
38	M2647	MG_62	13264911	13263093 (99.99%)	12104173 (91.26%)	664357 (5.01%)	0.00473574	0.514113	0.55926	2.39463	---	0.0124708	0.000372118	0.0138881	-0.0544619	-0.0805543	0.0455547	0.0451427	0.0274198	0.0274396	-0.00214682	0.11005	0.563913	0.270986	0.055051	L4
39	M1894	MG_63	11526229	11518619 (99.93%)	10297021 (89.39%)	658224 (5.71%)	0.0024253	0.470952	0.538878	2.09268	---	0.0149368	0.0106261	0.00407041	-0.0590796	3.03e-05	0.0141036	-0.027493	-0.0355219	-0.0380746	0.0144019	0.101565	0.788821	0.045155	0.064459	Ref
40	M1747	MG_64	12394446	12393034 (99.99%)	11312022 (91.28%)	607355 (4.90%)	0.00414817	0.504543	0.549199	2.28362	---	-0.00529764	0.00037654	-0.0172523	0.0139044	0.00181032	0.0111368	-0.0295774	-0.022102	0.000929799	-0.00558116	0.223323	0.27095	0.312055	0.193672	Ref
41	M2374	MG_65	11759520	11753011 (99.94%)	10409449 (88.57%)	663839 (5.65%)	0.00254745	0.471524	0.537881	2.14521	---	0.00250115	-0.010526	0.00778678	0.0241506	-0.0153385	0.00541672	0.016699	-0.00994489	-0.00726279	0.0157739	0.136646	0.104346	0.677497	0.081511	Ref
42	M2107	MG_66	13764850	13763117 (99.99%)	12510888 (90.90%)	663522 (4.82%)	0.00465137	0.531933	0.579364	2.40825	---	-0.00413226	0.0237007	-0.0114482	0.0115004	0.0126419	-0.000310094	-0.00672528	-0.015344	0.0216924	-0.0188103	0.060502	0.462366	0.347802	0.12933	Ref
43	M1202285	MG_67	10504722	10495763 (99.91%)	9129240 (86.98%)	613521 (5.85%)	0.00186246	0.433285	0.49761	2.05922	---	-0.00400087	0.00315187	-0.0135754	0.017593	0.00271211	0.0014036	-0.0113159	-0.0226902	0.0125553	-0.0135535	0.183003	0.245015	0.422709	0.149273	Ref
44	M1202308	MG_68	14858565	14855907 (99.98%)	12906658 (86.88%)	824896 (5.55%)	0.00481385	0.528324	0.580333	2.57366	---	-0.00251611	0.0119821	0.0178567	0.00757466	-0.00523254	-0.00598495	-0.011597	-0.00809312	-0.00216305	0.0025712	1e-05	0.327436	0.603322	0.069232	Ref
45	M1202868	MG_69	10752344	10750926 (99.99%)	10024866 (93.25%)	537189 (5.00%)	0.00282784	0.472104	0.521854	2.07993	---	-0.0943304	-0.0131411	-0.0328635	-0.0115207	0.00748647	0.0137609	0.0311642	0.0156566	-0.0277781	0.0321503	1e-05	1e-05	1e-05	0.99997	L1
46	M1598	MG_70	10512622	10511401 (99.99%)	9227134 (87.78%)	526987 (5.01%)	0.00273461	0.443937	0.496151	2.13759	---	0.0202526	-0.0353105	-0.0301913	-0.0078191	0.038774	0.00176429	-0.0128176	-0.0177579	-0.0155494	0.0120466	0.624639	0.05181	0.201942	0.12161	Ref
47	M1735	MG_71	10031157	10029889 (99.99%)	9277996 (92.50%)	491110 (4.90%)	0.00220395	0.453411	0.506908	2.00209	---	-0.0935517	-0.0133602	-0.0328581	-0.0117631	0.0067942	0.0138628	0.0305277	0.0156435	-0.0268162	0.0315545	1e-05	1e-05	1e-05	0.99997	L1
48	M2450	MG_72	14137754	14136048 (99.99%)	12700041 (89.84%)	699141 (4.95%)	0.00484488	0.534741	0.584265	2.44644	---	0.0112285	0.0227823	0.00824566	-0.00771964	0.000978019	-0.0249952	-0.000751881	0.0548691	0.0298619	-0.0148132	0.015035	0.488454	0.484834	0.011678	Ref
49	M1202945	MG_73	12899055	12897441 (99.99%)	11329126 (87.84%)	624425 (4.84%)	0.00399202	0.503513	0.557555	2.34196	---	0.0151963	0.0309865	0.00579964	-0.0129133	0.0321241	0.0178805	-0.0107817	0.0279781	-0.0193584	-0.00767567	1e-05	0.67738	0.273459	0.049151	Ref
50	M1203069	MG_74	25698055	25695147 (99.99%)	22696144 (88.33%)	1394070 (5.43%)	0.0152413	0.64983	0.709903	3.64831	---	0.00661843	0.0517785	-0.0207969	0.018496	0.0074671	0.0223575	-0.0133192	0.00340306	0.0103756	-0.0178208	1e-05	0.738666	0.225848	0.035476	Ref
51	M1202781	MG_75	12718671	12717073 (99.99%)	11100820 (87.29%)	626628 (4.93%)	0.00368395	0.500169	0.548065	2.34588	---	0.0203636	0.00106886	0.0227897	-0.00476292	0.0276389	-0.00961014	0.0114582	-0.0198656	-0.0103098	-0.013008	0.141106	0.22084	0.638044	1e-05	L4
52	M1202914	MG_76	10655187	10646792 (99.92%)	9348260 (87.80%)	628026 (5.90%)	0.0023735	0.441508	0.5128	2.02688	---	0.00323048	0.054783	-0.0255892	0.0323229	0.000525448	0.0367134	-0.00739951	-0.0140484	-0.0140913	-0.0188136	0.000752	0.727145	0.270507	0.001595	Ref
53	M1962	MG_77	12254531	12253050 (99.99%)	11092116 (90.53%)	613238 (5.00%)	0.0032469	0.493848	0.544914	2.26917	---	-0.00256064	-0.00433581	0.0145638	-0.0546674	-0.0814649	0.0607464	0.0414882	-0.00906581	0.0238276	-0.00558799	0.073449	0.469149	0.30623	0.151172	L4
54	M2088	MG_79	11175666	11174502 (99.99%)	10196941 (91.25%)	542263 (4.85%)	0.00292978	0.478006	0.523927	2.16245	---	0.00995408	0.0217202	0.0156998	-0.0124486	0.00621639	-0.0243125	-0.00369135	0.0287498	-0.00506667	0.00497828	1e-05	0.524495	0.449722	0.025773	Ref
55	M2478	MG_80	12940665	12939709 (99.99%)	11624880 (89.84%)	660068 (5.10%)	0.00442257	0.513276	0.56483	2.31768	---	-0.0204126	-0.00258985	-0.018503	-0.0139451	0.00947481	0.0141879	-0.0209789	-0.0204301	0.0169773	-0.0099663	0.248006	0.263213	0.102353	0.386428	Ref
56	M1685	MG_81	12718898	12717545 (99.99%)	11316762 (88.99%)	659074 (5.18%)	0.00338784	0.50162	0.555234	2.30598	---	0.0368583	-0.0641062	-0.0776007	0.0053766	0.00204387	0.00358033	0.0206907	0.0129847	0.0117283	-0.0132077	0.99997	1e-05	1e-05	1e-05	L3
57	M2051	MG_82	12328948	12327577 (99.99%)	10957256 (88.88%)	595749 (4.83%)	0.00337582	0.500422	0.548504	2.2768	---	0.0290428	0.0147166	0.00530123	0.0372646	0.0162516	0.00756889	-0.0123138	-0.0241599	-0.0326323	0.0289877	0.094688	0.312285	0.593017	1e-05	Ref
58	M1943	MG_83	10164714	10158061 (99.93%)	8848259 (87.11%)	587055 (5.78%)	0.00206193	0.428093	0.49135	2.02295	---	0.0228257	0.0376663	-0.00299671	-0.0369814	0.0287088	-0.0328889	-0.0035952	0.0573842	-0.0142294	0.0147771	1.7e-05	0.999963	1e-05	1e-05	Ref
59	M2778	MG_84	10491340	10487885 (99.97%)	9254743 (88.24%)	599967 (5.72%)	0.00250963	0.444511	0.500788	2.06953	---	0.0163219	0.0285974	0.0202308	0.0470942	0.0140755	0.0108924	-0.0104722	-0.0290384	-0.07165	0.0569443	1e-05	0.368517	0.622881	0.008592	Ref
60	M1279	MG_85	11190842	11183913 (99.94%)	9707916 (86.80%)	650445 (5.82%)	0.00215897	0.453417	0.5222	2.1002	---	0.0115565	0.00427059	0.0300096	0.0110375	0.0159457	0.0383648	0.0197856	-0.0160143	-0.0058234	-0.0196075	1e-05	0.252791	0.747189	1e-05	L4
61	M2276	MG_86	12674338	12673020 (99.99%)	11598315 (91.52%)	612038 (4.83%)	0.00433568	0.51257	0.561417	2.2905	---	-0.00307023	-0.0158558	0.000935092	0.0154479	0.00399918	-0.00980893	-0.0189589	-0.0141921	0.0192371	-0.0327478	0.206477	0.023862	0.621326	0.148335	Ref
62	M1594	MG_87	12058503	12057638 (99.99%)	10840234 (89.90%)	613386 (5.09%)	0.00467936	0.471141	0.505191	2.41405	---	0.026002	-0.0286271	-0.0404175	-0.0189012	0.0364637	0.00352385	-0.00298803	0.00384008	-0.0124148	0.0175589	0.655475	0.235015	1e-05	0.1095	Ref
63	M1353	MG_88	12883350	12882209 (99.99%)	11590102 (89.97%)	630487 (4.89%)	0.00415817	0.510518	0.554238	2.35451	---	-0.0162286	-0.0144987	0.0134155	0.0435859	-0.00502774	-0.000882381	-0.00476529	-0.0130697	-0.0160133	-0.00975378	0.0254	1e-05	0.765537	0.209053	Ref
64	M1238	MG_89	10937483	10936316 (99.99%)	9791055 (89.53%)	576744 (5.27%)	0.0036609	0.452028	0.484693	2.28827	---	0.0411801	-0.0538356	-0.0748565	-0.0101527	0.00171774	0.00355446	-0.00442209	-0.000925195	-0.00600016	0.00240525	0.99997	1e-05	1e-05	1e-05	Ref
65	M1224	MG_90	13228801	13227571 (99.99%)	11785626 (89.10%)	723684 (5.47%)	0.00437175	0.515582	0.565613	2.34086	---	0.0511313	-0.0599027	-0.0826025	-0.00502369	0.00471912	0.00332951	0.00342622	0.00682383	-0.0129417	0.0113447	0.999968	1e-05	1.2e-05	1e-05	L3
66	M2448	MG_91	11686623	11685551 (99.99%)	10826730 (92.65%)	564912 (4.83%)	0.00461031	0.479221	0.518667	2.28573	---	0.00659773	0.0180798	0.00988851	-0.000961284	-0.00347434	-0.0259819	0.000228633	0.054346	0.0227488	-0.00617366	0.003917	0.405149	0.546654	0.04428	Ref
67	M2050	MG_92	11301649	11300580 (99.99%)	10140617 (89.74%)	592246 (5.24%)	0.00357148	0.479414	0.52557	2.16525	---	0.0281449	0.0141094	0.00271187	0.0233242	0.0147983	0.000979566	-0.0106393	-0.035344	-0.044198	0.0419422	0.146866	0.351627	0.501497	1e-05	Ref
68	M1203005	MG_93	11249872	11248739 (99.99%)	10028416 (89.15%)	631999 (5.62%)	0.00319949	0.476859	0.525396	2.14042	---	0.0175728	0.0393859	0.00153982	-0.0224341	0.0171166	-0.0323973	0.00904059	0.0558988	-0.0108585	0.0121288	1e-05	0.950158	0.048653	0.001179	Ref
69	M1203061	MG_94	9285667	9282739 (99.97%)	8420365 (90.71%)	517214 (5.57%)	0.00404202	0.402054	0.456178	2.00913	---	0.00383568	0.00295822	0.000717051	-0.025751	0.027423	-0.0136833	-0.0493258	0.00285045	0.0351421	-0.035815	0.119461	0.428601	0.298865	0.153073	Ref
70	M1202053	MG_95	10826836	10825865 (99.99%)	9902926 (91.47%)	520867 (4.81%)	0.00398029	0.466406	0.522424	2.10456	---	0.00540277	0.0233223	0.00763177	0.0379349	0.0144364	0.0523667	0.00148158	0.037686	-0.0134098	-0.0234468	0.009446	0.33745	0.588394	0.064709	Ref
71	M1202697	MG_96	10262360	10261563 (99.99%)	9238458 (90.03%)	467100 (4.55%)	0.00334181	0.443484	0.49603	2.10806	---	0.0280037	-0.0116549	-0.0301188	0.0126717	0.027344	0.0376489	-0.0181806	0.0211055	-0.00409222	-0.0183207	0.471811	0.261607	0.251244	0.015339	Ref
72	M1202874	MG_97	12890394	12882384 (99.94%)	11664577 (90.55%)	760300 (5.90%)	0.0027982	0.502618	0.565998	2.22729	---	-0.0980824	-0.00925975	-0.0309241	-0.0170756	0.00588074	0.0126249	0.0242704	0.0149822	-0.0213144	0.0306788	1e-05	1e-05	1e-05	0.99997	L1
73	M1202916	MG_98	11073414	11067958 (99.95%)	9683192 (87.49%)	648495 (5.86%)	0.00251305	0.452515	0.515863	2.10148	---	-0.0213455	0.0709538	-0.0685402	0.0241551	-0.0178698	0.00837218	-0.00471664	-0.0423146	0.0106607	-0.0118172	1.1e-05	0.906558	1e-05	0.093422	L2
74	M1202151	MG_99	12114221	12113123 (99.99%)	11032635 (91.08%)	574258 (4.74%)	0.00360831	0.495869	0.53636	2.29376	---	-0.00100664	-0.00350594	0.00304954	0.0286438	-0.0017535	-0.0121769	-0.00897811	-0.0139706	0.0016185	-0.00709356	0.132433	0.141607	0.64229	0.08367	Ref
75	M1203054	MG_100	13543181	13542101 (99.99%)	12434315 (91.82%)	662760 (4.89%)	0.00487524	0.519675	0.558581	2.45998	---	0.00632829	0.0235093	-0.000737707	-0.00521595	0.00529768	-0.0224896	0.00669483	0.0483573	0.0242217	-0.0100198	0.056875	0.496899	0.397619	0.048608	Ref
76	M1202910	MG_101	11580189	11579159 (99.99%)	10370926 (89.57%)	570226 (4.92%)	0.00327032	0.478369	0.525147	2.23525	---	-0.0204887	0.0696167	-0.0677123	0.0257326	-0.0176702	0.00867307	-0.00239796	-0.0421353	0.0126658	-0.0125961	1e-05	0.914858	1e-05	0.085122	L2
77	M1202611	MG_102	12472498	12471476 (99.99%)	11614636 (93.13%)	613419 (4.92%)	0.00516652	0.500372	0.540722	2.33801	---	0.0108852	-0.00490234	0.0150332	0.0152553	7.82e-05	-0.00443726	-0.00328678	-0.00318346	-0.0132405	0.0151369	0.122755	0.198175	0.640311	0.038759	Ref
78	M1948	MG_103	13400857	13400069 (99.99%)	12180723 (90.90%)	627968 (4.69%)	0.00559437	0.506719	0.547065	2.49105	---	0.026046	0.0304685	-0.0102119	-0.0433183	0.0288821	-0.0329714	-0.0179388	0.0526181	-0.0149112	0.0122289	0.032562	0.967418	1e-05	1e-05	Ref
79	M2532	MG_104	12853201	12845846 (99.94%)	11315695 (88.09%)	733272 (5.71%)	0.0033383	0.491549	0.556788	2.25702	---	0.0158629	0.0699657	-0.0484526	0.00866838	0.00347471	0.00587818	-0.00720119	-0.0039899	0.0123647	-0.00156107	0.001294	0.998682	1.4e-05	1e-05	L2
80	M1945	MG_105	9909844	9903863 (99.94%)	8673728 (87.58%)	549279 (5.55%)	0.00191547	0.424919	0.492251	1.97223	---	0.0247701	0.0285305	-0.00793939	-0.0416488	0.0286727	-0.0338996	-0.0201958	0.0491645	-0.0153033	0.0123267	0.024048	0.975932	1e-05	1e-05	Ref
81	M2775	MG_106	11083975	11083176 (99.99%)	9941057 (89.70%)	560511 (5.06%)	0.00371674	0.463986	0.502796	2.22898	---	0.0160169	0.00818789	-0.00916603	0.0380302	0.0108649	0.0252269	0.00375356	-0.0214398	-0.0576462	0.0498346	0.131353	0.294507	0.521195	0.052944	Ref
82	M2030	MG_107	10367480	10366466 (99.99%)	9523267 (91.87%)	515867 (4.98%)	0.0033218	0.448006	0.483443	2.15832	---	0.00808256	-0.00537407	-0.000693177	0.0138919	0.0400632	0.0190188	0.00768416	-0.0531758	-0.00381859	0.0115693	0.210279	0.190825	0.533856	0.06504	Ref
83	M2662	MG_108	10748039	10747075 (99.99%)	9729757 (90.53%)	526389 (4.90%)	0.00308988	0.46164	0.50179	2.17119	---	0.00464503	-0.00136594	-0.00760671	0.0164762	0.0103474	0.01761	0.0115997	-0.0145054	-0.0122381	0.00378654	0.221886	0.226055	0.440604	0.111454	Ref
84	M2059	MG_109	12298343	12297430 (99.99%)	11102086 (90.28%)	587900 (4.78%)	0.0035585	0.49537	0.537971	2.32372	---	0.022307	-0.00984224	-0.00560582	0.0388612	0.0241621	0.0258619	0.0106501	-0.0209709	-0.0379927	0.0401934	0.23642	0.126507	0.605683	0.03139	Ref
85	M1283	MG_110	9223889	9223132 (99.99%)	8271283 (89.68%)	444560 (4.82%)	0.00246504	0.419222	0.452357	2.06954	---	-0.00427132	-0.00402857	0.0371518	-0.0174142	0.0137098	0.014344	0.0242629	-0.0175757	0.043079	-0.06216	1e-05	0.143294	0.771271	0.085425	L4
86	M1687	MG_111	10196182	10194952 (99.99%)	8968663 (87.97%)	491859 (4.82%)	0.00238932	0.438895	0.484887	2.12838	---	0.042508	-0.0656	-0.0761112	0.0108608	0.00778178	0.0042877	0.0228166	0.00843747	0.0109397	-0.0150763	0.99997	1e-05	1e-05	1e-05	L3
87	M2157	MG_112	11227701	11225844 (99.98%)	10238002 (91.20%)	578357 (5.15%)	0.00271042	0.477074	0.524514	2.16327	---	-0.0224933	-0.0007444	0.00593563	-0.00414389	0.0092954	-0.00298324	-0.0176883	-0.00372588	0.0167529	-0.00883782	1e-05	0.229681	0.405941	0.364368	Ref
88	M1674	MG_113	12064882	12063963 (99.99%)	10901411 (90.36%)	596065 (4.94%)	0.00434234	0.481039	0.519325	2.35119	---	0.0555941	-0.060831	-0.0845954	-0.00992408	0.0130262	0.00704658	-0.0023742	-0.00100891	-0.0176383	0.0167108	0.999968	1.2e-05	1e-05	1e-05	L3
89	M1846	MG_114	12625822	12623880 (99.98%)	11111544 (88.02%)	727760 (5.76%)	0.00420032	0.490377	0.537123	2.35025	---	0.00839008	0.0889874	-0.0491125	0.023145	-0.0124479	0.00365237	0.00133813	-0.0141452	0.0107251	-0.00195463	1e-05	0.99997	1e-05	1e-05	L2
90	M1559	MG_115	11070030	11069042 (99.99%)	10008233 (90.42%)	514998 (4.65%)	0.00312233	0.466652	0.505788	2.22611	---	-0.00538902	-0.0102773	0.0120033	0.0228075	0.011798	-0.00668012	0.0110433	-0.00995642	0.00995045	-0.0229078	0.093886	0.036536	0.744143	0.125435	Ref
91	M2655	MG_116	12219226	12218327 (99.99%)	11091862 (90.78%)	602976 (4.94%)	0.00504115	0.478697	0.513287	2.4071	---	-0.00107812	0.000798475	0.00653712	-0.0166149	0.0140335	0.0173986	0.0037604	-0.0185932	-0.00211673	0.00688913	0.076566	0.36555	0.396021	0.161863	Ref
92	M1587	MG_117	10973403	10972572 (99.99%)	10045291 (91.55%)	530382 (4.83%)	0.00344231	0.47152	0.507911	2.19231	---	0.00767665	0.00804707	-0.0113657	0.010808	0.00306119	-0.00613423	0.0107867	0.0143136	0.0150509	-0.00533881	0.137238	0.389021	0.398181	0.075561	Ref
93	M2467	MG_118	12456067	12454876 (99.99%)	11385803 (91.42%)	660356 (5.30%)	0.00410996	0.501657	0.541806	2.32988	---	-0.0176549	0.00672645	-0.00620771	-0.0174531	-0.0061656	-0.0177894	-0.00385754	0.0214402	0.00315429	-0.00426597	0.029027	0.372811	0.264722	0.33344	Ref
94	M1558	MG_119	10448453	10447650 (99.99%)	9435576 (90.31%)	498643 (4.77%)	0.00297657	0.452626	0.489378	2.16742	---	0.00768461	0.0144972	0.0127922	-0.00822369	-0.00342674	-0.0122009	0.0387359	0.0441747	0.000409244	0.00148405	0.013257	0.485808	0.461527	0.039408	Ref
95	M1203035	MG_120	9484943	9481882 (99.97%)	8277323 (87.30%)	485319 (5.12%)	0.0021891	0.415967	0.470325	2.00509	---	0.0288652	0.00409415	-0.00388275	0.0492569	0.0152984	0.0248085	0.0153465	-0.0349949	-0.047242	0.0478023	0.153867	0.201173	0.64495	1e-05	Ref
96	M1202015	MG_121	11627187	11626439 (99.99%)	10651920 (91.62%)	560845 (4.82%)	0.00396749	0.483036	0.523112	2.25868	---	0.00407394	0.00431344	0.0171747	0.0133141	0.0201379	0.0120882	-0.0036124	0.00648653	0.00140767	-0.0124671	0.032019	0.234004	0.658598	0.075379	Ref
97	M1202383	MG_122	11706559	11705319 (99.99%)	10644911 (90.94%)	564475 (4.82%)	0.00425913	0.481707	0.527192	2.25011	---	0.00582201	-0.00974302	0.0269332	0.0244774	-0.00204238	0.00809942	0.0189503	-0.00601394	0.00739032	-0.00749978	0.032033	0.02492	0.887202	0.055845	L4
98	M1203112	MG_123	10295538	10294054 (99.99%)	9513261 (92.42%)	481621 (4.68%)	0.00326269	0.453645	0.490506	2.12357	---	0.00484067	-0.0188208	0.0158795	0.0259354	-0.0149592	0.0192026	-0.0193071	-0.00751024	0.0286164	0.00543871	0.130735	1e-05	0.767878	0.101377	Ref
99	M1202035	MG_124	11645538	11644698 (99.99%)	10794452 (92.70%)	571442 (4.91%)	0.00437136	0.486415	0.526596	2.24251	---	0.00624582	-0.00696002	0.00958219	-0.00510786	-0.00638502	0.0119977	0.00550789	-0.0167497	-0.0074544	0.00847678	0.169155	0.236996	0.533722	0.060127	Ref
100	M1203084	MG_125	12114462	12113469 (99.99%)	11078910 (91.46%)	609138 (5.03%)	0.00486795	0.491519	0.534294	2.29306	---	0.00303333	-0.00115567	0.0191415	-0.0444186	-0.015793	0.00756527	-0.0208216	-0.0294261	-0.018112	0.00751575	0.049456	0.521238	0.338093	0.091213	Ref
101	M1202129	MG_126	11249726	11248920 (99.99%)	10045964 (89.31%)	545951 (4.85%)	0.00350471	0.466617	0.510159	2.239	---	0.0166858	0.000143905	0.00294469	-0.000673417	-0.00418694	-0.0103948	0.000540241	0.0155888	-0.0112082	0.016258	0.18539	0.330009	0.477285	0.007316	Ref
102	M1202819	MG_127	11066407	11064553 (99.98%)	9786058 (88.45%)	557258 (5.04%)	0.00309822	0.463706	0.512986	2.17355	---	0.0209969	-0.0230819	-0.0383402	-0.014601	0.0388773	0.00430773	-0.00489445	-0.00276209	-0.0180582	0.0265612	0.592064	0.248444	0.00191	0.157582	Ref
103	M1202807	MG_128	10751728	10749838 (99.98%)	9691999 (90.16%)	533429 (4.96%)	0.00274753	0.462777	0.51873	2.0915	---	0.00656406	0.0147155	0.0187035	-0.00213771	0.00523762	-0.0151442	0.0340114	0.0342624	-0.00219626	-0.00228174	0.004749	0.430686	0.533649	0.030917	Ref
104	M1203059	MG_129	10950065	10948143 (99.98%)	9805814 (89.57%)	536317 (4.90%)	0.00273855	0.468515	0.522316	2.11809	---	0.00141161	0.0289839	-0.0207916	0.00112418	0.0156423	-0.000207569	-0.0129081	-0.00980104	0.019453	-0.013137	0.09608	0.619319	0.182957	0.101643	Ref
105	M1202965	MG_130	10383093	10381469 (99.98%)	9341980 (89.99%)	507678 (4.89%)	0.0024906	0.456844	0.506571	2.07091	---	0.00356152	0.00475675	0.0382634	0.0180077	0.0212511	-0.0216795	-0.0136886	-0.00563271	-0.0136396	0.0176947	1e-05	0.089227	0.861842	0.04892	Ref
106	M1630	MG_131	10046609	10044860 (99.98%)	9021604 (89.81%)	497485 (4.95%)	0.00259183	0.445767	0.498015	2.03437	---	0.00715455	-0.00677319	0.0252059	-0.0120434	-0.00040229	0.00048266	-0.0367318	-0.0280953	0.0130495	-0.00583863	0.066357	0.206963	0.690627	0.036054	L4
107	M1596	MG_132	11941821	11939955 (99.98%)	10685197 (89.49%)	614423 (5.15%)	0.00350775	0.487816	0.538757	2.23067	---	0.0333126	-0.0353569	-0.0399223	-0.0141118	0.0364601	0.00178578	-0.00999516	-0.00136541	-0.00883765	0.0234913	0.715577	0.147802	0.066297	0.070324	Ref
108	M2447	MG_133	10418600	10416842 (99.98%)	9499557 (91.19%)	512303 (4.92%)	0.00249386	0.461772	0.513653	2.04818	---	-0.00591808	0.0142476	0.00839176	-0.00233718	-0.00172024	-0.0233227	0.00127975	0.049304	0.0232582	-0.00375553	1e-05	0.328203	0.51421	0.157576	Ref
109	M1250	MG_134	12694338	12692441 (99.99%)	11469653 (90.37%)	624311 (4.92%)	0.00474172	0.506944	0.568899	2.25481	---	-0.00363249	0.00374066	0.0361181	0.000274134	0.0212582	0.0277139	0.0243184	-0.0107588	0.0214652	-0.0484332	1e-05	0.178129	0.748748	0.073113	Ref
110	M1244	MG_135	10118164	10116577 (99.98%)	9092592 (89.88%)	491080 (4.85%)	0.00238268	0.447404	0.499659	2.04642	---	0.0420682	-0.0624157	-0.0828804	0.00291674	0.0193439	0.00427665	0.00971157	0.00786	0.00701919	-0.00859931	0.99997	1e-05	1e-05	1e-05	L3
111	M2528	MG_136	9545482	9542696 (99.97%)	8439724 (88.44%)	481752 (5.05%)	0.00237943	0.423274	0.480392	1.98258	---	0.0109765	0.0552896	-0.0263945	0.0317537	0.00443696	0.0205736	0.00709341	0.00206867	0.00875198	-0.00530403	0.012296	0.688813	0.298882	1e-05	Ref
112	M1362	MG_137	10298974	10297381 (99.98%)	9110493 (88.47%)	523094 (5.08%)	0.00248009	0.44487	0.500967	2.06262	---	-0.0170005	-0.0131417	0.0170755	0.0388479	-0.0011813	-0.00136385	0.00474226	-0.014525	-0.0283356	-0.000118199	0.001569	1e-05	0.770268	0.228153	Ref
113	M1695	MG_138	12561008	12559345 (99.99%)	11549130 (91.96%)	625430 (4.98%)	0.00357781	0.510328	0.561748	2.2517	---	-0.018049	-0.00467018	0.0337587	0.00883152	0.038601	0.00132709	0.0440702	-0.00524536	0.0460895	-0.0718144	1e-05	1e-05	0.815809	0.184171	Ref
114	M2035	MG_139	10115660	10114569 (99.99%)	9200650 (90.96%)	486902 (4.81%)	0.00301326	0.4419	0.484803	2.10395	---	0.0015552	0.00504845	0.0389782	0.0173462	0.0223888	-0.0242002	-0.0151765	-0.00296372	-0.0142162	0.0164252	1e-05	0.084102	0.858178	0.05771	Ref
115	M1597	MG_140	11361791	11360147 (99.99%)	10103030 (88.93%)	576832 (5.08%)	0.00290613	0.47157	0.525181	2.17247	---	0.0269793	-0.0385393	-0.0312523	-0.00886506	0.0377607	0.00162911	-0.0180843	-0.0189197	-0.0116875	0.0190371	0.662799	0.009505	0.245323	0.082373	Ref
116	M1980	MG_141	14365313	14362747 (99.98%)	12907835 (89.87%)	778004 (5.42%)	0.00461839	0.533142	0.585022	2.46904	---	-0.00964744	-0.0194424	0.00113944	0.0155617	0.00477868	-0.00628776	0.000384645	-0.00753643	0.0194737	-0.0304021	0.183957	1e-05	0.617585	0.198448	Ref
117	M1864	MG_142	12282627	12280294 (99.98%)	10794943 (87.90%)	710564 (5.79%)	0.00395037	0.477908	0.534393	2.29551	---	-0.0161456	0.0825438	-0.0642241	0.0264666	-0.0198529	0.0108596	0.00321752	-0.0408517	0.00556024	-0.00711263	1e-05	0.99535	1e-05	0.00463	L2
118	M1675	MG_143	11658433	11656964 (99.99%)	10513983 (90.19%)	585234 (5.02%)	0.00340986	0.478379	0.528277	2.22057	---	0.0526965	-0.0624231	-0.0932255	-0.00115919	0.0204084	0.00240596	0.00771391	0.0128032	-0.00133001	0.00101827	0.999964	1.6e-05	1e-05	1e-05	L3
119	M1942	MG_144	11492333	11490710 (99.99%)	10089277 (87.80%)	588536 (5.12%)	0.00305877	0.470709	0.523776	2.20215	---	0.0235519	0.0411315	-0.000272312	-0.0353638	0.0275331	-0.0335246	0.00192776	0.0603726	-0.0154575	0.0157212	1e-05	0.99997	1e-05	1e-05	Ref
120	M1240	MG_145	13324975	13323619 (99.99%)	12105603 (90.86%)	706227 (5.30%)	0.00486205	0.510358	0.551124	2.44944	---	0.0314577	-0.0584114	-0.0631605	0.00938863	0.00628627	0.0025753	0.0190876	0.00805195	0.0218246	-0.0251064	0.998545	1e-05	1e-05	0.001435	L3
121	M1732	MG_146	10505111	10503767 (99.99%)	9861044 (93.88%)	503960 (4.80%)	0.00293941	0.466986	0.511819	2.07064	---	-0.0911228	-0.024721	-0.0163124	-0.0226121	0.031393	0.013349	0.0234898	0.0131311	-0.0230404	0.0299273	1e-05	1e-05	1e-05	0.99997	L1
122	M2052	MG_147	10216155	10214764 (99.99%)	9065645 (88.75%)	519503 (5.09%)	0.00268663	0.443705	0.492463	2.08254	---	0.03131	0.0120237	0.00536217	0.0395175	0.0167868	0.0107215	-0.00980852	-0.0264568	-0.0347124	0.034469	0.114811	0.275082	0.610097	1e-05	Ref
123	M1822	MG_148	11759443	11757975 (99.99%)	10652477 (90.60%)	596717 (5.07%)	0.00368138	0.479392	0.52602	2.24779	---	-0.0487766	-0.00407616	-0.0183224	0.028097	-0.0793387	-0.0407518	-0.0598101	0.00892076	-0.0394389	0.00687942	0.011496	0.148628	0.407288	0.432588	Ref
124	M1202771	MG_149	10253185	10251642 (99.98%)	9243730 (90.17%)	527384 (5.14%)	0.00251891	0.44807	0.499297	2.05699	---	0.0174432	-0.0217016	-0.00911592	0.0115077	-0.00309738	-0.00983006	0.0208666	0.0142298	-0.0342704	0.0453585	0.296273	0.120968	0.505893	0.076866	Ref
125	M1202112	MG_150	11230040	11228547 (99.99%)	9884736 (88.03%)	568604 (5.06%)	0.00273313	0.466946	0.520007	2.17067	---	0.0128125	0.0121884	0.0183458	0.0158145	0.0158506	0.00602261	0.0149019	-0.0154213	-0.00957985	0.0194462	0.027631	0.291044	0.681316	1e-05	Ref
126	M1202451	MG_151	11748585	11747229 (99.99%)	10550373 (89.81%)	663973 (5.65%)	0.00396861	0.475038	0.513419	2.29914	---	-0.00511302	0.00290632	0.00757119	-0.00282339	-0.0120551	-0.0137758	-0.0186806	0.00710664	-0.0010849	0.00655958	0.007121	0.362295	0.464749	0.165835	Ref
127	M1202656	MG_152	14051712	14049680 (99.99%)	13066986 (93.01%)	743183 (5.29%)	0.0055437	0.533041	0.582161	2.43521	---	-0.0191165	-0.00981717	0.010561	0.0283028	0.0234829	0.00620742	0.0163116	-0.00363422	0.00265354	0.00903901	0.041389	0.009176	0.66156	0.287875	Ref
128	M1202522	MG_153	11568458	11566389 (99.98%)	10524668 (90.99%)	559900 (4.84%)	0.00346528	0.465125	0.51525	2.25632	---	-0.0181901	0.00249985	0.00168169	-0.00293381	0.0145518	-0.0117499	0.0106059	0.012388	-0.00395243	0.00804611	0.009349	0.255605	0.383317	0.351729	Ref
129	M1202309	MG_154	11483742	11481873 (99.98%)	10585336 (92.19%)	564722 (4.92%)	0.00353477	0.471636	0.519585	2.21935	---	-0.0118401	-0.00612171	0.0117987	0.0203743	0.0111618	-0.00206896	-0.00361184	-0.00970319	0.0111947	-0.00269723	0.082907	0.031685	0.673099	0.212309	Ref
130	M1202912	MG_155	9324435	9323012 (99.98%)	8229140 (88.27%)	502749 (5.39%)	0.00191029	0.419783	0.479774	1.94212	---	-0.0179108	0.0768871	-0.0604215	0.0289402	-0.0196177	0.00894601	0.00508026	-0.0376931	0.0108201	-0.0107423	1e-05	0.968597	1e-05	0.031383	L2
131	M1202092	MG_156	13904456	13903371 (99.99%)	12568273 (90.40%)	733155 (5.27%)	0.00782584	0.49525	0.539877	2.58997	---	0.000278057	-0.000323849	0.0108692	0.010589	0.0070779	-0.00742951	0.00151862	0.0078151	0.0117086	-0.0156514	0.076256	0.197456	0.609854	0.116434	Ref
132	M1202812	MG_157	8363026	8361407 (99.98%)	7649832 (91.49%)	443234 (5.30%)	0.00151651	0.404821	0.459112	1.82062	---	0.00863052	-0.0101894	0.0277471	0.0129865	0.00318346	-0.0269657	-0.0124233	0.0119415	0.00737415	-0.00773904	0.025857	0.130941	0.840153	0.003049	Ref
133	M1202017	MG_158	13445879	13443959 (99.99%)	12211373 (90.83%)	743614 (5.53%)	0.0055433	0.509714	0.556265	2.42875	---	0.014402	-0.00333478	0.0215186	0.00474943	0.0207398	-0.0109401	0.00722022	-0.00967053	-0.00758565	0.00404141	0.114087	0.200282	0.667942	0.017689	Ref
134	M1202898	MG_159	9336923	9335773 (99.99%)	8588525 (92.00%)	455951 (4.88%)	0.00199125	0.435482	0.487298	1.93128	---	-0.0115571	-0.026569	0.00299503	-0.0453042	0.0309327	-0.00135841	-0.0753489	-0.0185841	0.0447838	-0.0338458	0.320172	0.060532	0.21048	0.408816	Ref
135	M1202780	MG_160	9165431	9163788 (99.98%)	8041841 (87.76%)	471708 (5.15%)	0.00210403	0.408622	0.462011	1.98562	---	0.0204074	0.00738194	0.0141352	0.00296349	0.0283972	-0.00595141	0.0144195	-0.020407	-0.0116457	-0.00587747	0.152943	0.299008	0.548039	1e-05	Ref
136	M1202867	MG_161	11146672	11145123 (99.99%)	10483322 (94.06%)	539849 (4.84%)	0.00446585	0.449313	0.489117	2.29018	---	-0.090529	-0.0245379	-0.0160575	-0.0226227	0.0314409	0.0133209	0.0233031	0.0131925	-0.0229394	0.029738	1e-05	1e-05	1e-05	0.99997	L1
137	M1202416	MG_162	9756579	9755068 (99.98%)	8755170 (89.75%)	502590 (5.15%)	0.00465278	0.380088	0.426693	2.28303	---	0.0229909	-0.015231	0.0171779	0.0034669	0.0101346	0.00354185	-0.00444267	-0.0309022	-0.00231121	-0.000268522	0.234281	0.083603	0.682106	1e-05	Ref
138	M1202850	MG_163	10230543	10229198 (99.99%)	9176777 (89.71%)	469530 (4.59%)	0.00326549	0.43596	0.474488	2.18365	---	0.0313574	-0.0580653	-0.0747565	0.00276944	-0.00374219	0.0020523	0.017445	0.0118421	0.0135432	-0.0162904	0.99997	1e-05	1e-05	1e-05	L3
139	M1202099	MG_164	9952654	9951061 (99.98%)	8969508 (90.14%)	522063 (5.25%)	0.00564617	0.355224	0.409723	2.42578	---	-0.0148683	-0.00156269	0.0174874	0.00966478	-0.00426862	0.00424065	-0.00831019	0.00220402	-0.00760555	0.000742352	0.030864	0.142852	0.587711	0.238573	Ref
140	M1202037	MG_165	10392586	10390839 (99.98%)	9481156 (91.25%)	524278 (5.05%)	0.00803299	0.281358	0.338983	3.06815	---	0.00684716	0.00542882	0.0126824	0.00508067	-0.023486	-0.00215907	0.00806777	0.00908368	-0.00291114	0.0171788	0.025515	0.379843	0.551431	0.043211	Ref
141	M1202947-WHITE	MG_166	13648141	13645908 (99.98%)	12310281 (90.21%)	696149 (5.10%)	0.00563917	0.51284	0.572772	2.38581	---	0.0153877	0.0285077	0.00976378	-0.0434308	-0.0295716	0.0136384	0.0300903	0.0376301	0.0111661	0.00734761	0.024736	0.846802	0.128452	1e-05	Ref
142	M1202564	MG_167	10860198	10858555 (99.98%)	9649392 (88.86%)	577741 (5.32%)	0.00267905	0.460219	0.512601	2.11813	---	0.00381446	-0.00810736	-0.00824547	0.018068	0.0059971	-0.00854013	-0.00770465	-0.0089371	-0.0023866	-0.0058081	0.209696	0.140021	0.550684	0.099599	Ref
143	M2838	MG_168	10976156	10974544 (99.99%)	9923162 (90.42%)	537766 (4.90%)	0.00264167	0.468392	0.51892	2.12814	---	-0.0082829	-0.0142449	0.00510379	0.0315558	-0.000801989	-0.00251441	-0.00795082	-0.0128717	0.0193475	-0.0258651	0.130492	1e-05	0.697013	0.172485	Ref
144	M1740	MG_169	10813903	10812073 (99.98%)	9989981 (92.40%)	570359 (5.28%)	0.00251479	0.472735	0.523409	2.06413	---	-0.0963077	-0.0111761	-0.0275151	-0.0110389	0.000813366	0.005886	0.0184711	0.0159346	-0.0244723	0.0281927	1e-05	1e-05	1e-05	0.99997	L1
145	M1491	MG_170	11688845	11687138 (99.99%)	10273592 (87.91%)	600435 (5.14%)	0.00307047	0.480541	0.531249	2.21005	---	0.01743	0.00100461	0.0243364	-0.00549279	0.0300885	-0.00695549	0.0156919	-0.0200109	-0.0104771	-0.0131274	0.127412	0.216068	0.656511	1e-05	L4
146	M2848	MG_171	13339180	13338460 (99.99%)	12064064 (90.45%)	636996 (4.78%)	0.0044493	0.508387	0.545597	2.48779	---	0.0120683	-0.00244566	0.0142959	0.00842324	0.00718594	0.010412	0.0160478	-0.0236024	-0.00670283	0.0172791	0.082566	0.243426	0.646678	0.027331	Ref
147	M2837	MG_172	11264914	11263054 (99.98%)	9829322 (87.27%)	606857 (5.39%)	0.00284162	0.464625	0.516581	2.17646	---	-0.00231899	-0.00424338	0.0209561	0.0234414	-0.0103727	-0.00305429	0.00590321	-0.0139448	0.000126646	-0.000525053	0.028677	0.102804	0.74446	0.124059	Ref
148	M1890	MG_173	11754029	11752607 (99.99%)	10890549 (92.66%)	654643 (5.57%)	0.00381205	0.496743	0.546317	2.17011	---	0.011934	0.00329271	-0.00195273	-0.0261374	0.0122932	-0.00541264	-0.0358446	-0.0291926	-0.0300421	0.0107653	0.215274	0.492103	0.25536	0.037263	Ref
149	M1473	MG_174	11861743	11860080 (99.99%)	10659329 (89.88%)	610654 (5.15%)	0.00353049	0.483932	0.531787	2.23739	---	0.0184809	0.00399461	0.00837247	0.0158227	0.0250242	-0.0206939	0.00945281	-0.00519733	-0.0108441	-0.00814811	0.151882	0.244401	0.603707	1e-05	Ref
150	M1671	MG_175	11808576	11807015 (99.99%)	10594322 (89.73%)	600641 (5.09%)	0.00362723	0.480882	0.524742	2.25722	---	0.0590946	-0.0680899	-0.0766214	0.00629474	0.000532579	0.0080226	0.0219105	0.00125909	-0.00943568	0.0067194	0.99997	1e-05	1e-05	1e-05	L3
151	M1922	MG_176	11371856	11370338 (99.99%)	10146352 (89.24%)	595773 (5.24%)	0.00334556	0.46841	0.518482	2.19733	---	0.0302012	0.0259913	0.00234472	-0.0323913	0.0146233	-0.028403	-0.00325073	0.0553484	-0.00681125	0.00824004	0.068372	0.858878	0.07274	1e-05	Ref
152	M2297	MG_177	13535214	13532761 (99.98%)	12461867 (92.09%)	677186 (5.00%)	0.00431798	0.525048	0.573326	2.37116	---	-0.00388617	-0.0148262	0.0169506	0.0278527	0.00492731	0.0317828	0.00792375	-0.0169486	0.00987353	-0.000455288	0.074424	1e-05	0.764179	0.161387	Ref
153	M2038	MG_178	14020346	14017721 (99.98%)	12155732 (86.72%)	774332 (5.52%)	0.00420237	0.514551	0.569185	2.45015	---	-0.000271916	0.0109345	0.033504	0.0190793	0.0233738	-0.0236281	-0.0182428	-0.0031504	-0.00873981	0.00910922	1e-05	0.157923	0.785994	0.056073	Ref
154	M1903	MG_179	11084612	11083108 (99.99%)	10046851 (90.65%)	607967 (5.49%)	0.00318154	0.468078	0.517655	2.13742	---	0.0225253	-0.00128477	0.0147709	-0.0696442	0.00542256	0.000523293	-0.0531873	-0.0397951	-0.0385624	0.0152071	0.203405	0.710818	0.085766	1e-05	Ref
155	M2711	MG_180	14272559	14269873 (99.98%)	13154242 (92.18%)	729961 (5.12%)	0.00467729	0.536776	0.586984	2.43485	---	0.00257183	-0.0168852	0.0214793	0.0313566	-0.00275014	0.0211552	-0.0214282	-0.0110323	0.0251303	0.0108762	0.085716	1e-05	0.792555	0.121718	Ref
156	M1277	MG_181	13451916	13450473 (99.99%)	12090794 (89.89%)	725442 (5.39%)	0.00391895	0.521226	0.565534	2.40502	---	-0.00372223	-0.00763752	0.0458121	-0.00907126	0.0106026	0.0181304	0.0429571	-0.0254013	0.0370029	-0.0459759	1e-05	0.060039	0.893223	0.046727	L4
157	M2322	MG_182	11866689	11864835 (99.98%)	10355412 (87.28%)	657304 (5.54%)	0.00296737	0.472104	0.526641	2.24409	---	0.0272621	-0.00179651	-0.00219817	-0.0123904	-0.0161444	0.0276708	0.0114708	-0.0176124	-0.00365843	0.014529	0.245163	0.388769	0.366058	1e-05	Ref
158	M1730	MG_183	9627710	9626146 (99.98%)	8898843 (92.44%)	491579 (5.11%)	0.00226327	0.436798	0.485164	1.98779	---	-0.0893472	-0.023236	-0.0173361	-0.023822	0.0314606	0.0138802	0.0237092	0.0138609	-0.020158	0.0282033	1e-05	1e-05	1e-05	0.99997	L1
159	M2608	MG_184	9745016	9743402 (99.98%)	8650816 (88.79%)	508777 (5.22%)	0.00237028	0.430793	0.485966	2.00563	---	0.027799	0.0123546	0.00155047	-0.0559585	0.0221392	-0.00955113	-0.0160668	0.0147621	-0.02991	0.0207792	0.212369	0.773233	1e-05	0.014389	Ref
160	M2755	MG_185	12064360	12063256 (99.99%)	10783576 (89.39%)	584622 (4.85%)	0.00313123	0.491672	0.540247	2.26649	---	-0.0108028	-0.006013	0.0104114	0.0249888	0.0123397	-0.00787698	0.00860746	0.00679534	0.012175	-0.014811	0.050681	0.129861	0.631117	0.188341	Ref
161	M1900	MG_186	12749208	12748057 (99.99%)	11604137 (91.03%)	632953 (4.97%)	0.00371256	0.51326	0.56284	2.2954	---	0.015986	0.00358954	0.018197	-0.0716009	0.0024269	0.00697586	-0.0492087	-0.0444352	-0.0425906	0.0115933	0.115114	0.76204	0.062731	0.060115	Ref
162	M2346	MG_187	11610753	11608886 (99.98%)	10490197 (90.36%)	628875 (5.42%)	0.00400553	0.459885	0.505638	2.28687	---	-0.00649031	-0.016483	-0.00846088	0.0331665	-0.0232963	0.00658523	0.000889768	-0.00625684	0.00551356	-0.00188453	0.202104	1e-05	0.606326	0.191561	Ref
163	M1961	MG_188	12006179	12004168 (99.98%)	10870247 (90.55%)	633976 (5.28%)	0.00372276	0.478224	0.526168	2.273	---	-0.00310616	-0.00403654	0.0149218	-0.0554591	-0.0810918	0.0620174	0.041301	-0.0106534	0.0235397	-0.00511964	0.065512	0.474116	0.303744	0.156629	L4
164	M1356	MG_189	11877375	11876744 (99.99%)	10532554 (88.68%)	556841 (4.69%)	0.00339037	0.481128	0.521884	2.31733	---	-0.0182491	-0.01378	0.0170103	0.0396628	-0.000917881	-0.00087627	0.00244434	-0.0194685	-0.0273316	-0.00241054	1e-05	1e-05	0.770407	0.229573	Ref
165	M1366	MG_190	13526178	13524077 (99.98%)	12461743 (92.14%)	703107 (5.20%)	0.00490925	0.515565	0.562741	2.40409	---	-0.0168122	-0.018275	-0.0143109	-0.0363916	0.029111	0.000843487	-0.0545653	-0.00966221	0.0341794	-0.0275754	0.332365	0.217632	1e-05	0.449993	Ref
166	M2682	MG_191	15763940	15761028 (99.98%)	14471533 (91.82%)	844139 (5.36%)	0.00573207	0.547119	0.596035	2.63841	---	0.000440421	0.00550707	0.0161072	0.0115749	0.00770855	-0.0125438	0.013012	0.00477976	-0.00470837	-0.000975458	0.003191	0.224105	0.649672	0.123031	Ref
167	M2362	MG_192	12216979	12215104 (99.98%)	11093801 (90.82%)	631072 (5.17%)	0.00324862	0.497319	0.549602	2.2321	---	0.000206605	-0.0203925	-0.000669014	0.0415241	-0.0124129	0.0103659	0.00547141	-0.0161073	0.0169752	-0.0141542	0.190586	1e-05	0.699214	0.11019	Ref
168	M1554	MG_193	11972281	11971654 (99.99%)	10590101 (88.46%)	672129 (5.61%)	0.00336183	0.480385	0.517503	2.30611	---	0.00883858	-0.00820384	0.0130181	0.0119498	-0.00403416	0.00700467	0.0310705	0.00473619	0.00909266	0.00161367	0.118851	0.138201	0.711964	0.030984	Ref
169	M2306	MG_194	13937732	13935698 (99.99%)	12972752 (93.09%)	671784 (4.82%)	0.00445276	0.541492	0.58549	2.40409	---	-0.0130622	-0.00314283	0.0206328	0.0129108	0.0242567	0.00161956	0.0191173	0.00252887	0.00706204	0.00118744	1e-05	0.112794	0.62368	0.263516	Ref
170	M1719	MG_195	11927866	11926061 (99.98%)	11098274 (93.06%)	568302 (4.77%)	0.00335738	0.497437	0.543901	2.21488	---	-0.100504	-0.0163988	-0.0237044	-0.0167537	0.0107768	0.0132362	0.0311733	0.0146949	-0.029008	0.0369701	1e-05	1.6e-05	1e-05	0.999964	L1
171	M2512	MG_196	14731512	14729653 (99.99%)	13792950 (93.64%)	742632 (5.04%)	0.0051539	0.555493	0.598992	2.47653	---	-0.0254796	-0.0145356	-0.0193135	-0.0308144	0.0219391	-0.000148137	-0.0553981	0.00242255	0.0604258	-0.0472678	0.286473	0.190866	1e-05	0.522651	Ref
172	M1739	MG_197	15423676	15421577 (99.99%)	14357263 (93.10%)	762179 (4.94%)	0.00517892	0.563704	0.610767	2.54574	---	-0.094918	-0.0113677	-0.0342328	-0.0103972	-0.000207354	0.00731478	0.0190336	0.0189901	-0.023604	0.0279373	1e-05	1e-05	1e-05	0.99997	L1
173	M2047	MG_198	13093843	13092108 (99.99%)	11528448 (88.06%)	679652 (5.19%)	0.00395728	0.502711	0.553821	2.37446	---	0.0270228	0.015811	0.00887787	0.037439	0.0119846	0.00721148	-0.00913846	-0.0313238	-0.0467517	0.0415949	0.070302	0.315374	0.614314	1e-05	Ref
174	M1683	MG_199	14735218	14733216 (99.99%)	13175540 (89.43%)	762760 (5.18%)	0.00478813	0.538488	0.585312	2.52563	---	0.0447276	-0.0571834	-0.0748719	-0.00888942	-0.00767634	0.00668285	0.00553526	0.00196095	-0.011353	0.0127503	0.99997	1e-05	1e-05	1e-05	L3
175	M1352	MG_200	11935357	11934089 (99.99%)	10617714 (88.97%)	643174 (5.39%)	0.00352983	0.4827	0.528327	2.28548	---	-0.0148981	-0.0155701	0.0146139	0.0441749	-0.00345935	-0.000119329	-0.00370816	-0.0138683	-0.0155487	-0.00875411	0.031672	1e-05	0.77214	0.196178	Ref
176	M2003	MG_201	11775091	11773440 (99.99%)	10667426 (90.61%)	608434 (5.17%)	0.00333135	0.487071	0.536517	2.2017	---	0.0176374	0.0290288	0.0255908	-0.000385012	0.0202008	-0.0138318	0.00825083	-0.00119414	-0.0259512	0.0196231	1e-05	0.515823	0.484157	1e-05	Ref
177	M1457-1	MG_202	10594588	10591939 (99.97%)	9435772 (89.08%)	590607 (5.58%)	0.00316123	0.445475	0.499311	2.09273	---	0.0161647	-0.0114307	-0.0055375	0.00293996	0.00521804	-0.0151891	0.00729873	0.0127258	0.0092922	-0.00905533	0.249833	0.198773	0.521863	0.029531	Ref
178	M2476	MG_203	12875413	12873857 (99.99%)	11688396 (90.79%)	616851 (4.79%)	0.00402465	0.509616	0.552931	2.3546	---	-0.00406489	0.0197854	-0.0193196	0.022256	0.00400859	0.00116697	-0.00529171	-0.0221709	0.0294205	-0.0240457	0.088779	0.412006	0.380191	0.119025	Ref
179	M2589	MG_204	10769682	10766874 (99.97%)	9785467 (90.88%)	552896 (5.14%)	0.00298051	0.459229	0.506815	2.11638	---	-0.00264711	0.00841488	0.0205914	-0.0549259	-0.0108532	0.0111693	-0.0258216	-0.0440327	-0.0359261	0.0097691	1e-05	0.702935	0.146745	0.15031	Ref
180	M1698	MG_205	13435678	13433884 (99.99%)	12328405 (91.77%)	674200 (5.02%)	0.00451256	0.526847	0.577096	2.35091	---	-0.0118842	-0.00270043	0.0337556	0.00681704	0.039112	0.00372795	0.0457114	-0.00522962	0.0467115	-0.0690449	1e-05	0.02313	0.841526	0.135334	Ref
181	M2232	MG_206	11119521	11117874 (99.99%)	10037410 (90.28%)	586161 (5.27%)	0.00302608	0.46872	0.520653	2.13696	---	0.0287863	-0.0123188	0.0098458	0.00888325	-0.00216221	0.0224362	0.0179837	-0.0419441	-0.0123589	0.0103573	0.17486	0.183693	0.641437	1e-05	Ref
182	M1679	MG_207	10003242	10001518 (99.98%)	8967799 (89.66%)	531394 (5.31%)	0.00228169	0.442954	0.499133	2.00262	---	0.0548944	-0.0605873	-0.0831195	-0.0124998	0.0142274	0.0087955	-0.00238563	-0.00126287	-0.0188375	0.0206365	0.999968	1.2e-05	1e-05	1e-05	L3
183	M1373	MG_208	14895122	14894220 (99.99%)	13846423 (92.97%)	702496 (4.72%)	0.00578924	0.55038	0.585939	2.5887	---	-0.0139435	-0.0144681	-0.0181872	-0.0335023	0.0262103	-0.00331088	-0.0576212	0.0032257	0.0554619	-0.0428616	0.313546	0.254006	0.020109	0.412339	Ref
184	M1546	MG_209	10101051	10099293 (99.98%)	9071610 (89.82%)	516786 (5.12%)	0.00233256	0.446401	0.501477	2.01898	---	0.0220526	0.00672977	0.0271137	-0.0522084	-0.0727533	0.0544173	0.0539439	0.0093077	0.0150263	0.00773647	0.007917	0.573174	0.418899	1e-05	L4
185	M2463	MG_210	10069183	10067698 (99.99%)	9178770 (91.17%)	501906 (4.99%)	0.00260208	0.448933	0.503567	2.01158	---	-0.0185734	-0.00891721	-0.0100941	-0.0113535	-0.0150812	-0.0181035	-0.00551512	0.0286664	0.0119631	-0.00502217	0.170826	0.136785	0.331457	0.360931	Ref
186	M2841	MG_211	10642219	10640658 (99.99%)	9649067 (90.68%)	524639 (4.93%)	0.00280216	0.459383	0.508269	2.10613	---	-0.00584011	-0.0138154	-0.00719571	0.0117758	0.00886499	-0.0140114	-0.0373348	-0.0134603	0.0195137	-0.0327307	0.240866	0.058328	0.517085	0.18372	Ref
187	M2591	MG_212	9464005	9461949 (99.98%)	8518144 (90.03%)	509992 (5.39%)	0.0018921	0.431251	0.487698	1.93519	---	0.0139463	0.00814195	0.00736914	-0.0672922	-0.0108665	0.0144497	-0.032582	-0.0359929	-0.0315424	0.0138926	0.07802	0.849606	1e-05	0.072364	Ref
188	M1463	MG_213	15427666	15426894 (99.99%)	14057109 (91.12%)	731348 (4.74%)	0.00645662	0.542642	0.576572	2.72223	---	0.019097	-0.0246891	-0.0107083	0.012192	-0.00406982	-0.00791961	0.0219823	0.0111343	-0.033684	0.04507	0.332495	0.088227	0.51037	0.068907	Ref
189	M1990	MG_214	10118236	10116572 (99.98%)	8786502 (86.85%)	522673 (5.17%)	0.00245848	0.434745	0.490989	2.06367	---	0.0169929	0.0196931	0.0125443	0.0148368	0.00865236	-0.0114009	0.0145379	0.0263896	0.00992179	0.00284539	0.031027	0.385527	0.583436	1e-05	Ref
190	M2195	MG_215	10387598	10385973 (99.98%)	9326396 (89.80%)	549842 (5.29%)	0.00274053	0.452929	0.506507	2.05195	---	0.0177514	0.0430756	0.000824813	-0.0210481	0.01603	-0.032473	0.00909824	0.056594	-0.0107865	0.0118191	1e-05	0.975525	0.024455	1e-05	Ref
191	M1693	MG_216	13401478	13400252 (99.99%)	12472315 (93.08%)	643840 (4.80%)	0.00476471	0.528672	0.567637	2.39186	---	-0.0219372	-0.00161813	0.0285049	0.006589	0.0348012	0.00172522	0.0399585	-0.00235124	0.0419525	-0.0678447	1e-05	0.018546	0.745928	0.235517	Ref
192	M1288	MG_217	9617838	9616257 (99.98%)	8961437 (93.19%)	484960 (5.04%)	0.00229423	0.442444	0.491898	1.96353	---	-0.0716551	-0.00985326	-0.0197472	-0.0194633	0.0158005	0.00975273	0.0112041	0.0119999	0.00656997	0.00630982	0.039742	0.010107	1e-05	0.950141	L1
193	M1202759	MG_218	10051136	10049493 (99.98%)	9077664 (90.33%)	517511 (5.15%)	0.00254085	0.445434	0.497954	2.02278	---	0.0111462	0.00864087	0.00751983	-0.0169393	-0.0230842	-0.000833895	0.00141382	-0.00178722	0.0115672	-0.0160181	0.063735	0.48589	0.450365	1e-05	Ref
194	M1203006	MG_219	9962063	9960413 (99.98%)	8769107 (88.04%)	517138 (5.19%)	0.00221802	0.435699	0.49242	2.02593	---	0.0225938	0.0463449	-0.00530898	-0.0235723	0.0214573	-0.0244701	0.00651238	0.0614244	-0.00356025	0.00985456	0.00175	0.99823	1e-05	1e-05	Ref
195	M1202768	MG_220	11977030	11975733 (99.99%)	10800803 (90.19%)	559151 (4.67%)	0.00311656	0.495248	0.544358	2.23549	---	0.00549471	-0.0206511	0.00503146	0.0180381	0.0147261	-0.0112072	0.0211384	0.00578855	-0.0345927	0.0498718	0.184138	0.00807	0.670037	0.137755	Ref
196	M1202641-RED	MG_221	10274379	10272930 (99.99%)	9255095 (90.09%)	523505 (5.10%)	0.00255	0.453994	0.508089	2.03091	---	0.00784983	-0.00260607	-0.00213189	0.0026525	0.00297382	0.0102268	0.010361	-0.0203242	-0.00129866	0.00337892	0.24472	0.24389	0.463211	0.048179	Ref
197	M1202644-WHITE	MG_222	16407353	16406557 (100.00%)	14766127 (90.00%)	757482 (4.62%)	0.00642816	0.55701	0.591997	2.8242	---	0.0112634	0.00990886	0.00542716	0.0242582	-0.0328059	-0.0124709	0.00503491	0.0106115	0.00855009	-0.00558797	0.05031	0.231731	0.71795	1e-05	Ref
198	M1202766-RED	MG_223	8787236	8785750 (99.98%)	7840054 (89.24%)	457200 (5.20%)	0.00187423	0.41012	0.466446	1.88521	---	0.0134982	-0.00989616	0.00102567	0.0133579	-0.000138757	-0.00277102	0.0134825	-0.00648006	-0.0276302	0.0298412	0.172671	0.178565	0.577312	0.071452	Ref
199	M1202954	MG_224	11681450	11679450 (99.98%)	10381490 (88.89%)	605182 (5.18%)	0.00284932	0.482331	0.537217	2.17763	---	0.0188122	0.0253952	0.0248098	0.00565187	0.0216537	-0.0159837	0.0114837	3.03e-05	-0.0233312	0.0170394	1e-05	0.458653	0.541326	1e-05	Ref
200	M1203000	MG_225	12082436	12081118 (99.99%)	10728148 (88.80%)	636115 (5.27%)	0.00346247	0.489575	0.533444	2.29399	---	0.0213346	0.00707964	0.0153864	-0.00330294	0.0300424	-0.00785182	0.00622722	-0.0238436	-0.0185426	-0.00291097	0.14618	0.318322	0.535488	1e-05	Ref
201	M1202786	MG_226	9724769	9722531 (99.98%)	8721499 (89.70%)	525630 (5.41%)	0.001983	0.435887	0.494372	1.95793	---	-0.00626637	0.0130167	0.0270567	-0.0563269	-0.0146501	0.0102325	-0.0353467	-0.0495817	-0.0344324	0.00779939	1e-05	0.67426	0.17699	0.14874	Ref
202	M1202420	MG_227	9435157	9433506 (99.98%)	8607265 (91.24%)	476855 (5.05%)	0.00199354	0.435325	0.490614	1.93112	---	0.00636964	-0.00612188	0.0168068	0.00591018	-0.00379667	-0.0134095	0.00178127	0.00372682	-0.000604949	0.00135359	0.094697	0.139835	0.715924	0.049544	Ref
203	M1203086	MG_228	13786402	13783511 (99.98%)	12640072 (91.70%)	713621 (5.18%)	0.00459824	0.534526	0.589632	2.34169	---	0.013296	0.0261155	0.00205997	-0.0168153	-0.00590721	0.0630243	-0.0374309	-0.0066793	-0.0462265	-0.0112224	0.045934	0.749458	0.182416	0.022192	Ref
204	M1202219	MG_229	13047875	13045568 (99.98%)	11971431 (91.77%)	657778 (5.04%)	0.00427135	0.514892	0.566695	2.31136	---	0.0246415	-0.0175492	-0.00612518	0.0190848	-0.0154655	0.00647638	0.0111171	-0.009078	-0.010579	0.020759	0.271412	0.18044	0.548138	1e-05	Ref
205	M1202165	MG_230	17087431	17086462 (99.99%)	16023286 (93.78%)	775599 (4.54%)	0.00744933	0.585474	0.61964	2.81411	---	-0.0160514	-0.00392572	0.0188587	0.0164194	0.012227	-0.0147107	0.00194347	0.00370486	0.00906544	-0.0113178	0.002807	0.087914	0.672228	0.23705	Ref
206	M1202228	MG_231	11022320	11020499 (99.98%)	9929548 (90.10%)	532213 (4.83%)	0.00317809	0.470181	0.529453	2.09795	---	-0.00468681	-0.00807905	0.0163486	0.0168375	0.00745667	-0.00124491	-0.00416428	-0.0207335	-0.000599484	-0.00327402	0.107341	0.043239	0.731149	0.118272	Ref
207	M1202905	MG_232	10642446	10640840 (99.98%)	9461471 (88.92%)	549262 (5.16%)	0.00294053	0.457012	0.514709	2.07453	---	-0.0046581	0.0804645	-0.0633242	0.0262598	-0.0105245	0.00105936	-0.00186343	-0.0241625	0.00918403	-0.00690715	1.6e-05	0.999964	1e-05	1e-05	L2
208	M1202791	MG_233	12277055	12275423 (99.99%)	11115982 (90.55%)	616991 (5.03%)	0.0035069	0.501814	0.552074	2.23969	---	-0.0076144	0.00846573	0.0204623	-0.0519336	-0.00604629	0.00911653	-0.0318249	-0.0485896	-0.0353281	0.008309	1e-05	0.633024	0.171267	0.195699	Ref
209	M1202699	MG_234	11105464	11103923 (99.99%)	9936405 (89.49%)	552403 (4.97%)	0.00283535	0.468583	0.52137	2.14359	---	-0.00952145	-0.00686096	0.0352044	-0.0105374	0.016031	0.0195145	0.0327686	-0.027388	0.036951	-0.0535921	1e-05	0.092382	0.773295	0.134313	Ref
210	M1202788	MG_235	12019542	12017634 (99.98%)	10736959 (89.34%)	612574 (5.10%)	0.0034044	0.487223	0.540259	2.23247	---	-0.000106454	0.0187418	0.025294	-0.0602843	-0.0163387	0.0159483	-0.0369685	-0.0551866	-0.0345811	0.0051559	1e-05	0.777098	0.132056	0.090836	Ref
211	M1202778	MG_236	12051142	12049324 (99.98%)	10771077 (89.39%)	615164 (5.11%)	0.00388591	0.488209	0.549151	2.20535	---	0.020582	0.00644714	0.00761303	0.0138123	0.027761	-0.0151168	0.0154759	-0.0114748	-0.00525695	-0.0127059	0.173082	0.255147	0.571761	1e-05	Ref
212	M1202834	MG_237	12645817	12644205 (99.99%)	11451480 (90.57%)	614941 (4.86%)	0.00387896	0.50658	0.55661	2.28989	---	0.00593256	-0.00989753	0.024895	-0.00250898	0.00738018	-0.00597298	-0.0374524	-0.0269204	0.0160856	-0.0105038	0.087357	0.119557	0.749408	0.043678	L4
213	M1202316	MG_238	11395228	11394082 (99.99%)	10383634 (91.13%)	571463 (5.02%)	0.00419531	0.480743	0.533122	2.16019	---	0.0104347	-0.00943988	0.0151874	-0.00986536	-0.0254932	0.013428	0.019404	0.00767841	0.0144031	-0.00354502	0.13312	0.252323	0.579533	0.035024	Ref
214	M1202815	MG_239	12714817	12712913 (99.99%)	11640732 (91.57%)	623876 (4.91%)	0.00419105	0.50836	0.557431	2.29896	---	-0.0192918	-0.00626426	0.0127814	0.00682523	-0.0224237	-0.012422	-0.00798128	0.00929916	-0.00409757	0.00116571	0.0036	0.132332	0.584418	0.27965	Ref
215	M1202798	MG_240	10856262	10854979 (99.99%)	9583734 (88.29%)	532258 (4.90%)	0.0033016	0.451436	0.499335	2.18968	---	0.0187811	0.0424894	0.00180663	-0.0370881	0.0200348	-0.0316941	-0.000964323	0.05959	-0.0106782	0.0129544	1e-05	0.99997	1e-05	1e-05	Ref
216	M1202848	MG_241	11767272	11766039 (99.99%)	10578496 (89.91%)	645234 (5.48%)	0.00374508	0.48454	0.531895	2.23459	---	0.0545521	-0.060718	-0.082153	-0.0112452	0.0142842	0.00871102	-0.00185809	-0.00135454	-0.0182011	0.020628	0.999968	1.2e-05	1e-05	1e-05	L3
217	M1202870	MG_242	12094021	12092707 (99.99%)	11273726 (93.23%)	583435 (4.82%)	0.00359717	0.508958	0.55342	2.21381	---	-0.104159	-0.0145541	-0.0200294	-0.0110931	0.0195582	0.00898159	0.0233994	0.0143898	-0.0186513	0.021065	1e-05	1e-05	1e-05	0.99997	L1
218	M1973	MG_243	11955452	11953457 (99.98%)	10705971 (89.56%)	635717 (5.32%)	0.00333528	0.488443	0.539735	2.21293	---	-0.000938033	-0.0153355	0.0166561	-0.00483791	-0.0110882	0.0221888	0.0362022	-0.0136735	0.0163088	-0.0179816	0.098523	0.071751	0.689034	0.140692	Ref
219	M1577	MG_244	12019368	12017958 (99.99%)	10990150 (91.45%)	593881 (4.94%)	0.00331972	0.501812	0.552793	2.20053	---	0.00855009	-0.00953052	0.0300677	0.0131601	0.00249749	-0.0274105	-0.0122343	0.014141	0.00696463	-0.00786431	0.015122	0.137885	0.842328	0.004665	Ref
220	M1574	MG_245	10831355	10830209 (99.99%)	9959635 (91.96%)	519820 (4.80%)	0.00276254	0.477966	0.529329	2.07799	---	-0.00718126	-0.00741989	0.0272039	0.0193839	0.00934501	-0.0198873	-0.0118882	-0.00614909	-0.0109478	0.013736	1e-05	0.03613	0.80827	0.15559	Ref
221	M1841	MG_246	12004075	12002740 (99.99%)	10475469 (87.28%)	615887 (5.13%)	0.00337848	0.484237	0.54215	2.23308	---	0.00931013	0.0879476	-0.0493063	0.0210544	-0.0142218	0.00338334	0.00299996	-0.0121716	0.0106577	-0.000317812	1e-05	0.999962	1.8e-05	1e-05	L2
222	M1456	MG_247	11352243	11351050 (99.99%)	10396729 (91.59%)	589139 (5.19%)	0.00326432	0.482841	0.529006	2.17843	---	-0.00325448	-0.00925221	0.0083863	0.000328362	0.00528543	-0.0221141	-0.0131166	0.0133711	0.00688892	0.00351177	0.073316	0.11618	0.618037	0.192468	Ref
223	M1707	MG_248	10642411	10641876 (99.99%)	9956752 (93.56%)	471779 (4.43%)	0.00313279	0.472073	0.507282	2.14442	---	-0.0992175	-0.0160859	-0.0232333	-0.0170131	0.0111279	0.0116258	0.0280153	0.0136613	-0.0280259	0.0364927	1.8e-05	1e-05	1e-05	0.999962	L1
224	M2668	MG_249	10845611	10844483 (99.99%)	10030822 (92.50%)	526041 (4.85%)	0.00279862	0.479494	0.526534	2.08923	---	-0.0050177	-0.0126823	0.0239281	0.0195467	-0.0210643	-0.0251307	-0.0198424	0.00445378	-0.0073466	-0.00210091	0.019399	0.027769	0.841979	0.110853	Ref
225	M1877	MG_250	11625991	11624714 (99.99%)	10742402 (92.41%)	571084 (4.91%)	0.00301601	0.500092	0.544899	2.15919	---	-0.00710224	-0.0286198	0.0275252	0.0175313	-0.0220124	-0.0187171	0.0138006	-0.00177181	-0.00172454	-0.00351454	0.017	1e-05	0.864202	0.118788	Ref
226	M2227	MG_251	11782495	11781322 (99.99%)	10613436 (90.09%)	577926 (4.91%)	0.00330925	0.491167	0.541303	2.20394	---	0.0333333	-0.0104479	0.000427208	-0.000599007	0.00798616	0.0118015	0.00939067	-0.0349553	-0.0296877	0.0238501	0.260469	0.251311	0.48821	1e-05	Ref
227	M1820	MG_252	11065405	11064292 (99.99%)	10089873 (91.19%)	529542 (4.79%)	0.00284959	0.480407	0.52857	2.12431	---	-0.0402794	7.77e-05	-0.0121987	0.0255028	-0.0801645	-0.0385085	-0.0623027	0.00110197	-0.0295414	4.45e-05	1e-05	0.20353	0.420127	0.376333	Ref
228	M1266	MG_253	11518711	11517532 (99.99%)	10454468 (90.77%)	562065 (4.88%)	0.00318946	0.488425	0.537012	2.17154	---	-0.00824495	-0.0123904	0.0387214	-0.00895307	0.018476	0.0221782	0.0422324	-0.0227367	0.0459783	-0.05984	1e-05	0.010535	0.861112	0.128343	Ref
229	M1781	MG_254	12059695	12058508 (99.99%)	10888380 (90.30%)	587200 (4.87%)	0.00352849	0.496276	0.543954	2.2464	---	-0.0162612	0.026635	0.0108835	0.00550649	0.0327582	-0.00730327	0.0244576	0.0109213	0.00770887	-0.0035293	1e-05	0.386285	0.37454	0.239165	Ref
230	M2347	MG_255	11766661	11765509 (99.99%)	10681570 (90.79%)	582772 (4.95%)	0.0033802	0.493069	0.543742	2.18822	---	0.00766539	0.00361919	0.0139781	0.00912351	0.0295411	0.00506137	-0.00564618	-0.0447614	-0.00934509	0.0105886	0.078266	0.258716	0.651245	0.011773	Ref
231	M1667	MG_256	13076681	13074906 (99.99%)	12255767 (93.74%)	633154 (4.84%)	0.00440459	0.52743	0.574014	2.30376	---	-0.0329304	-0.0128941	0.00564713	-0.0109424	0.028697	-0.0163352	-0.0139551	0.0125314	0.0151301	-0.0209722	0.036731	0.012746	0.441293	0.50923	Ref
232	M1531	MG_257	10044066	10043403 (99.99%)	8965584 (89.27%)	482854 (4.81%)	0.00247627	0.446382	0.496734	2.05429	---	0.021653	0.0345739	-0.00703159	-0.0441069	0.0246431	-0.029572	-0.0135928	0.0522899	-0.0121053	0.0138581	1.9e-05	0.999961	1e-05	1e-05	Ref
233	M2164	MG_258	10975563	10973443 (99.98%)	9712731 (88.51%)	577831 (5.27%)	0.00287236	0.460386	0.51502	2.12843	---	0.020478	0.00713585	0.0167927	-0.00798878	0.0316457	-0.00978931	0.00892291	-0.0185166	-0.0192611	-0.00457001	0.138989	0.334652	0.526349	1e-05	Ref
234	M1477	MG_259	12870667	12868743 (99.99%)	11521832 (89.53%)	707442 (5.50%)	0.00399221	0.508552	0.563407	2.28334	---	0.0165333	0.00928866	0.00572456	0.0149991	0.028288	-0.0191277	0.0181855	-0.00255993	0.00497713	-0.0234464	0.136914	0.301857	0.561219	1e-05	Ref
235	M1949	MG_260	10541239	10540573 (99.99%)	9467990 (89.82%)	512544 (4.86%)	0.00277193	0.461682	0.511633	2.09168	---	0.025756	0.030271	-0.00484351	-0.044994	0.0283153	-0.0318692	-0.0200137	0.0476938	-0.0166273	0.0125329	0.009364	0.990616	1e-05	1e-05	Ref
236	M1370	MG_261	10963584	10962440 (99.99%)	10104517 (92.17%)	556485 (5.08%)	0.00289922	0.480393	0.528083	2.09401	---	-0.021966	-0.0217568	-0.00986023	-0.0330978	0.0393836	-0.00553142	-0.0521316	-0.0107221	0.0248363	-0.0229467	0.298522	0.081793	0.11545	0.504235	Ref
237	M2138	MG_262	10862395	10861157 (99.99%)	9607349 (88.46%)	563424 (5.19%)	0.00283244	0.464824	0.51819	2.10832	---	-0.0210191	0.0612397	-0.0644065	0.0234768	-0.0145685	0.00579175	-0.000544665	-0.0313325	0.0140682	-0.0106901	1e-05	0.862371	1e-05	0.137609	L2
238	M2139	MG_263	12578306	12576323 (99.98%)	11186201 (88.95%)	655084 (5.21%)	0.00367747	0.499177	0.544915	2.31681	---	0.00125378	-0.0171373	0.0139392	0.00076515	0.0200588	0.00531503	0.00616987	-0.0298436	0.0117318	-0.0091665	0.181387	0.072748	0.620194	0.12567	Ref
239	M2739	MG_264	29039813	29034588 (99.98%)	11364068 (39.14%)	9916154 (34.15%)	0.00433765	0.486179	0.527926	2.4058	---	0.0141886	0.0191816	0.0138506	-0.00455675	-0.0226222	-0.000313733	0.015359	0.027652	0.0170339	0.00357853	1e-05	0.481254	0.518726	1e-05	Ref
240	M1571	MG_265	13460230	13458684 (99.99%)	12446616 (92.48%)	666525 (4.95%)	0.00589706	0.506912	0.55036	2.46114	---	0.00915184	-0.000254174	0.0326314	0.0235597	0.0156021	-0.00342974	0.0369185	0.0039572	-0.0133413	-0.00687205	0.020411	0.099792	0.868586	0.011212	Ref
241	M1292	MG_266	11952173	11951050 (99.99%)	11094546 (92.83%)	595279 (4.98%)	0.00430389	0.496342	0.538713	2.24164	---	-0.0791345	-0.0161625	-0.0173808	-0.0123149	0.0145646	0.0169743	0.0260196	0.0130566	-0.00932296	0.0180792	0.07389	0.003071	1e-05	0.923029	L1
242	M2259	MG_267	13245050	13243322 (99.99%)	12115339 (91.48%)	680677 (5.14%)	0.00440264	0.525568	0.573711	2.3233	---	0.0214272	-0.00291549	0.0243296	-0.0286741	0.0127718	-0.00113911	-0.0226523	-0.020063	-0.0293911	0.0124146	0.168723	0.396356	0.434911	1e-05	Ref
243	M1801	MG_268	12225591	12223926 (99.99%)	10974159 (89.78%)	621113 (5.08%)	0.00380098	0.497096	0.545663	2.25624	---	0.0121379	0.0430023	-0.0219776	0.00669173	0.00809457	-0.00199499	-0.021859	-0.0207447	0.0132919	-0.012503	1e-05	0.812445	0.187535	1e-05	Ref
244	M2680	MG_269	12351963	12351110 (99.99%)	11379712 (92.14%)	567669 (4.60%)	0.0031622	0.512027	0.562215	2.24148	---	0.000762532	-6.61e-05	0.0146299	0.0124756	0.00759549	-0.00922437	0.0192816	0.00496156	-0.00188588	-0.00885536	0.043226	0.175965	0.648885	0.131924	Ref
245	M1690	MG_270	12886600	12884755 (99.99%)	11886446 (92.25%)	667644 (5.18%)	0.00422694	0.517797	0.567491	2.28184	---	-0.0203015	-0.00145866	0.026899	0.00770563	0.0356646	0.00328165	0.0427368	-0.00349187	0.0434622	-0.0674898	1e-05	0.023456	0.751197	0.225338	Ref
246	M2002	MG_271	12967322	12965686 (99.99%)	11935346 (92.05%)	624384 (4.82%)	0.00467707	0.512856	0.559102	2.34661	---	0.0172585	0.0234117	0.0291181	0.00337177	0.0202438	-0.013701	0.00563024	-0.00558504	-0.0258403	0.0218781	1.3e-05	0.443007	0.55697	1e-05	Ref
247	M2412	MG_272	11313489	11312488 (99.99%)	10220344 (90.35%)	533088 (4.71%)	0.00351492	0.471676	0.511247	2.24652	---	0.0327736	-0.0514005	-0.0762714	-0.0036367	0.00795885	-0.0018749	0.00249243	0.00754	0.00986688	-0.0173359	0.99997	1e-05	1e-05	1e-05	L3
248	M1223	MG_273	11733707	11732685 (99.99%)	10446568 (89.04%)	537585 (4.58%)	0.00362082	0.476938	0.518771	2.30135	---	0.0497598	-0.0625304	-0.0779604	0.00957398	0.00431996	0.00354735	0.0195671	0.00728275	-0.00646674	0.00608282	0.99997	1e-05	1e-05	1e-05	L3
249	M2345	MG_274	11982436	11981399 (99.99%)	11121265 (92.82%)	586193 (4.89%)	0.00424555	0.500547	0.540235	2.24484	---	0.0109763	-0.000217559	0.011549	0.0107256	0.028898	0.0079525	-0.00407088	-0.042721	-0.00362726	0.00619073	0.119744	0.263639	0.614502	0.002115	Ref
250	M1954	MG_275	29375568	29370020 (99.98%)	10156695 (34.58%)	10757115 (36.63%)	0.00395259	0.455832	0.500504	2.28666	---	0.0267157	0.038775	0.00850201	-0.0438568	0.019026	-0.0250968	0.015994	0.0680161	-0.0106567	0.0165403	0.00195	0.99803	1e-05	1e-05	Ref
251	M1410	MG_276	12325621	12324480 (99.99%)	11353084 (92.12%)	608721 (4.94%)	0.003749	0.506768	0.549524	2.2698	---	-0.0242176	-0.0209946	-0.00685067	0.0496753	-0.106327	-0.0542274	-0.0615821	0.0159701	-0.0228373	-0.0118383	0.115785	1e-05	0.673342	0.210863	Ref
252	M2544	MG_277	13548207	13546187 (99.99%)	12723209 (93.92%)	655310 (4.84%)	0.00455544	0.535823	0.578881	2.3649	---	-0.00634225	-0.0191147	0.0330544	0.0366451	-0.0240122	-0.0266175	0.013074	-0.00556859	-0.0139939	-0.00222864	1e-05	1e-05	0.94292	0.05706	Ref
253	M2225	MG_278	14589573	14587656 (99.99%)	13197067 (90.47%)	742249 (5.09%)	0.00522816	0.537117	0.585347	2.51091	---	0.0149144	-0.0110096	0.00204907	0.0223052	0.00981696	0.00442019	-0.00651432	-0.019846	-0.005623	0.0336129	0.223333	0.133498	0.59876	0.044408	Ref
254	M2216	MG_279	12814511	12812877 (99.99%)	11854497 (92.52%)	630488 (4.92%)	0.004126	0.51392	0.560113	2.31232	---	-0.0191864	-0.0252393	-0.018727	-0.0134559	-0.00437451	0.00172267	0.00159842	-0.00527219	-0.015912	0.0151169	0.306281	0.036299	0.232512	0.424908	Ref
255	M1706	MG_280	12051242	12050230 (99.99%)	11312377 (93.88%)	569495 (4.73%)	0.00377899	0.502806	0.545668	2.24198	---	-0.0950669	-0.0115083	-0.032558	-0.0211432	0.00925948	0.00994855	0.0234071	0.0154492	-0.0164616	0.0274345	1e-05	1e-05	1e-05	0.99997	L1
256	M2151	MG_281	13072959	13071200 (99.99%)	11570491 (88.52%)	650789 (4.98%)	0.00394428	0.501337	0.552594	2.38828	---	0.0142408	-0.00214574	-0.00559103	-0.0213881	-0.0310938	0.00990159	-6.13e-05	-0.0040498	0.0130421	-0.011573	0.252154	0.413626	0.294527	0.039692	Ref
257	M1519	MG_282	11969417	11968254 (99.99%)	10312316 (86.16%)	585508 (4.89%)	0.00327285	0.474868	0.529622	2.28811	---	0.020177	0.0477887	-0.00631847	-0.0284485	0.0198344	-0.0246396	0.00431892	0.0603964	-0.00681813	0.0149911	1e-05	0.99997	1e-05	1e-05	Ref
258	M1811	MG_283	12165382	12164052 (99.99%)	11217169 (92.22%)	595855 (4.90%)	0.00344107	0.506866	0.55896	2.20277	---	-0.0112777	-0.0261587	0.000133582	-0.0443965	0.0316891	0.000982431	-0.0741626	-0.0208613	0.0452331	-0.0327478	0.337026	0.076106	0.181962	0.404906	Ref
259	M2044	MG_284	9676726	9675661 (99.99%)	8643183 (89.33%)	461753 (4.77%)	0.00213698	0.436583	0.487973	2.01044	---	0.00142528	0.0394434	-0.0173651	0.0201519	0.00372788	-0.0028225	-0.00900252	-0.0207363	0.0213915	-0.0163668	1e-05	0.65076	0.315028	0.034202	Ref
260	M1342	MG_285	13367635	13365741 (99.99%)	11909425 (89.10%)	639004 (4.78%)	0.00381928	0.51542	0.567758	2.38301	---	0.00144802	0.0398189	-0.017032	0.0202883	0.00370811	-0.00246394	-0.00906475	-0.0210905	0.0212083	-0.0163656	1e-05	0.648115	0.317988	0.033888	Ref
261	M2570	MG_286	31010002	31004137 (99.98%)	11181387 (36.06%)	11156313 (35.98%)	0.00430635	0.480682	0.522601	2.36826	---	0.00657398	-0.0278023	0.00157666	0.0176169	0.000714053	-0.0118712	0.0206959	0.00639894	-0.0371591	0.0483142	0.21947	1e-05	0.659838	0.120682	Ref
262	M1686	MG_287	11431385	11430146 (99.99%)	10013729 (87.61%)	564226 (4.94%)	0.00279162	0.469888	0.523416	2.20863	---	0.0429299	-0.0668316	-0.0773306	0.0115056	0.0085268	0.00421082	0.022831	0.00896079	0.0110118	-0.0149968	0.99997	1e-05	1e-05	1e-05	L3
263	M2525	MG_288	13535578	13533898 (99.99%)	12172832 (89.94%)	628193 (4.64%)	0.00472984	0.519328	0.573852	2.3921	---	0.0114833	0.0656931	-0.0276947	0.0362807	0.00550996	0.0599308	-0.0155635	0.0470078	-0.0155957	-0.0242123	0.019846	0.80942	0.170724	1e-05	Ref
264	M2449	MG_289	11968114	11966885 (99.99%)	10677739 (89.23%)	596157 (4.98%)	0.00339931	0.489191	0.540065	2.24071	---	0.0122147	0.025277	0.0130809	-0.00677591	0.000715029	-0.0303972	0.0049516	0.0602256	0.0260123	-0.0122383	1e-05	0.490557	0.509423	1e-05	Ref
265	M1813	MG_290	14833530	14831491 (99.99%)	13411014 (90.42%)	752411 (5.07%)	0.00613016	0.53857	0.596024	2.50654	---	0.00361907	-0.0222621	-0.00541217	-0.0303008	0.00275332	0.0143303	-0.0240152	-0.0127479	0.0215981	-0.0154899	0.340568	0.197412	0.266563	0.195456	Ref
266	M2018	MG_291	14579082	14577450 (99.99%)	13269971 (91.03%)	713108 (4.89%)	0.005138	0.541722	0.587508	2.51	---	0.00412525	-0.00537395	0.0230796	0.0156055	-0.00138609	-0.00543658	-0.00938825	-0.0179553	0.028959	-0.0459342	0.064025	0.090349	0.801216	0.044409	Ref
267	M1566	MG_292	13653398	13651582 (99.99%)	12479891 (91.42%)	716476 (5.25%)	0.0041917	0.530598	0.575799	2.37963	---	-0.00167997	-0.00812918	0.0372799	0.0139335	0.016479	-0.00058658	0.0312724	0.00117549	-0.0126935	-4.92e-05	0.013108	0.054331	0.843906	0.088655	Ref
268	M1859	MG_293	12010460	12008948 (99.99%)	10737888 (89.42%)	612323 (5.10%)	0.00354837	0.488344	0.540022	2.2359	---	-0.0225558	0.0684397	-0.0682004	0.0195707	-0.0174863	0.00635952	-0.00708479	-0.0370897	0.0110917	-0.0105139	1e-05	0.884361	1e-05	0.115619	L2
269	M2637	MG_294	11559845	11558491 (99.99%)	10652775 (92.16%)	563240 (4.87%)	0.00346597	0.482	0.525826	2.22247	---	0.0126979	-0.00792788	0.0185075	-0.0504056	-0.0877499	0.0662735	0.0490767	-0.00724769	0.0236423	-0.00201516	0.13271	0.445477	0.40829	0.013523	L4
270	M2590	MG_295	12088013	12086427 (99.99%)	10959328 (90.67%)	631353 (5.22%)	0.00353668	0.493468	0.542487	2.23804	---	0.000432394	0.0106254	0.0199525	-0.0570801	-0.0124341	0.0121467	-0.0268516	-0.0447073	-0.0365218	0.00883427	1e-05	0.756466	0.125214	0.11831	Ref
271	M2471	MG_296	12009411	12008107 (99.99%)	10860382 (90.44%)	627218 (5.22%)	0.00363496	0.489775	0.529519	2.30047	---	0.000449893	0.0263047	-0.0228798	0.00982065	-0.000457328	-0.000595788	0.00346392	0.00279489	0.0277163	-0.0148895	0.06897	0.570466	0.24934	0.111224	Ref
272	M2410	MG_297	12208809	12207292 (99.99%)	11015055 (90.23%)	596111 (4.88%)	0.00389581	0.491894	0.541721	2.27563	---	0.0313597	-0.0551155	-0.0764892	0.00192971	0.00434475	-0.00399731	0.00475881	0.0111538	0.00968615	-0.017036	0.99997	1e-05	1e-05	1e-05	L3
273	M1696	MG_298	12452882	12451231 (99.99%)	11557349 (92.82%)	685174 (5.50%)	0.00405605	0.50365	0.546456	2.29202	---	-0.0148696	-0.00461935	0.0327597	0.0091835	0.0388535	0.0041864	0.0477083	-0.00591539	0.0462362	-0.0687692	1e-05	1e-05	0.835735	0.164245	Ref
274	M2509	MG_299	11284301	11282825 (99.99%)	10460308 (92.71%)	558524 (4.95%)	0.00299574	0.485782	0.537466	2.1169	---	-0.0163799	-0.0257185	-0.00819801	-0.0337791	0.0333855	-0.00478993	-0.0631263	-0.00464021	0.0607495	-0.0487695	0.329883	0.064078	0.140584	0.465455	Ref
275	M1720	MG_300	12233858	12232337 (99.99%)	11438648 (93.51%)	585117 (4.78%)	0.0036551	0.507979	0.551555	2.24519	---	-0.101713	-0.0203814	-0.0161211	-0.0161422	0.0235164	0.0131283	0.027766	0.0159199	-0.0242885	0.0311	1e-05	1e-05	1e-05	0.99997	L1
276	M1840	MG_301	12221447	12219889 (99.99%)	10682965 (87.42%)	670558 (5.49%)	0.00341341	0.483819	0.542038	2.27612	---	0.00499576	0.0857031	-0.0527236	0.0209382	-0.00886518	-0.00182362	-0.00295259	-0.00752963	0.01079	-0.00161179	1e-05	0.99997	1e-05	1e-05	L2
277	M1592	MG_302	10711971	10710701 (99.99%)	9657006 (90.16%)	524016 (4.89%)	0.00299476	0.458318	0.50204	2.15246	---	0.0192729	-0.0345821	-0.0356856	-0.0179915	0.0401034	0.00399015	-0.00748841	-0.00305813	-0.0168882	0.0254521	0.651903	0.163862	1e-05	0.184225	Ref
278	M1765	MG_303	11059120	11057105 (99.98%)	10017131 (90.59%)	561851 (5.08%)	0.00259568	0.471404	0.526029	2.10968	---	-0.0097362	-0.00905189	0.00464138	-0.00921398	-0.0265378	-0.0169367	-0.00759961	0.031951	0.0097975	-0.00559949	0.122596	0.181216	0.473575	0.222614	Ref
279	M1689	MG_304	9008856	9007685 (99.99%)	7952541 (88.29%)	466279 (5.18%)	0.00193866	0.409442	0.462497	1.9715	---	0.0331265	-0.0587013	-0.0699972	0.00597069	-0.00158482	0.00284958	0.0197179	0.00830659	0.015362	-0.0207728	0.99997	1e-05	1e-05	1e-05	L3
280	M2338	MG_305	11847424	11846512 (99.99%)	10655582 (89.95%)	612830 (5.17%)	0.00366204	0.4855	0.536969	2.22463	---	0.00476631	0.00670568	0.0214824	-0.0218623	-0.00473586	-0.00187141	0.0148022	0.0138302	-0.00158959	0.00529724	0.019765	0.409782	0.485315	0.085138	Ref
281	M2375	MG_306	10359239	10357344 (99.98%)	9461161 (91.35%)	539942 (5.21%)	0.00272059	0.456939	0.507253	2.04452	---	0.00686458	-0.0125775	0.0105343	0.0291456	-0.0171034	0.00402815	0.0143634	-0.00383164	-0.00734487	0.0166415	0.154921	0.069438	0.71919	0.056452	Ref
282	M1599	MG_307	11481511	11479338 (99.98%)	10208140 (88.93%)	626339 (5.46%)	0.00312442	0.472828	0.530667	2.15868	---	-0.00491628	-0.0184264	0.00358353	0.00686229	0.0110728	-0.00343816	0.0102462	0.00476343	-0.00425504	0.000278591	0.209262	0.038616	0.530933	0.221189	Ref
283	M2075	MG_308	13953364	13951472 (99.99%)	12934956 (92.71%)	661066 (4.74%)	0.00461028	0.54091	0.587815	2.40628	---	-0.0265948	-0.0151994	0.0148935	-0.00477835	0.0288429	-0.0184624	-0.0221342	0.00397489	0.0212503	-0.027175	0.036013	0.031514	0.544382	0.388092	Ref
284	M2833	MG_309	12639444	12637617 (99.99%)	11120131 (87.99%)	622952 (4.93%)	0.00363868	0.493654	0.546255	2.32871	---	0.0349333	-0.030212	-0.0379162	-0.0116927	0.0341814	0.00466317	-0.014965	-0.0145045	-0.0114599	0.0169066	0.671871	0.166477	0.140809	0.020843	Ref
285	M1324	MG_310	14041965	14041131 (99.99%)	12000341 (85.47%)	1070926 (7.63%)	0.00453822	0.51752	0.559058	2.3939	---	0.0111963	0.0129631	0.0124712	-0.0205213	-0.00025781	-0.0116717	-0.0136002	0.0221309	-0.00182851	-0.00016643	0.041223	0.463803	0.449902	0.045072	Ref
286	M1387	MG_311	14617436	14615614 (99.99%)	13418189 (91.81%)	714431 (4.89%)	0.00506385	0.546573	0.593599	2.48968	---	-0.0258466	-0.0128079	0.00281595	-0.0386841	0.0257658	-0.0127022	-0.0590968	0.00220948	0.0556525	-0.0508026	0.133018	0.150246	0.220129	0.496607	Ref
287	M2840	MG_312	10650508	10649813 (99.99%)	9661516 (90.72%)	487854 (4.58%)	0.00280452	0.462103	0.506711	2.14059	---	-0.00996427	-0.0140707	-0.00699717	0.0120193	0.0088413	-0.0124842	-0.0297372	-0.00805872	0.0202474	-0.0340963	0.216225	0.048459	0.506468	0.228848	Ref
288	M2001	MG_313	13325323	13323910 (99.99%)	12075223 (90.63%)	659853 (4.95%)	0.00430193	0.52354	0.571159	2.35919	---	0.0125456	0.0336046	0.0199861	-0.00239871	0.0202111	-0.0143925	0.00652635	-0.00151269	-0.023702	0.0160069	1e-05	0.587106	0.412874	1e-05	Ref
289	M2073	MG_314	13569408	13567358 (99.98%)	12507605 (92.19%)	655422 (4.83%)	0.00461675	0.529361	0.582708	2.35567	---	-0.0347638	-0.00193037	0.00510119	-0.00346642	0.0212518	-0.0122388	-0.00308262	0.00376149	0.0153986	-0.0204315	1e-05	0.062965	0.464501	0.472524	Ref
290	M1784	MG_315	15216433	15214498 (99.99%)	13832985 (90.92%)	735367 (4.83%)	0.00558043	0.552672	0.601107	2.56189	---	-0.00402826	0.026776	0.0135657	0.00670037	0.0280503	-0.00900649	0.0322997	0.0139109	0.000233758	0.00575899	1e-05	0.421219	0.474457	0.104314	Ref
291	M1678	MG_316	11292634	11290334 (99.98%)	10094165 (89.41%)	588393 (5.21%)	0.00299344	0.467136	0.521206	2.16695	---	0.0576768	-0.0625366	-0.0838042	-0.008343	0.0097296	0.0067976	0.00343466	0.00247187	-0.0166177	0.0172482	0.99997	1e-05	1e-05	1e-05	L3
292	M2131	MG_317	13073365	13071504 (99.99%)	11589569 (88.66%)	663149 (5.07%)	0.00414684	0.506312	0.558288	2.35829	---	-0.0169316	0.0776895	-0.062032	0.0275667	-0.0180869	0.00976148	0.00536193	-0.0347168	0.00792673	-0.00856918	1e-05	0.968278	1e-05	0.031702	L2
293	M2771	MG_318	11896266	11895093 (99.99%)	10695140 (89.91%)	588569 (4.95%)	0.00356128	0.486271	0.531887	2.26099	---	-0.00156726	-0.00914669	0.0211291	0.021688	0.0093771	-0.00164338	-0.00780984	-0.00232266	0.0201733	0.00947878	0.079086	0.040257	0.771713	0.108944	Ref
294	M1676	MG_319	10844506	10843872 (99.99%)	9754306 (89.95%)	511824 (4.72%)	0.00299271	0.468334	0.513756	2.14584	---	0.0565271	-0.0631708	-0.0743533	0.00219773	-0.00203529	0.00684782	0.0184225	0.00289238	-0.0121745	0.00960902	0.99997	1e-05	1e-05	1e-05	L3
295	M2414	MG_320	11479012	11478335 (99.99%)	10303053 (89.76%)	527926 (4.60%)	0.00313533	0.480043	0.523459	2.2333	---	0.0369789	-0.0553476	-0.0849397	-0.00215816	0.00594952	-0.00287924	0.000663158	0.0128475	0.00711539	-0.00938279	0.99997	1e-05	1e-05	1e-05	L3
296	M2342	MG_321	10867346	10866716 (99.99%)	9877404 (90.90%)	523390 (4.82%)	0.00318914	0.471837	0.51383	2.14446	---	-0.0103461	0.00289859	0.00889233	-0.0253223	-0.0196917	0.0123899	-0.000449501	-0.0217015	0.00160939	0.00166605	0.023298	0.368618	0.389803	0.218281	Ref
297	M1372	MG_322	12660505	12659719 (99.99%)	11723680 (92.61%)	601800 (4.75%)	0.00388249	0.511368	0.55281	2.33241	---	-0.0250638	-0.0093981	-0.018445	-0.0273372	0.0163892	0.00041972	-0.0489212	-0.000637871	0.0530955	-0.0414463	0.261224	0.240727	0.012517	0.485532	Ref
298	M1501	MG_323	12959990	12958861 (99.99%)	11722033 (90.46%)	701735 (5.42%)	0.00428532	0.508005	0.559621	2.34107	---	0.0133641	0.00878245	0.0105573	-0.068961	-0.00853822	0.0139698	-0.0358308	-0.0368132	-0.0313999	0.0118871	0.079423	0.821683	0.014081	0.084813	Ref
299	M1513	MG_324	12263630	12262382 (99.99%)	11107249 (90.58%)	625851 (5.10%)	0.00416046	0.492544	0.538382	2.29536	---	0.0152183	0.0105958	0.0208854	-0.071178	-0.015949	0.0196283	-0.0383376	-0.0483805	-0.0271551	0.00772428	0.004225	0.860242	0.129947	0.005586	Ref
300	M1505	MG_325	11914466	11913250 (99.99%)	10674098 (89.60%)	647596 (5.44%)	0.00468203	0.479834	0.534289	2.25382	---	0.0158863	0.00804319	0.0192611	-0.033799	0.00834266	0.000617562	-0.0076545	-0.0239525	-0.0280445	0.00658703	0.066811	0.549332	0.380042	0.003814	Ref
301	M2070	MG_326	13138533	13137217 (99.99%)	11880070 (90.43%)	717447 (5.46%)	0.00467206	0.511238	0.554954	2.39332	---	0.0212626	-0.0131575	-0.00471342	0.0157655	0.0153181	0.00823756	0.0102057	-0.029657	-0.0186391	0.0178254	0.254133	0.173378	0.547519	0.02497	Ref
302	M2418	MG_327	11179779	11179134 (99.99%)	9943336 (88.95%)	511761 (4.58%)	0.00290444	0.465416	0.507758	2.24778	---	0.040808	-0.0578614	-0.0802137	0.00637568	-0.00700292	-0.00210083	0.0183763	0.0184001	0.00928193	-0.00999042	0.99997	1e-05	1e-05	1e-05	L3
303	M2134	MG_328	11443033	11442391 (99.99%)	10334361 (90.32%)	553720 (4.84%)	0.0035064	0.476476	0.51873	2.24108	---	-0.0150932	0.0636348	-0.0623346	0.0222218	-0.00923772	0.00796201	0.00237728	-0.0306544	0.0109797	-0.00691067	1e-05	0.90705	1e-05	0.09293	L2
304	M1694	MG_329	10699733	10699124 (99.99%)	9817999 (91.76%)	496007 (4.64%)	0.00300342	0.460674	0.499998	2.18062	---	-0.0235925	-0.000406468	0.0277577	0.00639575	0.0339325	0.00218965	0.0402026	-0.00674359	0.0341373	-0.0602391	1e-05	0.033738	0.713585	0.252667	Ref
305	M1212	MG_330	9849866	9849100 (99.99%)	9231887 (93.73%)	470876 (4.78%)	0.0023875	0.45604	0.501588	1.99683	---	-0.0211723	-0.00857579	-0.0071053	0.00594509	0.0124753	-0.00306008	-0.0124697	0.00298574	-0.000597084	0.00505205	0.116043	0.159392	0.391542	0.333024	Ref
306	M1810	MG_331	10357542	10356543 (99.99%)	9593415 (92.63%)	506805 (4.89%)	0.00283709	0.460992	0.506701	2.06808	---	-0.0170923	-0.0231603	-0.00514544	-0.0464004	0.0246354	0.00507089	-0.0700148	-0.0184977	0.0392223	-0.0263067	0.329794	0.138056	0.050841	0.481309	Ref
307	M2574	MG_332	10409663	10409062 (99.99%)	9408036 (90.38%)	486074 (4.67%)	0.00263388	0.456181	0.501548	2.11316	---	-0.011562	-0.0194381	0.0178863	0.0197727	-0.00614347	-0.00778624	0.0169143	0.00403328	0.0127909	-0.0211391	0.039657	1e-05	0.776719	0.183614	Ref
308	M2324	MG_333	10287240	10286177 (99.99%)	9313253 (90.54%)	539183 (5.24%)	0.00257107	0.45189	0.498291	2.09389	---	0.0155321	0.00599238	-0.00214697	-0.0158828	-0.00661023	0.0286618	0.00697117	-0.024152	-0.00656375	0.0171465	0.145888	0.472585	0.355104	0.026423	Ref
309	M1842	MG_334	9712398	9711464 (99.99%)	8740411 (90.00%)	499759 (5.15%)	0.00308986	0.434833	0.479182	2.04048	---	0.0103746	0.0825631	-0.0478239	0.0186977	-0.0149701	0.00359287	0.00221208	-0.0089194	0.0120134	-0.00090112	1e-05	0.999964	1.6e-05	1e-05	L2
310	M2344	MG_335	10678200	10677689 (100.00%)	9827894 (92.04%)	483815 (4.53%)	0.00307006	0.46514	0.499825	2.17994	---	-0.00183321	-0.0187039	0.0132373	-0.00702613	0.0330494	0.00502235	-0.0137454	-0.0347177	-0.0233895	0.0302598	0.206549	0.024531	0.55217	0.21675	Ref
311	M1543	MG_336	11403927	11403344 (99.99%)	10401940 (91.22%)	526801 (4.62%)	0.00475782	0.476701	0.536214	2.1694	---	0.0048151	-0.00270981	0.0225706	-0.0251149	-0.0424753	0.0404206	0.0413184	0.00672935	0.00884074	0.011012	0.02353	0.34256	0.53879	0.09512	Ref
312	M2595	MG_337	11707548	11705835 (99.99%)	10573790 (90.33%)	625299 (5.34%)	0.00326998	0.488221	0.536488	2.20626	---	0.00784954	0.0155666	0.00494365	-0.0574373	-0.0165619	0.015804	-0.0243685	-0.039074	-0.0324575	0.013365	0.035362	0.873012	1e-05	0.091616	Ref
313	M1684	MG_338	11617315	11615834 (99.99%)	10243809 (88.19%)	618207 (5.32%)	0.00335859	0.473221	0.521586	2.25266	---	0.039173	-0.0559361	-0.0720121	-0.01163	0.00543102	0.00786986	-0.00473042	-0.00743942	0.00100181	0.00107198	0.99997	1e-05	1e-05	1e-05	L3
314	M1721	MG_339	11351176	11349544 (99.99%)	10596975 (93.37%)	572678 (5.05%)	0.00295124	0.491834	0.537762	2.14438	---	-0.104757	-0.0199424	-0.0178009	-0.0155294	0.0216428	0.013034	0.0303275	0.0173668	-0.0249762	0.0308925	1e-05	1e-05	1e-05	0.99997	L1
315	M1416	MG_340	12649117	12647447 (99.99%)	11394701 (90.09%)	657427 (5.20%)	0.00378126	0.506449	0.553905	2.31461	---	-0.00233007	-0.0193175	0.0136219	0.00273301	0.023868	0.00224254	-0.00238098	-0.0354268	0.0160421	-0.0180982	0.204988	1e-05	0.648168	0.146834	Ref
316	M1714	MG_341	11940749	11939222 (99.99%)	11076477 (92.77%)	594503 (4.98%)	0.00335446	0.499517	0.546092	2.22298	---	-0.104345	-0.0161295	-0.0195872	-0.0192359	0.0196401	0.014193	0.0278307	0.0159963	-0.0207455	0.0280318	1e-05	1e-05	1e-05	0.99997	L1
317	M1950	MG_342	15148001	15146095 (99.99%)	13493847 (89.09%)	756210 (4.99%)	0.00522897	0.543098	0.595675	2.56287	---	0.0216631	0.0246542	-0.0116575	-0.0438656	0.0268233	-0.0324774	-0.0208393	0.0505775	-0.0117548	0.0106492	0.066724	0.933256	1e-05	1e-05	Ref
318	M1632	MG_343	13399047	13397083 (99.99%)	11900789 (88.83%)	703435 (5.25%)	0.00498179	0.502686	0.55142	2.4514	---	0.000526378	-0.0172128	-0.00206881	-0.00903244	-0.00797769	-0.00259423	-0.0231826	-0.010932	0.00618105	0.00256267	0.26936	0.118463	0.464904	0.147272	Ref
319	M1365	MG_344	12695845	12694166 (99.99%)	11549476 (90.98%)	663900 (5.23%)	0.00403907	0.511223	0.558117	2.30445	---	-0.0248567	-0.0101596	-0.0129425	-0.0276836	0.0286097	-0.00706816	-0.0470812	-0.0042068	0.0309415	-0.0299845	0.253715	0.216152	0.056368	0.473766	Ref
320	M2845	MG_345	14101275	14099170 (99.99%)	12742896 (90.38%)	765592 (5.43%)	0.00467496	0.536361	0.585206	2.43225	---	-0.0119934	-0.0106988	0.0158679	0.0145788	-0.021263	-0.0222862	-0.0187255	0.00502071	-0.0121407	0.000339698	0.020969	0.083887	0.728463	0.166681	Ref
321	M2560	MG_346	12773612	12772074 (99.99%)	11792762 (92.33%)	647534 (5.07%)	0.00418552	0.513045	0.551855	2.35178	---	0.00683025	-0.0306145	0.0265774	0.0209562	-0.0123181	-0.0127214	0.00224128	-0.0195569	0.0208425	-0.0175083	0.098684	1e-05	0.901296	1e-05	L4
322	M1871	MG_347	13892764	13891797 (99.99%)	12294357 (88.50%)	685711 (4.94%)	0.00505395	0.522804	0.570557	2.46746	---	-0.017353	0.0830551	-0.0633698	0.0266042	-0.0196458	0.0104513	0.00449349	-0.0389813	0.00611062	-0.00748384	1e-05	0.996312	1e-05	0.003668	L2
323	M1460	MG_348	12998049	12997180 (99.99%)	11965598 (92.06%)	592524 (4.56%)	0.00469336	0.519786	0.562093	2.35871	---	0.00797631	-0.0129346	0.0135273	0.00835255	0.00934177	-0.00819989	0.0108806	-0.0071358	-0.0224627	0.0379209	0.145321	0.086837	0.684486	0.083356	Ref
324	M2144	MG_349	13748555	13747601 (99.99%)	12564400 (91.39%)	645870 (4.70%)	0.00534826	0.53009	0.570295	2.45351	---	-0.00188713	-0.0149745	0.00978094	0.00342293	0.0198986	0.00111865	0.00942898	-0.01952	0.019137	-0.0162342	0.160866	0.086563	0.59632	0.156251	Ref
325	M1844	MG_350	14908113	14907027 (99.99%)	13271141 (89.03%)	719317 (4.83%)	0.00569371	0.542986	0.595421	2.54283	---	0.00796767	0.0835725	-0.0529476	0.0182176	-0.00402102	-0.00157825	-0.00620415	-0.00741715	0.0102696	-0.00122902	1e-05	0.99997	1e-05	1e-05	L2
326	M1734	MG_351	13719462	13718407 (99.99%)	12797295 (93.29%)	624756 (4.55%)	0.00454052	0.538901	0.587358	2.38358	---	-0.0947817	-0.0127437	-0.030548	-0.0111304	0.0105486	0.0132385	0.0306504	0.0157282	-0.0256747	0.0298958	1e-05	1e-05	1e-05	0.99997	L1
327	M2777	MG_352	12805839	12802000 (99.97%)	11264136 (87.99%)	657880 (5.14%)	0.0036293	0.500248	0.553233	2.31803	---	0.0276119	0.00501795	0.0172619	0.0521783	0.0241571	0.023331	-0.0290384	-0.0504128	-0.0576487	0.048824	0.143431	0.162342	0.694216	1e-05	Ref
328	M1262	MG_353	12733233	12729958 (99.97%)	11590800 (91.05%)	660258 (5.19%)	0.00442078	0.501879	0.553	2.30502	---	-0.0127817	0.000705224	0.0304166	0.00419665	0.0356102	0.00574563	0.0394889	-0.0176753	0.0337353	-0.0609268	1e-05	0.100587	0.754787	0.144615	Ref
329	M1860	MG_354	11595857	11592656 (99.97%)	10285538 (88.72%)	598724 (5.16%)	0.00339532	0.476117	0.531224	2.18307	---	-0.0211524	0.0702367	-0.0687157	0.0232367	-0.0164561	0.0076691	-0.00555762	-0.0416154	0.0100736	-0.0118205	1.1e-05	0.901281	1e-05	0.098698	L2
330	M1474	MG_355	13519328	13515959 (99.98%)	12035532 (89.05%)	662137 (4.90%)	0.00487454	0.506493	0.555391	2.44387	---	0.0189689	0.00142551	0.0129893	0.00452174	0.0251062	-0.025225	0.0116967	0.00974678	-0.0084815	-0.0127351	0.145521	0.275426	0.579042	1e-05	Ref
331	M2549	MG_356	13776942	13775993 (99.99%)	12828131 (93.12%)	659286 (4.79%)	0.00475494	0.541708	0.585707	2.39179	---	-0.00966987	-0.0164464	0.0328801	0.028596	-0.0275108	-0.0280541	0.00489315	-0.00930043	-0.0190639	-0.00178079	1e-05	1e-05	0.903239	0.096741	Ref
332	M2415	MG_357	11032644	11031614 (99.99%)	9906541 (89.80%)	566625 (5.14%)	0.00288034	0.469883	0.518378	2.16247	---	0.0401741	-0.0579058	-0.0805998	0.00605645	-0.00654135	-0.00174587	0.0177183	0.0179038	0.00939247	-0.00997957	0.99997	1e-05	1e-05	1e-05	L3
333	M1805	MG_358	14175351	14173942 (99.99%)	12643853 (89.20%)	742727 (5.24%)	0.00481602	0.533016	0.580856	2.47416	---	0.0135656	0.0339513	-0.000906962	0.0295756	-0.00136197	-0.0104675	-0.0146517	-0.0197582	0.0133029	-0.0120111	1e-05	0.541927	0.458053	1e-05	Ref
334	M2656	MG_359	12039438	12038456 (99.99%)	10867569 (90.27%)	636685 (5.29%)	0.00448091	0.485831	0.531607	2.2974	---	0.00648221	-0.00326143	-0.00881773	0.0136018	0.0230807	0.00776426	0.0124684	0.00208159	-0.00890775	0.00942435	0.22649	0.238247	0.410816	0.124447	Ref
335	M1281	MG_360	11639043	11637672 (99.99%)	10512077 (90.33%)	597934 (5.14%)	0.00356896	0.479594	0.529444	2.2307	---	-0.00120788	-0.00558415	0.0441562	-0.00837956	0.012642	0.0157149	0.0367713	-0.0238871	0.0384269	-0.0509688	1e-05	0.10152	0.872395	0.026076	L4
336	M2558	MG_361	11841934	11840787 (99.99%)	11047242 (93.30%)	629769 (5.32%)	0.00439752	0.487185	0.522369	2.29586	---	0.00530798	-0.0256037	0.0274396	0.0122727	-0.022285	-0.0145996	0.00298007	-0.0135672	0.00898989	-0.0112909	0.090793	1e-05	0.887636	0.021561	L4
337	M2005	MG_362	11003439	11001926 (99.99%)	9789560 (88.98%)	578403 (5.26%)	0.00285703	0.466723	0.519876	2.14152	---	0.011296	0.0298886	0.0146745	-0.00207831	0.0196341	-0.0168829	0.00744808	0.00272898	-0.0217191	0.0120441	1e-05	0.573854	0.426126	1e-05	Ref
338	M1202710	MG_363	10811962	10810509 (99.99%)	9833667 (90.96%)	574990 (5.32%)	0.00293113	0.467763	0.516187	2.1178	---	-0.00450831	0.0281202	0.000159562	-0.00427168	-0.0058761	-0.0198752	0.00824213	0.0443623	0.0232865	-0.010413	1e-05	0.51402	0.366732	0.119238	Ref
339	M1202257	MG_364	10040876	10039830 (99.99%)	9271917 (92.35%)	514203 (5.12%)	0.0029695	0.450425	0.490599	2.07655	---	0.00136935	-0.010696	0.0270495	0.0320045	0.016219	-0.014356	-0.00860864	-0.0200056	-0.00671333	0.00517982	0.040655	1e-05	0.886057	0.073278	Ref
340	M1202895	MG_365	10454928	10453598 (99.99%)	9268209 (88.66%)	538015 (5.15%)	0.00264361	0.453081	0.498716	2.12543	---	0.0151139	0.0338706	0.00472341	0.0257792	-0.00501099	-0.0120145	-0.0175522	-0.0197413	0.00730933	-0.00868267	1e-05	0.533394	0.466586	1e-05	Ref
341	M1202843	MG_366	11489007	11487635 (99.99%)	10267390 (89.38%)	604892 (5.27%)	0.00313304	0.47805	0.527947	2.20227	---	0.0510345	-0.0583782	-0.0907827	-0.00607437	0.0125295	0.00121412	0.00100213	0.0128013	-0.00842722	0.00841765	0.99997	1e-05	1e-05	1e-05	L3
342	M1203044	MG_367	11039659	11038154 (99.99%)	9845070 (89.19%)	571889 (5.18%)	0.00362316	0.463524	0.531282	2.10595	---	0.0189331	-0.0347956	-0.0475994	-0.000211117	-0.00771085	-0.00853791	0.00843439	0.0208643	0.00899133	-0.00488339	0.682645	0.047583	0.167436	0.102336	Ref
343	M1202114	MG_368	11349847	11347003 (99.97%)	10046240 (88.54%)	584694 (5.15%)	0.00336964	0.466686	0.521177	2.18044	---	-0.00913616	-0.0115463	0.0218894	-0.00568375	-0.0164478	0.00641345	0.0221403	-0.00552814	-0.0115799	0.00378777	0.010352	0.121764	0.644787	0.223098	Ref
344	M1202790	MG_369	10909564	10908314 (99.99%)	9799515 (89.84%)	585767 (5.37%)	0.00283089	0.469423	0.525788	2.10097	---	0.0104865	0.0102152	0.0254243	-0.0667213	-0.0077057	0.0133661	-0.0446804	-0.0517856	-0.0345838	0.00734703	1e-05	0.784122	0.167658	0.04821	Ref
345	M1202432	MG_370	12459558	12458274 (99.99%)	11324664 (90.90%)	650715 (5.22%)	0.00457305	0.495875	0.538312	2.34627	---	0.00837041	-0.0083381	0.0148755	0.00905352	0.00748969	0.0106714	0.004973	-0.017725	-0.0144656	0.0197719	0.153092	0.144683	0.63651	0.065715	Ref
346	M1202315	MG_371	11317459	11316128 (99.99%)	10199001 (90.13%)	605754 (5.35%)	0.00349476	0.478176	0.535458	2.1404	---	0.00218032	0.00716128	0.011972	-0.0121242	-0.0112305	0.0115574	0.0145518	-0.00706385	0.0030012	-0.00455534	0.014145	0.400429	0.502163	0.083262	Ref
347	M1202312	MG_372	12473810	12471589 (99.98%)	11076218 (88.81%)	663480 (5.32%)	0.00338597	0.496281	0.558712	2.25046	---	-0.00679297	0.00223822	-0.0117163	-0.00973326	-0.00217368	0.00339099	-0.000248719	0.0104079	0.013365	-0.00251047	0.116866	0.364551	0.273701	0.244882	Ref
348	M1202863	MG_373	12061197	12057654 (99.97%)	11073015 (91.83%)	582492 (4.83%)	0.00311244	0.496287	0.548093	2.21464	---	-0.0922499	-0.024586	-0.0166621	-0.0240395	0.0333488	0.0142246	0.0245123	0.0143043	-0.021881	0.0298121	1e-05	1e-05	1e-05	0.99997	L1
349	M1202833	MG_374	12273216	12269282 (99.97%)	11059828 (90.14%)	630938 (5.14%)	0.00322275	0.497124	0.553195	2.21992	---	0.00559238	-0.0105111	0.018145	-0.0104655	0.0112113	-0.00600931	-0.0392683	-0.022334	0.0128816	-0.00692491	0.135516	0.157	0.642792	0.064692	Ref
350	M1202612	MG_375	12048167	12044747 (99.97%)	10790061 (89.58%)	591593 (4.91%)	0.0031117	0.486561	0.54731	2.21324	---	-0.00509678	0.00196617	-0.00247441	0.00341843	-0.0170368	0.00879714	0.0126846	-0.00439832	-0.00802322	0.0177733	0.094281	0.293979	0.435944	0.175795	Ref
351	M1202993	MG_376	10930677	10927383 (99.97%)	9812814 (89.80%)	570520 (5.22%)	0.00294187	0.464352	0.519763	2.10194	---	-0.0196552	0.0610278	-0.0637399	0.0210342	-0.0115239	0.00969905	0.00201669	-0.0318384	0.0155754	-0.00997475	1e-05	0.861537	1e-05	0.138443	L2
352	M1202172	MG_377	13323158	13319210 (99.97%)	12024344 (90.28%)	679504 (5.10%)	0.00473009	0.509455	0.564676	2.3627	---	0.00831796	-0.00510188	0.0242271	0.00476597	0.0234325	-0.00990161	0.00107214	-0.00535154	-0.0157401	0.0212306	0.107757	0.177372	0.679259	0.035612	Ref
353	M1202966	MG_378	14072554	14068495 (99.97%)	12556128 (89.25%)	707871 (5.03%)	0.00422162	0.528793	0.580527	2.43	---	0.00259783	0.00213892	0.0365232	0.016432	0.0235704	-0.0213768	-0.0127221	-0.00643502	-0.0163179	0.0199828	1e-05	0.083136	0.835424	0.08143	Ref
354	M1202859	MG_379	12021000	12017877 (99.97%)	11151749 (92.79%)	583187 (4.85%)	0.00360634	0.49322	0.541191	2.23424	---	-0.0970005	-0.0116537	-0.0285523	-0.0195126	0.00525107	0.0105944	0.0219981	0.0130213	-0.0248633	0.034844	1e-05	2e-05	1e-05	0.99996	L1
355	M1202638	MG_380	11690960	11688115 (99.98%)	10542685 (90.20%)	588405 (5.03%)	0.00380458	0.479012	0.535802	2.19074	---	-0.00125482	0.0110744	-0.00140459	0.00690813	0.00083877	0.00195066	0.0161026	0.000533665	0.016463	-0.0123339	0.086598	0.3609	0.432251	0.120251	Ref
356	M1202579	MG_381	10373350	10368065 (99.95%)	9276981 (89.48%)	526795 (5.08%)	0.00281587	0.444551	0.498726	2.07292	---	0.00260065	-0.00279464	0.0164075	0.00599115	0.0179843	-0.00574319	0.0146799	-0.00474467	-0.0201386	0.0164406	0.069205	0.240824	0.574929	0.115042	Ref
357	M1203065	MG_382	12039641	12036886 (99.98%)	10741412 (89.24%)	636972 (5.29%)	0.0034585	0.483223	0.535785	2.24627	---	-0.00114921	0.0751146	-0.0502867	0.0154606	-0.00770382	0.00830532	-0.000536895	-0.00904621	0.0187712	-0.00700919	1e-05	0.992069	1e-05	0.007911	L2
358	M1202422	MG_383	9989014	9987721 (99.99%)	9247611 (92.59%)	512148 (5.13%)	0.0028961	0.450577	0.501171	2.02186	---	0.00676932	-0.00756917	0.00870949	0.0141006	0.00329818	-0.0058361	0.0165948	0.00619301	-0.0125178	0.0175155	0.134722	0.155362	0.637598	0.072319	Ref
359	M1202866	MG_384	11516483	11513641 (99.98%)	10658639 (92.57%)	544679 (4.73%)	0.0031661	0.483308	0.528763	2.19516	---	-0.090377	-0.0232958	-0.0168743	-0.0242073	0.0325067	0.0144267	0.0247504	0.0140756	-0.0208922	0.0287913	1e-05	1e-05	1e-05	0.99997	L1
360	M1202754	MG_385	11720164	11717308 (99.98%)	10243849 (87.42%)	591187 (5.05%)	0.00307228	0.469529	0.522943	2.24933	---	0.0156232	0.00555054	-0.00285778	-0.0122026	-0.029277	0.00843046	0.00156334	-0.0171159	-0.00136442	-0.00685011	0.175101	0.472249	0.352639	1e-05	Ref
361	M1202523	MG_386	11921327	11918246 (99.97%)	10846160 (91.00%)	596990 (5.01%)	0.00364678	0.48622	0.534432	2.2376	---	-0.000110975	-0.00406982	0.0272759	0.0114302	0.00529232	0.0126911	0.0171841	-0.00496626	0.0227054	-0.0127773	0.003641	0.114299	0.772296	0.109764	Ref
362	M1202218	MG_387	11685468	11682335 (99.97%)	10621534 (90.92%)	595087 (5.09%)	0.0035858	0.482771	0.533636	2.19451	---	-0.00442395	-0.0107616	0.00834247	0.0229126	0.00453905	0.00318559	0.0293469	-0.0157222	-0.00405186	0.00107053	0.112189	0.07343	0.66528	0.149101	Ref
363	M1202610	MG_388	11157957	11155090 (99.97%)	9946797 (89.17%)	566665 (5.08%)	0.00296442	0.465717	0.516697	2.16365	---	0.00732244	-0.00214212	0.0209143	0.025535	0.0128587	-0.023638	-0.00991436	-0.011408	-0.0139951	0.00623869	0.058757	0.145431	0.787132	0.00868	Ref
364	M1202849	MG_389	12709524	12706241 (99.97%)	11204791 (88.18%)	638925 (5.03%)	0.00363274	0.491296	0.541468	2.35406	---	0.0434032	-0.0681011	-0.0767307	0.0116717	0.00755446	0.00426511	0.024644	0.0100144	0.0115103	-0.0153271	0.99997	1e-05	1e-05	1e-05	L3
365	M1202240	MG_390	12593146	12591594 (99.99%)	11210558 (89.03%)	652138 (5.18%)	0.00401785	0.500872	0.553242	2.30847	---	0.00454104	0.00166226	0.0183382	-0.0158278	-0.00597623	0.00596138	-0.0113676	-0.00897771	0.00227959	-0.00897639	0.051395	0.341588	0.524259	0.082758	Ref
366	M1202918	MG_391	11804290	11802671 (99.99%)	10446534 (88.51%)	626999 (5.31%)	0.00353827	0.481419	0.530958	2.24767	---	-0.0179319	0.0790576	-0.0618679	0.0302524	-0.019576	0.0113806	0.00961726	-0.0368146	0.0105668	-0.00902641	1e-05	0.97888	1e-05	0.0211	L2
367	M1202403	MG_392	11699319	11697656 (99.99%)	10509786 (89.85%)	594720 (5.08%)	0.00325612	0.482187	0.533965	2.2216	---	-0.0020945	-0.00706102	0.00201426	0.00286969	0.00904347	-0.00427263	0.017074	0.00686769	0.0086922	-0.000391155	0.148374	0.118739	0.52908	0.203807	Ref
368	M1202141	MG_393	12380774	12379254 (99.99%)	11209045 (90.55%)	660186 (5.33%)	0.003934	0.502618	0.555613	2.25661	---	-0.00715779	0.00946451	-0.00159415	-0.0062314	-0.0155498	0.013343	0.0158684	0.00705477	0.0105871	-0.00146034	0.059085	0.358509	0.398662	0.183745	Ref
369	M1202295	MG_394	13378874	13377129 (99.99%)	12003259 (89.73%)	805710 (6.02%)	0.00429319	0.523611	0.579118	2.30672	---	0.0036501	-0.00364369	0.0203143	0.00667368	0.0169279	-0.0140023	0.00933908	0.0105364	0.00179698	-0.00689337	0.068189	0.126724	0.705465	0.099621	Ref
370	M1202698	MG_395	11666253	11665016 (99.99%)	10410970 (89.25%)	616117 (5.28%)	0.003385	0.480899	0.526641	2.24552	---	0.0416532	-0.0639711	-0.0741575	0.0107642	0.00558018	0.00266361	0.0201487	0.00804705	0.0112664	-0.0160436	0.99997	1e-05	1e-05	1e-05	L3
371	M1202846	MG_396	10988707	10987757 (99.99%)	9990721 (90.93%)	573748 (5.22%)	0.00423463	0.462808	0.499885	2.21059	---	0.0550065	-0.0574174	-0.0818112	-0.0135386	0.0126927	0.00834241	-0.00319367	-0.000925605	-0.019659	0.0206749	0.99997	1e-05	1e-05	1e-05	L3
372	M1202694	MG_397	12068360	12067028 (99.99%)	10792271 (89.44%)	630393 (5.22%)	0.00324358	0.490527	0.538667	2.27225	---	0.0362398	-0.0555696	-0.0796363	-0.000670235	0.00587285	-0.00189858	0.00222954	0.00999543	0.00989853	-0.0151208	0.99997	1e-05	1e-05	1e-05	L3
373	M1202362	MG_398	12715677	12714587 (99.99%)	11498304 (90.43%)	667502 (5.25%)	0.00414081	0.508232	0.55508	2.32492	---	0.012894	-0.0152078	0.0152818	0.0114054	-0.0273747	0.00141441	-0.00665202	0.0134037	0.0288599	0.000290807	0.170984	0.126626	0.70238	1e-05	Ref
374	M1202483	MG_399	12068255	12067028 (99.99%)	10916466 (90.47%)	635603 (5.27%)	0.00337259	0.497034	0.545696	2.24251	---	0.0092026	0.000197998	0.0146794	0.0477943	-0.00807211	-0.00670831	0.0124361	-0.0280686	-0.0171268	0.0154862	0.029102	0.105518	0.86537	1e-05	Ref
375	M1202344	MG_400	12559262	12557599 (99.99%)	11485899 (91.47%)	662442 (5.28%)	0.00376436	0.509796	0.558804	2.27522	---	-0.00315583	-0.0241988	-0.00517671	0.0102731	-0.00246154	-0.00363088	0.0203748	0.0167869	0.014142	-0.0228425	0.284359	0.030608	0.50725	0.177783	Ref
376	M1202356	MG_401	12624843	12623385 (99.99%)	11432600 (90.57%)	655462 (5.19%)	0.00449477	0.499077	0.543215	2.35795	---	-0.0103897	-0.00798703	0.0247491	0.00549297	0.0184441	0.0197577	0.0197768	-0.0188413	-0.00689922	0.0037527	0.042723	0.088252	0.647004	0.222021	Ref
377	M1202753	MG_402	13252575	13247006 (99.96%)	11580216 (87.42%)	705542 (5.33%)	0.00399015	0.49165	0.542061	2.42568	---	0.0175566	0.000149352	-0.0110438	-0.0158892	-0.0312645	0.0156619	0.00848965	-0.0204046	-0.004651	0.00346531	0.26677	0.461274	0.271947	1e-05	Ref
378	M1202772	MG_403	13592913	13591634 (99.99%)	12228640 (89.97%)	691292 (5.09%)	0.0045206	0.51654	0.555	2.48972	---	0.0175054	0.00469557	0.00858819	0.00971964	0.0244737	-0.0190824	0.00966149	-0.00589926	-0.00981483	-0.0107293	0.143276	0.28185	0.574865	1e-05	Ref
379	M1202702	MG_404	13023670	13022287 (99.99%)	11638460 (89.37%)	710416 (5.46%)	0.0045344	0.496486	0.542136	2.42658	---	-0.000474491	-0.00427193	0.0439161	-0.010379	0.0107934	0.0168426	0.0351185	-0.0264898	0.0364625	-0.0488765	1e-05	0.125792	0.859803	0.014395	L4
380	M1202495	MG_405	13802179	13801071 (99.99%)	12787273 (92.65%)	719936 (5.22%)	0.00553764	0.527744	0.566852	2.47342	---	-0.0177296	-0.0048955	0.00236292	-0.00383133	-0.0271577	0.0273207	0.00776419	-0.0162848	0.0176627	-0.00914701	0.070823	0.181689	0.46346	0.284028	Ref
381	M1202261	MG_406	12162150	12160993 (99.99%)	11311782 (93.02%)	629025 (5.17%)	0.00453638	0.500047	0.543212	2.27417	---	-0.00257244	-0.0221857	0.0118413	0.0230106	0.0184365	-0.00018232	0.00857334	-0.00538064	0.0306226	-0.0244794	0.167771	1e-05	0.714008	0.118211	Ref
382	M1202458	MG_407	12068536	12064535 (99.97%)	10536334 (87.33%)	598673 (4.96%)	0.00353228	0.463893	0.504152	2.38913	---	0.000569432	-0.00630519	0.0241444	0.0106702	0.0201444	-0.0070994	-0.00272727	-0.0252377	-0.0104017	0.00435858	0.082509	0.081267	0.748175	0.088048	Ref
383	M1202585	MG_408	14620483	14619202 (99.99%)	13242850 (90.59%)	805525 (5.51%)	0.00682884	0.526145	0.568641	2.59854	---	0.00143258	-0.00387174	-0.000595573	-0.00762336	0.0138248	-0.00963409	-0.0156676	-0.00456942	-0.0153794	0.00640752	0.196761	0.249666	0.397492	0.156082	Ref
384	M1202338	MG_409	13307241	13306282 (99.99%)	12357009 (92.87%)	667413 (5.02%)	0.00538053	0.51671	0.553557	2.4494	---	-0.00429647	-0.0143347	0.0298871	0.0217195	0.0183302	0.0114089	0.0115856	-0.0168397	-0.0138703	0.0188113	0.074874	1e-05	0.76853	0.156586	Ref
385	M1203030	MG_410	12814291	12810223 (99.97%)	11555337 (90.20%)	677712 (5.29%)	0.00424562	0.493767	0.533634	2.39676	---	0.010696	-0.000268347	0.011967	0.00979042	0.0283791	0.00776203	-0.00478031	-0.0417427	-0.0032251	0.0058931	0.116941	0.26847	0.614264	0.000325	Ref
386	M1202727	MG_411	13655065	13652862 (99.98%)	12268672 (89.86%)	667978 (4.89%)	0.00480488	0.503812	0.540976	2.54255	---	-0.0147013	-0.017717	0.0153542	0.0431454	0.00274963	0.00171111	0.0113948	-0.014537	-0.03035	0.0108809	0.030041	1e-05	0.753317	0.216633	Ref
387	M1203064	MG_412	12791511	12790013 (99.99%)	11654691 (91.12%)	669520 (5.23%)	0.00514223	0.492118	0.534881	2.39642	---	-0.00159313	0.0730694	-0.0506651	0.016469	-0.00716493	0.0084212	-0.00130668	-0.00863001	0.0197291	-0.00790195	1e-05	0.988852	1e-05	0.011128	L2
388	M1203055	MG_413	12835629	12834756 (99.99%)	11774678 (91.74%)	667540 (5.20%)	0.00511708	0.497573	0.530733	2.45647	---	-0.0140658	-0.00818013	-0.0062399	-0.0102167	-0.0110768	-0.0223066	-0.00938616	0.0294035	0.0118237	-0.00355074	0.162736	0.133677	0.386906	0.316681	Ref
389	M1202707	MG_414	10044548	10043448 (99.99%)	9133643 (90.94%)	545383 (5.43%)	0.00227348	0.451215	0.5027	2.01997	---	0.000823461	0.0136969	0.0102893	-0.00919816	0.00315612	-0.0290938	-0.00114425	0.0577622	0.0261495	-0.0120702	0.01262	0.358088	0.517333	0.111959	Ref
390	M1202886	MG_415	12634213	12632513 (99.99%)	11373623 (90.03%)	653576 (5.17%)	0.00414773	0.499353	0.559156	2.26992	---	0.0114352	3.89e-05	0.0237785	-0.0114451	-0.00263527	-0.00298418	0.014685	0.0104612	0.00228447	-0.00167226	0.035973	0.257579	0.68721	0.019238	Ref
391	M1202883	MG_416	11384090	11382893 (99.99%)	10094776 (88.68%)	613652 (5.39%)	0.00292814	0.475084	0.527686	2.18356	---	-0.013499	-0.00485614	-0.00555151	-0.00508474	-0.0208169	-0.021557	-0.00394615	0.0281511	0.00982068	-0.013289	0.136205	0.195473	0.395548	0.272773	Ref
392	M1202169	MG_417	11791076	11789816 (99.99%)	10362486 (87.89%)	612773 (5.20%)	0.00291177	0.4793	0.536459	2.23217	---	0.00528754	0.0151961	0.0102154	0.0160171	0.0118927	0.00688839	0.0231414	-0.0135393	-0.00908383	0.0216572	0.030486	0.332216	0.585939	0.051359	Ref
393	M1202206	MG_418	11540651	11539372 (99.99%)	10195942 (88.36%)	687842 (5.96%)	0.00313173	0.480922	0.5384	2.14795	---	0.0106195	0.0165239	-0.00781717	-0.00739469	0.00186476	-0.00312272	0.014272	0.0237184	-0.00849389	0.00670879	0.116771	0.509007	0.284617	0.089604	Ref
394	M1202666	MG_419	11126508	11125407 (99.99%)	9979530 (89.70%)	589517 (5.30%)	0.00332076	0.470966	0.523446	2.1524	---	0.00752664	0.00352647	0.0272555	0.0326784	-0.00163156	-0.0128252	0.00592715	-0.0134833	0.00235225	-0.0106744	1e-05	0.151991	0.846374	0.001624	Ref
395	M1202473	MG_420	12296582	12294961 (99.99%)	11189603 (91.01%)	641543 (5.22%)	0.00379554	0.501424	0.550876	2.26233	---	0.0162766	-0.0203504	0.00815695	0.0104961	-0.0219749	-0.0149636	-0.00075287	0.010171	0.00349017	-0.00367661	0.253481	0.088008	0.657661	0.00085	Ref
396	M1202374	MG_421	11712725	11711001 (99.99%)	10575488 (90.30%)	675900 (5.77%)	0.00398692	0.488207	0.54407	2.16048	---	0.00441238	-0.0191254	-0.00657476	0.00178535	-0.0129862	-0.00556241	-0.00671204	-0.00885816	0.0127152	-0.0176779	0.315283	0.075877	0.4852	0.12364	Ref
397	M1202397	MG_422	12928429	12927072 (99.99%)	11615448 (89.85%)	701992 (5.43%)	0.00420697	0.509671	0.566253	2.30544	---	0.00921727	0.0104368	0.00324833	0.013069	0.00850362	-0.0236622	0.00384683	0.0390642	0.0158328	-0.0101371	0.082984	0.359668	0.486951	0.070396	Ref
398	M1202915	MG_423	11338975	11337743 (99.99%)	10159294 (89.61%)	608471 (5.37%)	0.00332322	0.477109	0.530386	2.16448	---	-0.0217787	0.0680952	-0.067572	0.0265387	-0.017882	0.0085224	-0.0011605	-0.0412599	0.0132927	-0.0126151	1e-05	0.891176	1e-05	0.108804	L2
399	M1202423	MG_424	11320860	11319617 (99.99%)	10204844 (90.15%)	615016 (5.43%)	0.00296341	0.477729	0.529791	2.15955	---	-0.0152635	-0.008863	0.0165819	0.0163234	0.0171283	0.000620293	0.00378346	0.0049092	-0.00767298	0.0147547	0.045857	0.088464	0.641654	0.224025	Ref
400	M1202496	MG_425	12011753	12010311 (99.99%)	10950793 (91.18%)	636981 (5.30%)	0.00378993	0.49467	0.545042	2.23246	---	0.0130139	-0.00415778	0.00694887	0.0145016	0.00480814	-0.00211607	0.017321	-0.00350624	-0.0116306	0.00987882	0.167398	0.191959	0.59235	0.048293	Ref
401	M1202036	MG_426	12735753	12734485 (99.99%)	11495878 (90.27%)	644188 (5.06%)	0.00369503	0.509161	0.552963	2.34231	---	0.00946575	-0.0174569	0.0267938	0.00280962	0.0188686	0.000155834	-0.00443856	-0.0130567	-0.0113315	0.0123032	0.166389	0.007316	0.755149	0.071145	Ref
402	M1202803	MG_427	12437379	12435828 (99.99%)	11187540 (89.96%)	683386 (5.50%)	0.00374071	0.49891	0.544817	2.30557	---	0.0276891	-8.74e-05	0.0211268	-0.0518143	-0.0801161	0.0524798	0.0523795	0.0172935	0.0203445	0.00323751	0.116024	0.522063	0.361903	1e-05	L4
403	M1202927	MG_428	12336894	12335677 (99.99%)	11341453 (91.94%)	659090 (5.34%)	0.0040253	0.506394	0.560459	2.23069	---	0.0185957	-0.00423587	0.00861369	-0.0567143	0.00985903	-0.00117887	-0.047474	-0.0353456	-0.0374753	0.0106428	0.238677	0.594746	0.128691	0.037885	Ref
404	M1202924	MG_429	12361443	12360285 (99.99%)	11398438 (92.22%)	651769 (5.27%)	0.0044083	0.50702	0.560668	2.23549	---	0.00622069	-0.00509994	-0.00291853	-0.0230624	0.0107178	-0.00232183	-0.0315204	-0.0315252	-0.0244274	0.00599072	0.246541	0.359889	0.309412	0.084159	Ref
405	M1202556	MG_430	10423841	10422645 (99.99%)	9502600 (91.17%)	549526 (5.27%)	0.0027905	0.459773	0.506365	2.08555	---	-0.0120557	-0.0190416	0.0247577	0.00786729	0.00593738	-0.0167741	-0.00596553	0.00643868	0.00508698	-0.00681011	0.025444	1e-05	0.762884	0.211663	Ref
406	M1202108	MG_431	32820771	32814724 (99.98%)	12078136 (36.81%)	11674749 (35.58%)	0.00609188	0.49786	0.543178	2.4605	---	-0.00175904	-0.00592076	-0.00374961	-0.0137978	-0.0232472	0.0133002	0.0147648	-0.00463099	0.00711036	-0.000310481	0.206973	0.246102	0.378319	0.168606	Ref
407	M1202001	MG_432	12682768	12681461 (99.99%)	11503951 (90.71%)	662283 (5.22%)	0.0040158	0.505509	0.547959	2.34689	---	0.000178202	0.00999015	0.0235796	0.0093862	0.00590056	0.0118287	0.014617	-0.0339124	0.010129	-0.0207725	1e-05	0.27634	0.662523	0.061127	Ref
408	M1202448	MG_433	12272514	12271369 (99.99%)	11125555 (90.66%)	655147 (5.34%)	0.0040775	0.49846	0.552168	2.25235	---	0.00410652	-0.00837415	0.0180437	-0.00204182	-0.00110356	0.00663456	-0.00872971	-0.0089949	-0.00624756	0.00609584	0.07607	0.231053	0.593088	0.099789	Ref
409	M1202103	MG_434	11014385	11013309 (99.99%)	10232279 (92.91%)	569793 (5.17%)	0.00296633	0.477816	0.524203	2.13322	---	0.0141085	0.00144103	0.0184339	0.00809683	-0.0202221	-0.0007742	0.0195822	0.0179588	0.00625507	0.0056468	0.039952	0.276023	0.684015	1e-05	Ref
410	M1202920	MG_435	13430233	13428679 (99.99%)	11725913 (87.32%)	756274 (5.63%)	0.00403904	0.510268	0.564524	2.39382	---	-0.0171828	0.0829427	-0.0628962	0.0265222	-0.019773	0.0102974	0.00383162	-0.0388358	0.00604467	-0.00761699	1e-05	0.997323	1e-05	0.002657	L2
411	M1202136	MG_436	12924071	12922367 (99.99%)	11600981 (89.77%)	743767 (5.76%)	0.00388402	0.510523	0.564823	2.29678	---	0.00902595	-0.00413817	0.0179931	-0.00991369	-0.0332068	0.0243131	0.00545618	-0.0229284	0.00459649	-0.00531762	0.098658	0.283902	0.588051	0.029389	Ref
412	M1202984	MG_437	11984341	11982708 (99.99%)	10649264 (88.87%)	618296 (5.16%)	0.00344434	0.488515	0.538246	2.258	---	-0.000196183	0.0249206	-0.0128773	-0.00368042	0.00866849	0.000706207	-0.0146782	-0.00812208	0.0150422	-0.0106345	0.049884	0.601618	0.229599	0.118899	Ref
413	M1202986	MG_438	13435279	13433523 (99.99%)	12340475 (91.86%)	708637 (5.28%)	0.00412856	0.529432	0.576871	2.35945	---	-0.025879	-0.00533787	-0.00289698	0.0405143	-0.093187	-0.0530801	-0.0731423	0.000440565	-0.0343404	-0.00311306	0.005368	0.13088	0.644239	0.219513	Ref
414	M2808	MG_439	14745827	14743840 (99.99%)	13393551 (90.84%)	771532 (5.23%)	0.00494542	0.550452	0.597543	2.49759	---	-0.00296569	0.00812251	0.013904	0.00520004	-0.00178644	0.0157268	0.014094	-0.0332843	0.0144549	-0.0218875	0.003993	0.316387	0.578788	0.100831	Ref
415	M2181	MG_440	11873618	11872097 (99.99%)	10807878 (91.04%)	638341 (5.38%)	0.00371804	0.494893	0.541686	2.21658	---	0.00288666	0.00898199	0.00529148	-0.0679645	-0.023223	0.0158699	-0.0372548	-0.043114	-0.0267342	0.0104847	0.135402	0.776645	1e-05	0.087943	Ref
416	M1263	MG_441	12572012	12570403 (99.99%)	11546406 (91.85%)	659990 (5.25%)	0.00435706	0.505822	0.551636	2.3086	---	-0.0147443	-0.0025501	0.0375808	-0.00514775	0.0296873	0.0154681	0.0464717	-0.0213807	0.0312949	-0.053453	1e-05	0.076411	0.748779	0.1748	Ref
417	M2079	MG_442	10588121	10586957 (99.99%)	9671456 (91.35%)	570749 (5.39%)	0.00281061	0.465092	0.514149	2.0809	---	-0.01287	-0.00654633	0.0120294	0.0134611	0.025559	-0.0162681	-0.0214865	0.0188872	0.0344441	-0.0321781	0.050978	0.089412	0.639724	0.219885	Ref
418	M2026	MG_443	13421299	13419416 (99.99%)	12363356 (92.13%)	721587 (5.38%)	0.00460933	0.526841	0.572596	2.36311	---	-0.00539345	-0.0160467	0.0102071	0.00354757	0.0364456	0.00731231	-0.00774956	-0.0509525	-0.017772	0.013982	0.159734	0.024057	0.614215	0.201993	Ref
419	M1255	MG_444	12611022	12609348 (99.99%)	11532687 (91.46%)	664147 (5.27%)	0.00401465	0.510773	0.556175	2.29647	---	-0.0119619	-0.00650055	0.0398059	-0.0024057	0.0211738	0.020476	0.0443279	-0.0373743	0.0207996	-0.0419827	1e-05	0.069187	0.794399	0.136404	Ref
420	M2007	MG_445	12790908	12789684 (99.99%)	11659880 (91.17%)	666509 (5.21%)	0.00468527	0.500123	0.533933	2.42828	---	0.0185943	0.0256507	0.0247342	0.0057687	0.0217397	-0.0159142	0.0115757	6.11e-06	-0.0234107	0.0169117	1.2e-05	0.459614	0.540364	1e-05	Ref
421	M2594	MG_446	14165521	14164482 (99.99%)	13032186 (92.01%)	748718 (5.29%)	0.00574535	0.530237	0.563628	2.54959	---	0.0116084	0.0135904	0.00549404	-0.0618426	-0.0152925	0.0166538	-0.0275284	-0.0396896	-0.0325792	0.0129415	0.049034	0.879857	1e-05	0.071099	Ref
422	M1403	MG_447	14216396	14215223 (99.99%)	12759602 (89.76%)	754363 (5.31%)	0.0050709	0.524201	0.562051	2.56433	---	-0.052214	-0.00550294	-0.000244465	0.0260348	-0.0643934	-0.0431933	-0.0641216	0.00329546	-0.0320004	-0.00487832	1e-05	0.023183	0.536589	0.440218	Ref
423	M2458	MG_448	14517755	14516656 (99.99%)	13121825 (90.39%)	760682 (5.24%)	0.00560431	0.528902	0.568315	2.59289	---	0.0225476	0.0357045	-0.000684568	-0.0286089	0.010323	-0.0304503	-0.00571657	0.0516073	-0.0127799	0.0156597	0.013979	0.846032	0.139979	1e-05	Ref
424	M2613	MG_449	14861419	14859763 (99.99%)	13537634 (91.10%)	798851 (5.38%)	0.00542327	0.540259	0.58353	2.57674	---	0.012287	0.0318114	-0.000710369	-0.0254008	0.00489534	-0.0240987	0.0109359	0.0593054	-0.000614244	0.0101054	0.010716	0.837978	0.120199	0.031107	Ref
425	M1896	MG_450	17421744	17420011 (99.99%)	16050954 (92.14%)	913145 (5.24%)	0.00732225	0.582013	0.618154	2.85764	---	0.0214396	-0.000997043	0.0145756	-0.0713843	0.00337021	0.00194914	-0.0535224	-0.0406912	-0.0364109	0.0141403	0.198059	0.722746	0.079185	1e-05	Ref
426	M2843	MG_451	12511882	12510826 (99.99%)	11421641 (91.29%)	637883 (5.10%)	0.00400997	0.498037	0.534771	2.37749	---	-0.00316344	-0.0202538	-0.00754165	0.0135796	0.00843856	-0.00380875	-0.0105099	-0.0046943	0.0288507	-0.0386975	0.295469	0.009632	0.514982	0.179917	Ref
427	M1252	MG_452	11216120	11215257 (99.99%)	10264725 (91.52%)	576168 (5.14%)	0.00351506	0.470766	0.506165	2.25089	---	-0.0081018	-0.0149921	0.0369755	-0.0083577	0.0151171	0.0193882	0.0339291	-0.0235524	0.0477672	-0.0619223	1e-05	1e-05	0.872897	0.127083	L4
428	M1570	MG_453	12028843	12027935 (99.99%)	11076800 (92.09%)	615173 (5.11%)	0.00397405	0.491193	0.526123	2.32235	---	0.000355423	-0.00630576	0.0311885	0.0133459	0.00786561	-0.00280336	0.03479	0.00544202	-0.00767814	-0.00252396	0.021102	0.074607	0.835383	0.068908	Ref
429	M2389	MG_454	12459232	12458107 (99.99%)	11422757 (91.69%)	669574 (5.37%)	0.00407692	0.497888	0.538408	2.34215	---	0.0153201	-0.0049413	0.00913415	-0.0127048	-0.0206204	-0.0157159	0.000189522	0.0288528	-0.000610874	0.00141029	0.182012	0.242601	0.575377	1e-05	Ref
430	M1518	MG_455	12851405	12849697 (99.99%)	11713845 (91.16%)	691933 (5.38%)	0.00381288	0.515896	0.563889	2.30185	---	0.00137032	-0.000818316	0.0236111	-0.0610487	0.000738417	0.00645125	-0.0387612	-0.0439659	-0.0360561	0.00977844	1e-05	0.642742	0.196043	0.161205	Ref
431	M2291	MG_456	14367386	14365543 (99.99%)	12731977 (88.63%)	751614 (5.23%)	0.00462886	0.527903	0.577001	2.52264	---	0.00737287	-0.0181978	-0.00229043	0.0175228	-0.00744355	-0.00425308	0.0141252	-0.00539968	0.00125217	0.000788644	0.263645	0.011371	0.657535	0.067449	Ref
432	M1627	MG_457	11180876	11179423 (99.99%)	10030544 (89.72%)	598235 (5.35%)	0.00292155	0.470874	0.517239	2.18446	---	0.00488415	-0.0160861	0.0222948	0.00851906	0.0147804	-0.00457286	-0.0305714	-0.0284737	0.0238359	-0.016203	0.122095	0.011905	0.802791	0.063209	Ref
433	M1261	MG_458	13341498	13339843 (99.99%)	12074779 (90.52%)	764922 (5.73%)	0.00426373	0.519497	0.568562	2.36026	---	-0.0107854	-1.09e-05	0.03043	0.00481767	0.0362268	0.0037409	0.0385526	-0.00909199	0.0443711	-0.0707483	1e-05	0.085496	0.787335	0.127159	Ref
434	M2169	MG_459	11253708	11252637 (99.99%)	10175916 (90.43%)	600347 (5.34%)	0.00299758	0.478057	0.525757	2.1683	---	-0.00173519	-0.00680753	0.0126099	0.0114531	0.0124872	-0.0130738	-0.00963157	-0.00817227	0.0271098	-0.0205546	0.102606	0.059473	0.727425	0.110496	Ref
435	M1862	MG_460	12819198	12817796 (99.99%)	11459901 (89.41%)	705707 (5.51%)	0.0040987	0.504925	0.553674	2.33815	---	-0.0212958	0.0721641	-0.0693617	0.0243621	-0.0179666	0.00827106	-0.00495209	-0.0431057	0.0106508	-0.0123371	1e-05	0.911988	1e-05	0.087991	L2
436	M2354	MG_461	12628773	12627267 (99.99%)	11057906 (87.57%)	722173 (5.72%)	0.00348361	0.492291	0.5422	2.34285	---	0.00396815	0.00701978	0.0258689	0.0215582	0.0127158	-0.0306387	-0.0275818	-0.00428491	-0.00563428	0.0111597	1e-05	0.15926	0.802151	0.038579	Ref
437	M2234	MG_462	16811696	16810163 (99.99%)	15272223 (90.85%)	882668 (5.25%)	0.0062591	0.574001	0.617209	2.76288	---	-0.00267615	-0.0102448	0.00854186	-0.0506387	-0.0909832	0.0618157	0.0419924	-0.00296403	0.031433	-0.0109849	0.15049	0.395723	0.288911	0.164877	Ref
438	M1503	MG_463	16688702	16687208 (99.99%)	15214546 (91.17%)	921664 (5.52%)	0.00677934	0.572338	0.613623	2.74669	---	0.0156883	0.0106418	0.0202535	-0.0655133	0.00112656	0.00766413	-0.0417285	-0.0404141	-0.0367061	0.0120248	0.003476	0.814171	0.132388	0.049965	Ref
439	M1814	MG_464	11703330	11701583 (99.99%)	10731855 (91.71%)	599109 (5.12%)	0.00318733	0.488841	0.540391	2.17664	---	-0.0193039	-0.0235702	-0.00403217	-0.0477843	0.0242484	0.00462759	-0.0709322	-0.0167503	0.0388179	-0.0258208	0.314321	0.129324	0.050943	0.505412	Ref
440	M2548	MG_465	16176512	16174727 (99.99%)	15035165 (92.95%)	908674 (5.62%)	0.0057645	0.57371	0.616822	2.64223	---	-0.00393131	-0.023268	0.032493	0.0363543	-0.0204488	-0.0283867	0.00722156	-0.0130825	-0.0103558	-0.011038	1e-05	1e-05	0.962009	0.037971	Ref
441	M2091	MG_466	9972900	9972045 (99.99%)	9022775 (90.48%)	523127 (5.25%)	0.00241389	0.444616	0.491345	2.05976	---	-0.00388622	0.0069587	-0.00464284	-0.0187475	-0.0129642	-0.0252378	-0.00998782	0.0437208	0.0110732	-0.00569374	0.110987	0.429241	0.262085	0.197688	Ref
442	M1241	MG_467	9935412	9934529 (99.99%)	8936042 (89.95%)	506738 (5.10%)	0.00240885	0.436967	0.484883	2.08072	---	0.0411716	-0.0651782	-0.0760752	0.00832019	0.00964344	0.00367479	0.0191757	0.0105335	0.0126102	-0.0138277	0.99997	1e-05	1e-05	1e-05	L3
443	M1312	MG_468	10553542	10552455 (99.99%)	9505218 (90.08%)	611730 (5.80%)	0.00270653	0.458408	0.50495	2.09785	---	-0.00162811	0.0114425	0.0122865	-0.0231227	-0.0114202	0.0029314	-0.0131929	0.00469634	0.0131457	-0.0168505	0.00161	0.421565	0.461383	0.115443	Ref
444	M1807	MG_469	11418498	11417363 (99.99%)	9997404 (87.56%)	594721 (5.21%)	0.00277814	0.467536	0.517908	2.23459	---	0.0154322	0.0342382	0.00444285	0.0261128	-0.00479651	-0.0119623	-0.0175206	-0.0197015	0.0077279	-0.00857639	1e-05	0.535672	0.464308	1e-05	Ref
445	M1523	MG_470	11824562	11823376 (99.99%)	10542600 (89.17%)	639947 (5.41%)	0.00371213	0.476663	0.52133	2.28857	---	0.019915	0.0597257	-0.00384289	-0.00577903	0.0119931	-0.0227203	0.0250894	0.0524444	-0.00942244	0.015362	1e-05	0.979021	0.020959	1e-05	Ref
446	M2319	MG_471	11634408	11633358 (99.99%)	10385325 (89.27%)	611622 (5.26%)	0.00364916	0.471408	0.506691	2.32831	---	0.00796876	-0.00291959	-0.00877636	-0.0156723	0.0159446	0.00276733	0.00482026	-0.00460042	-0.00967378	0.00335152	0.262534	0.342327	0.264029	0.13111	Ref
447	M1246	MG_472	12156068	12154336 (99.99%)	10838448 (89.17%)	617034 (5.08%)	0.00345198	0.486939	0.538835	2.26771	---	0.0364183	-0.0596109	-0.0675036	0.0101099	0.00546624	0.00203498	0.0184267	0.00775169	0.014546	-0.0189154	0.99997	1e-05	1e-05	1e-05	L3
448	M1278	MG_473	11527338	11526223 (99.99%)	10374164 (90.00%)	591244 (5.13%)	0.00312033	0.477661	0.517766	2.26146	---	-0.00993615	-0.00725739	0.0410883	-0.0135362	0.0114914	0.0169646	0.0354037	-0.0207891	0.0399882	-0.0553051	1e-05	0.061709	0.811694	0.126587	Ref
449	M1792	MG_474	11602695	11601546 (99.99%)	10414823 (89.77%)	609473 (5.25%)	0.00332314	0.481319	0.524944	2.24055	---	0.00643539	0.0369664	-0.0127591	0.0213122	-0.00278145	0.0104307	-0.0146701	-0.0222165	0.00284233	-0.0049114	1e-05	0.62111	0.36329	0.01559	Ref
450	M2567	MG_475	9061381	9060425 (99.99%)	8117097 (89.59%)	490929 (5.42%)	0.00201167	0.417335	0.465485	1.96716	---	0.0166235	0.00449681	0.00760832	0.0078403	0.0254223	-0.022146	0.0102865	0.000182212	-0.00902923	-0.0133389	0.151499	0.29463	0.553861	1e-05	Ref
451	M2341	MG_476	12067447	12066143 (99.99%)	11063347 (91.69%)	670622 (5.56%)	0.00404034	0.495886	0.53229	2.2851	---	-0.0133409	0.00196607	0.00855629	-0.0263149	-0.0204462	0.0135192	-0.000989033	-0.0207812	0.0034949	0.00102614	0.019284	0.350772	0.377408	0.252536	Ref
452	M1226	MG_477	11615324	11614080 (99.99%)	10450991 (89.99%)	623876 (5.37%)	0.00317258	0.481873	0.538273	2.18368	---	0.0402517	-0.0570175	-0.0675374	0.00371914	-0.00512298	0.00191511	0.0193816	0.0110524	-0.00643747	0.000506291	0.99997	1e-05	1e-05	1e-05	L3
453	M2180	MG_478	15087076	15085456 (99.99%)	13546969 (89.80%)	806142 (5.34%)	0.00490989	0.548186	0.598843	2.55125	---	0.0182228	0.00610089	0.00902259	-0.0773515	-0.0125516	0.0120967	-0.0502723	-0.0418511	-0.0324713	0.0130735	0.173093	0.826706	1e-05	0.000191	Ref
454	M2145	MG_479	12236373	12234688 (99.99%)	11120654 (90.89%)	637998 (5.21%)	0.00324413	0.502272	0.550969	2.25077	---	0.00199329	-0.0282456	0.0151708	0.00803945	-0.0042631	-0.0112194	0.00518819	-0.0122175	0.0160861	-0.0149808	0.175301	1e-05	0.726251	0.098438	Ref
455	M1727	MG_480	13549475	13547541 (99.99%)	12500945 (92.27%)	683964 (5.05%)	0.00399391	0.531515	0.577856	2.38227	---	-0.0918719	-0.0242162	-0.0170978	-0.0246079	0.033501	0.0150523	0.0250326	0.0141667	-0.0207457	0.0292292	1e-05	1e-05	1e-05	0.99997	L1
456	M2058	MG_481	11928718	11927261 (99.99%)	10854500 (91.01%)	615498 (5.16%)	0.004352	0.491196	0.549996	2.20145	---	-0.00277246	-0.0136048	0.0105284	-0.0108072	-0.00051559	0.000684394	-0.0147091	-0.00318866	-0.00181465	0.0197302	0.158974	0.111985	0.52279	0.20625	Ref
457	M1434	MG_482	10249555	10248149 (99.99%)	9065013 (88.46%)	592756 (5.78%)	0.00230491	0.442592	0.504417	2.04095	---	0.0293265	-0.00502053	-0.00423373	-0.0178636	-0.0215959	0.00891162	0.014863	0.00965136	0.00807066	-0.00473449	0.271834	0.379299	0.348857	1e-05	Ref
458	M2751	MG_483	14718952	14717046 (99.99%)	13208498 (89.75%)	766017 (5.20%)	0.00483409	0.544698	0.594783	2.50936	---	0.011825	0.000147472	0.0175019	0.023455	0.00783685	-0.00950645	-0.0166067	-0.025192	0.0130327	-0.0342914	0.090333	0.199915	0.709742	1e-05	Ref
459	M2359	MG_484	15767231	15765713 (99.99%)	14254453 (90.41%)	853449 (5.41%)	0.00578577	0.558169	0.605381	2.63402	---	-0.00368326	-0.0117865	0.018076	0.0481383	-0.00455897	0.0207782	-0.00266304	-0.0263143	0.0129504	-0.0227491	0.032793	1e-05	0.876935	0.090262	Ref
460	M2602	MG_485	12524507	12523038 (99.99%)	11354242 (90.67%)	674425 (5.39%)	0.003657	0.5051	0.561187	2.25776	---	-0.00115257	0.0147195	0.0119892	-0.0369356	0.00389204	-0.00964155	-0.0294271	-0.0190224	-0.0280388	0.00451502	1e-05	0.656519	0.195219	0.148252	Ref
461	M2403	MG_486	14733301	14731650 (99.99%)	13362261 (90.70%)	828037 (5.62%)	0.00480057	0.548904	0.601904	2.46536	---	-0.0181058	-0.00709394	0.00144989	-0.0157871	0.0330746	-0.0232462	-0.0374643	0.0104595	0.0383636	-0.045696	0.082037	0.168934	0.394022	0.355007	Ref
462	M1899	MG_487	13812286	13810485 (99.99%)	12495698 (90.48%)	756674 (5.48%)	0.00402969	0.532235	0.586711	2.37702	---	0.00879988	0.00827245	0.0203854	-0.07026	-0.0143177	0.010828	-0.0434236	-0.0423813	-0.0285009	0.00763871	0.049556	0.828257	0.073952	0.048235	Ref
463	M2173	MG_488	12985143	12983657 (99.99%)	11805926 (90.93%)	706231 (5.44%)	0.00371395	0.517437	0.570666	2.29888	---	0.00578205	0.0147342	0.00193715	-0.061137	-0.019353	0.0162059	-0.0279494	-0.0386374	-0.0271698	0.00961353	0.039477	0.865582	1e-05	0.094931	Ref
464	M2028	MG_489	13470276	13468753 (99.99%)	12323301 (91.50%)	730014 (5.42%)	0.0041748	0.526731	0.579071	2.3521	---	-0.0052017	-0.021838	0.00943079	0.000892712	0.0392435	0.0108199	-0.000555317	-0.0470963	-0.0149886	0.0169285	0.199931	1e-05	0.578499	0.221561	Ref
465	M1294	MG_490	13134230	13132393 (99.99%)	12065485 (91.88%)	678161 (5.16%)	0.00366547	0.521577	0.572994	2.32412	---	-0.0679562	-0.0121154	-0.0176089	-0.0190545	0.0200854	0.0121254	0.016168	0.0109529	0.00855145	0.00395457	0.066665	0.00509	1e-05	0.928234	L1
466	M1960	MG_491	11501491	11499933 (99.99%)	10255608 (89.18%)	598249 (5.20%)	0.00273171	0.477504	0.532938	2.18273	---	-0.00232853	-0.00117146	0.0145712	-0.054634	-0.0778839	0.0559987	0.039173	-0.00745082	0.021109	-0.00435628	0.047968	0.510495	0.296306	0.145231	L4
467	M2844	MG_492	11280664	11279168 (99.99%)	10358911 (91.84%)	599204 (5.31%)	0.0033544	0.481366	0.523419	2.18119	---	-0.0137854	-0.0143461	0.0180226	0.0128528	-0.0195496	-0.0225361	-0.0173252	0.00715468	-0.0137862	0.000791283	0.024869	0.029982	0.756721	0.188428	Ref
468	M2417	MG_493	11495070	11493954 (99.99%)	10426287 (90.71%)	592730 (5.16%)	0.00314046	0.483301	0.528087	2.21153	---	0.0400375	-0.0536239	-0.0774222	0.00180742	-0.0125189	-0.00281956	0.0142686	0.0192831	0.00575284	-0.00682669	0.99997	1e-05	1e-05	1e-05	L3
469	M1873	MG_494	11366890	11365841 (99.99%)	10039121 (88.33%)	625813 (5.51%)	0.00325815	0.471873	0.524049	2.19173	---	-0.0170854	0.0799331	-0.0610382	0.0296911	-0.0203779	0.0101138	0.00730141	-0.0389438	0.0108523	-0.00891552	1e-05	0.988367	1e-05	0.011613	L2
470	M1711	MG_495	11650291	11648792 (99.99%)	10905414 (93.62%)	582372 (5.00%)	0.00340638	0.495497	0.538088	2.20277	---	-0.0946714	-0.0139633	-0.0291391	-0.015436	0.0126645	0.00886965	0.0287083	0.0138456	-0.0180203	0.0250486	1e-05	1.7e-05	1e-05	0.999963	L1
471	M2175	MG_496	10236285	10235087 (99.99%)	9353677 (91.39%)	582163 (5.69%)	0.00245077	0.453815	0.506708	2.0345	---	0.00825294	0.00866582	0.007482	-0.0638179	-0.00042435	0.0119618	-0.0323412	-0.0394963	-0.0395716	0.0107148	0.066935	0.79509	0.008177	0.129797	Ref
472	M1729	MG_497	10689288	10687934 (99.99%)	9882873 (92.47%)	580406 (5.43%)	0.00255596	0.46806	0.519766	2.07731	---	-0.0908804	-0.024392	-0.0175393	-0.0233885	0.0320383	0.0141405	0.0230926	0.0135404	-0.021093	0.0292752	1e-05	1e-05	1e-05	0.99997	L1
473	M1608	MG_498	10643285	10642129 (99.99%)	9579596 (90.02%)	560326 (5.27%)	0.00260147	0.464139	0.515569	2.0919	---	0.025323	0.00928636	0.0284028	0.00631252	0.02314	-0.00963387	0.0115603	-0.000332144	-0.0258014	0.0348965	0.006901	0.346985	0.646104	1e-05	Ref
474	M1867	MG_499	11345019	11343705 (99.99%)	10015065 (88.29%)	627178 (5.53%)	0.00310975	0.467935	0.523728	2.18501	---	-0.0179839	0.0788284	-0.0604148	0.030292	-0.0196358	0.0108745	0.00852213	-0.0358216	0.0116721	-0.00931442	1e-05	0.976874	1e-05	0.023106	L2
475	M1965	MG_500	10918917	10917543 (99.99%)	9909155 (90.76%)	561602 (5.14%)	0.00292557	0.466588	0.512413	2.16103	---	0.00976438	-0.00925772	0.0120012	-0.0521262	-0.099015	0.0668559	0.0471948	-0.00141793	0.0321983	-0.00848852	0.177093	0.463072	0.319023	0.040812	L4
476	M2150	MG_501	10607146	10606027 (99.99%)	9495977 (89.53%)	579588 (5.46%)	0.00274584	0.458771	0.511751	2.09496	---	0.0147269	-0.00208655	-0.00602247	-0.0164459	-0.0324971	0.00861383	0.00668316	-0.00685305	0.00894815	-0.0109081	0.250947	0.40169	0.342442	0.004921	Ref
477	M1512	MG_502	11457690	11456025 (99.99%)	10359978 (90.43%)	614383 (5.36%)	0.00339036	0.482254	0.536988	2.15586	---	0.00192902	0.0144531	0.0266688	-0.0643938	-0.0139176	0.0165852	-0.0402737	-0.0547807	-0.0344219	0.00445382	1e-05	0.759361	0.145993	0.094636	Ref
478	M1967	MG_503	10933391	10931988 (99.99%)	9971188 (91.21%)	556841 (5.09%)	0.00283398	0.471403	0.522112	2.1252	---	0.000629242	-0.0102228	0.0107222	-0.0521222	-0.0892089	0.0616437	0.0439882	-0.0022502	0.0311578	-0.00939775	0.152986	0.412376	0.300907	0.133731	Ref
479	M1264	MG_504	11164116	11162590 (99.99%)	10075700 (90.26%)	593515 (5.32%)	0.00295677	0.475664	0.530871	2.12545	---	-0.0134319	0.00206	0.0345371	-0.000646048	0.0324521	0.0107123	0.0445158	-0.0193405	0.0296233	-0.0531529	1e-05	0.10757	0.738301	0.154119	Ref
480	M1514	MG_505	11150035	11148502 (99.99%)	10117305 (90.75%)	595846 (5.34%)	0.00290093	0.478814	0.531016	2.12317	---	-0.00810988	0.0136602	0.0244346	-0.0562162	-0.0113449	0.0128763	-0.0357132	-0.0538234	-0.035467	0.00605879	1e-05	0.661417	0.162739	0.175833	Ref
481	M1347	MG_506	11895917	11894245 (99.99%)	10708943 (90.03%)	611215 (5.14%)	0.00330808	0.492769	0.542148	2.2254	---	-0.0032194	0.0206751	-0.0143018	0.0103041	-0.00273158	-0.00122234	-0.00618544	-0.012819	0.0184784	-0.0161964	0.075533	0.506519	0.309864	0.108083	Ref
482	M1634	MG_507	11178909	11177371 (99.99%)	10067779 (90.07%)	577542 (5.17%)	0.00299947	0.474966	0.525812	2.1538	---	0.00530739	-0.00426454	0.0119095	-0.012823	-0.0181758	0.00956059	-0.0255154	-0.02397	0.0133653	-0.00159651	0.120638	0.270385	0.542311	0.066665	Ref
483	M2238	MG_508	11053303	11051916 (99.99%)	10115867 (91.53%)	561710 (5.08%)	0.00288573	0.475181	0.525756	2.13386	---	0.00587826	-0.0132706	0.0150421	-0.0496943	-0.0898175	0.0673351	0.0479421	-0.00963756	0.0247166	-0.00631141	0.151175	0.360025	0.400471	0.088328	L4
484	M2294	MG_509	11256852	11255281 (99.99%)	10325483 (91.74%)	556012 (4.94%)	0.00282862	0.480891	0.53231	2.14989	---	-0.000864048	-0.00794267	0.0235647	0.0239436	0.00428453	-0.000253417	-0.00315095	0.00118013	0.0100955	0.00676699	0.031945	0.042797	0.819394	0.105865	Ref
485	M1717	MG_510	10817965	10816760 (99.99%)	9995417 (92.41%)	543607 (5.03%)	0.00270552	0.473014	0.524011	2.09939	---	-0.0957172	-0.0165541	-0.02222	-0.0196546	0.0164339	0.0147088	0.0300705	0.0145855	-0.0250347	0.0342108	1e-05	1.1e-05	1e-05	0.999969	L1
486	M1540	MG_511	11916501	11914977 (99.99%)	10820704 (90.82%)	631634 (5.30%)	0.00375033	0.487824	0.540957	2.22817	---	0.000597633	-0.0348015	-0.0208896	-0.011902	-0.0181365	0.00939221	-0.00694323	-0.0117426	0.00340033	-0.00183063	0.472609	0.029168	0.277266	0.220957	Ref
487	M2516	MG_512	12680320	12678995 (99.99%)	11587034 (91.39%)	686885 (5.42%)	0.00363774	0.511671	0.564952	2.27199	---	-0.00509842	-0.0147168	-0.0125931	-0.0398256	0.0204225	-0.0124088	-0.0550424	0.00689518	0.0543232	-0.0506789	0.316202	0.281605	0.097853	0.30434	Ref
488	M1723	MG_513	12786916	12785533 (99.99%)	11846634 (92.66%)	622615 (4.87%)	0.00368031	0.517139	0.562421	2.31955	---	-0.103762	-0.0167063	-0.0215298	-0.0210675	0.019406	0.0131298	0.0244855	0.018699	-0.0205808	0.0293763	1e-05	1.3e-05	1e-05	0.999967	L1
489	M1209	MG_514	13365801	13364454 (99.99%)	12275003 (91.85%)	696243 (5.21%)	0.0041051	0.528629	0.575617	2.35718	---	-0.0249567	7.18e-06	-0.00470064	-0.0101429	0.00307882	-0.011482	-0.0150204	0.0102385	0.0198203	-0.0252828	0.021013	0.233074	0.34135	0.404563	Ref
490	M1830	MG_515	10741656	10740605 (99.99%)	9591386 (89.30%)	559324 (5.21%)	0.00271139	0.460233	0.511137	2.13307	---	-0.0186452	-0.0253978	0.0029799	0.0360314	-0.0896725	-0.054135	-0.0704996	0.010488	-0.0348006	-0.000974132	0.106739	1e-05	0.745757	0.147493	Ref
491	M1467	MG_516	12001842	12000436 (99.99%)	10775733 (89.79%)	667422 (5.56%)	0.00366521	0.484894	0.539503	2.24186	---	0.0165964	-0.0199976	-0.00958343	0.0122836	-0.00342325	-0.00916809	0.0209444	0.0123759	-0.0333243	0.0444801	0.286673	0.134229	0.50211	0.076988	Ref
492	M1866	MG_517	12073194	12071899 (99.99%)	10605260 (87.85%)	638477 (5.29%)	0.00342232	0.484621	0.542122	2.25078	---	-0.0179262	0.0808464	-0.0632239	0.029287	-0.0203559	0.0114549	0.00715967	-0.0369531	0.00932869	-0.0082157	1e-05	0.982432	1e-05	0.017548	L2
493	M1702	MG_518	18118762	18117042 (99.99%)	16807509 (92.77%)	896413 (4.95%)	0.00663461	0.603762	0.64752	2.85185	---	-0.0887847	-0.0114278	-0.0310039	-0.017497	0.0182957	0.0127173	0.0311162	0.0105202	-0.0113298	0.0214861	1e-05	1.5e-05	1e-05	0.999965	L1
494	M1815	MG_519	14172695	14170990 (99.99%)	12926451 (91.22%)	786028 (5.55%)	0.00438465	0.536452	0.590506	2.42309	---	-0.0176795	-0.0237866	-0.00146253	-0.0487374	0.0262111	0.00307601	-0.0716422	-0.0162518	0.0397542	-0.0273423	0.303094	0.125966	0.08942	0.48152	Ref
495	M2553	MG_520	14639383	14637538 (99.99%)	13208108 (90.23%)	867728 (5.93%)	0.0043604	0.540558	0.595205	2.46619	---	-0.0065325	-0.0162681	0.0315711	0.0302201	-0.0256226	-0.0239034	0.0102289	-0.0113491	-0.0112144	-0.0143734	1e-05	1e-05	0.928039	0.071941	Ref
496	M2185	MG_521	11402851	11401420 (99.99%)	10171411 (89.21%)	656387 (5.76%)	0.00301634	0.473651	0.529303	2.16703	---	0.0274506	0.0436143	-0.00204276	-0.0363709	0.0252862	-0.0275345	-0.0100465	0.0585823	-0.0040511	0.00698635	1.9e-05	0.999961	1e-05	1e-05	Ref
497	M1453	MG_522	14338515	14336975 (99.99%)	13063325 (91.12%)	795116 (5.55%)	0.00483801	0.535619	0.586815	2.46608	---	0.00813067	-0.0219899	0.00586795	0.0203794	0.0262414	-0.0129006	0.00858219	-0.00864388	-0.0335303	0.0390459	0.197802	1e-05	0.699642	0.102546	Ref
498	M1320	MG_523	15182720	15181205 (99.99%)	13631144 (89.79%)	873138 (5.75%)	0.00548656	0.537492	0.584695	2.6128	---	0.00593348	0.0070303	0.01635	-0.0188355	-0.000903539	-0.00780614	-0.0115421	0.0115032	-0.0043713	0.0014208	0.029298	0.363795	0.521157	0.085751	Ref
499	M1738	MG_524	14454872	14453283 (99.99%)	13572702 (93.91%)	782015 (5.41%)	0.00481122	0.548021	0.593643	2.46336	---	-0.0947172	-0.00819703	-0.0296722	-0.0139654	0.000847962	0.00723002	0.0172055	0.0153955	-0.0192506	0.0254411	1e-05	2e-05	1e-05	0.99996	L1
500	M1823	MG_525	10192643	10191482 (99.99%)	9384218 (92.08%)	570294 (5.60%)	0.00245379	0.454787	0.504931	2.0362	---	-0.0261138	-0.0222889	-0.00929978	0.046305	-0.10951	-0.0500497	-0.0576588	0.0177388	-0.0192907	-0.0131913	0.128726	1e-05	0.634062	0.237202	Ref
501	M2366	MG_526	13862804	13860995 (99.99%)	12460317 (89.89%)	785659 (5.67%)	0.00449081	0.522642	0.5747	2.42871	---	0.00831116	0.00229516	0.0127262	0.040019	0.0256235	0.0198485	0.0108823	-0.0308109	-0.0450241	0.0371388	0.061198	0.144962	0.704312	0.089529	Ref
502	M2239	MG_527	12328413	12327053 (99.99%)	11185330 (90.74%)	694549 (5.63%)	0.00508717	0.490695	0.555003	2.24039	---	0.00673619	-0.00858023	0.00727415	-0.0437783	-0.0743551	0.0509716	0.0343774	-0.00806077	0.019513	-0.00644311	0.176381	0.421337	0.326361	0.075921	Ref
503	M2596	MG_528	10540052	10539038 (99.99%)	9667574 (91.73%)	576752 (5.47%)	0.00286137	0.467448	0.513416	2.07364	---	0.0105642	0.016756	0.00402406	-0.0566422	-0.0159974	0.016342	-0.0241335	-0.0392335	-0.0312879	0.0129644	0.043655	0.882673	1e-05	0.073662	Ref
504	M1202563	MG_529	11728222	11726938 (99.99%)	10565129 (90.09%)	671814 (5.73%)	0.0037305	0.481122	0.531723	2.21996	---	0.00419976	0.0101521	0.0152882	0.0104185	-0.0367649	-0.00292107	0.0151353	0.0107721	-0.0191145	0.015596	1e-05	0.368864	0.590608	0.040518	Ref
505	M1202752	MG_530	13291921	13290377 (99.99%)	11880919 (89.39%)	763028 (5.74%)	0.00419398	0.509322	0.561127	2.3841	---	0.015251	0.0032542	-0.00924757	-0.0175417	-0.030676	0.0138633	0.00563108	-0.0185356	-0.0034468	0.000830318	0.230754	0.50643	0.262806	1e-05	Ref
506	M1202560	MG_531	12631278	12629729 (99.99%)	11553438 (91.48%)	703494 (5.57%)	0.00377339	0.503974	0.556877	2.28842	---	0.00843669	0.000888081	0.0129796	0.00275365	-0.00640775	-0.0154203	0.00551746	0.00822311	-0.00111141	0.00650965	0.070526	0.264166	0.6365	0.028807	Ref
507	M1202248	MG_532	11250859	11249796 (99.99%)	10396426 (92.41%)	512154 (4.55%)	0.00308159	0.486734	0.533379	2.1501	---	0.00044266	-0.0178901	0.0317888	0.0266736	0.0012349	-0.0108983	-0.000304405	-0.00609815	-0.0116242	0.0202412	0.031465	1e-05	0.885812	0.082713	Ref
508	M1203062	MG_533	12558174	12556641 (99.99%)	11561386 (92.07%)	626615 (4.99%)	0.00380551	0.509924	0.560021	2.2635	---	-0.00527496	-0.0142791	-0.0127571	-0.0362382	0.0228361	-0.0161028	-0.0583665	0.00775827	0.0520719	-0.0495815	0.307351	0.267752	0.127819	0.297078	Ref
509	M1202830	MG_534	11148213	11146994 (99.99%)	10347367 (92.83%)	586248 (5.26%)	0.00368026	0.480451	0.523774	2.15926	---	0.0133245	-0.00153279	0.0229763	0.0169701	0.00320785	-0.00284385	0.00125778	-0.0189092	0.0147127	-0.0274812	0.071744	0.141207	0.787039	1e-05	Ref
510	M1202746	MG_535	13120342	13118922 (99.99%)	11968461 (91.23%)	685010 (5.22%)	0.0043257	0.517135	0.569192	2.34055	---	-0.0243285	-0.0207871	-0.00607726	0.0492584	-0.106124	-0.0534335	-0.0621749	0.0159215	-0.0217484	-0.0128648	0.114017	1e-05	0.672253	0.21372	Ref
511	M1202721	MG_536	12200500	12199062 (99.99%)	11062897 (90.69%)	612571 (5.02%)	0.00358546	0.496663	0.545894	2.25498	---	0.0109971	0.0128336	0.0123642	-0.0203304	-8.95e-05	-0.0114749	-0.0134897	0.0217473	-0.00184919	-0.000485008	0.042307	0.461622	0.448952	0.04712	Ref
512	M1203085	MG_537	11625415	11623826 (99.99%)	10588288 (91.09%)	571480 (4.92%)	0.00333408	0.487048	0.537514	2.18051	---	0.0145745	0.00867203	0.00734694	-0.0695589	-0.00997314	0.0152795	-0.0338831	-0.0365725	-0.0319392	0.013155	0.079691	0.85153	1e-05	0.068769	Ref
513	M1202700	MG_538	12157035	12155486 (99.99%)	11264972 (92.67%)	623607 (5.13%)	0.00395834	0.504878	0.55045	2.24436	---	-0.0146321	-0.00376544	0.0382823	-0.00505991	0.0299029	0.0159278	0.0467937	-0.0222614	0.0319638	-0.0534515	1e-05	0.053144	0.770506	0.17634	Ref
514	M1202775	MG_539	11198714	11197373 (99.99%)	10177317 (90.89%)	555869 (4.96%)	0.00308352	0.475739	0.529294	2.13695	---	0.0160942	0.0100241	0.00462809	0.0149928	0.0282672	-0.0198795	0.0174176	-0.00143226	0.00312669	-0.0216084	0.13838	0.317114	0.544496	1e-05	Ref
515	M1202029	MG_540	12763111	12761779 (99.99%)	11683344 (91.55%)	653410 (5.12%)	0.00436697	0.508116	0.554933	2.3391	---	0.00915896	-0.0152194	0.00142032	0.00865193	-0.00344666	0.00274007	0.00990903	0.00299448	0.0281506	-0.0236762	0.24853	0.079656	0.603644	0.06817	Ref
516	M1202795	MG_541	11927236	11926045 (99.99%)	10784357 (90.43%)	582493 (4.88%)	0.00619509	0.475634	0.539482	2.2339	---	0.0113241	0.0425754	0.00557319	0.000119289	0.0178101	-0.017143	0.0279805	0.0379643	-0.00196998	-0.000518846	1e-05	0.706156	0.276051	0.017784	Ref
517	M1202851	MG_542	12113914	12112678 (99.99%)	11185989 (92.35%)	643092 (5.31%)	0.00377942	0.502402	0.550195	2.23177	---	-0.0237729	-0.000722213	0.0291217	0.00670567	0.0321452	0.00424839	0.0419981	-0.010176	0.0334484	-0.0601049	1e-05	0.024408	0.727083	0.248499	Ref
518	M1202323	MG_543	12404214	12402964 (99.99%)	11423289 (92.10%)	656203 (5.29%)	0.00420566	0.504469	0.549424	2.28853	---	0.000231	0.00988297	0.00552567	0.00968235	-0.0176932	-0.00352247	0.0164394	0.00788284	-0.0057141	0.00369765	0.0225	0.310768	0.578385	0.088346	Ref
519	M1202410	MG_544	13163600	13162088 (99.99%)	11799798 (89.65%)	671777 (5.10%)	0.00433188	0.514531	0.56768	2.35618	---	7.11e-05	0.00367652	0.00806127	0.0087908	0.00356377	-0.00323872	0.0150242	0.0102797	0.00054546	0.0127467	0.047619	0.271992	0.542572	0.137817	Ref
520	M1202128	MG_545	14518494	14516765 (99.99%)	12971832 (89.36%)	789816 (5.44%)	0.00486479	0.537773	0.587765	2.49511	---	0.0110358	-0.00194898	0.0223704	0.0120502	-0.0100892	-0.0161017	-0.00372937	0.00328778	-0.00155409	-0.00185857	0.032507	0.148666	0.818817	1e-05	Ref
521	M1202620	MG_546	13968142	13966595 (99.99%)	12645431 (90.54%)	743270 (5.32%)	0.00523872	0.530263	0.582908	2.42668	---	0.005394	0.0270202	0.000676863	0.00239833	0.00538556	-0.0038854	0.0176634	0.024911	-0.00674224	0.0125515	0.021426	0.539129	0.36953	0.069915	Ref
522	M1202459	MG_547	13565546	13564051 (99.99%)	12657615 (93.32%)	686094 (5.06%)	0.00425597	0.537715	0.57759	2.39013	---	-0.00154721	-0.0175506	0.0209213	0.0265378	0.00389867	-0.00436585	0.0130752	-0.0104906	-0.0349429	0.0366424	0.086796	0.021798	0.731216	0.16019	Ref
523	M1202246	MG_548	14534655	14532982 (99.99%)	13228039 (91.02%)	759929 (5.23%)	0.00537829	0.542098	0.591562	2.49086	---	0.00152918	-0.00835392	0.0189248	0.00757851	0.0154005	0.00619107	0.0238329	-0.00406721	0.00630931	0.000854738	0.092409	0.10448	0.705963	0.097149	Ref
524	M1202152	MG_549	11798612	11797252 (99.99%)	10695750 (90.66%)	633134 (5.37%)	0.00346718	0.490946	0.540983	2.20622	---	0.00342874	0.00715015	0.0154672	0.0246557	-0.012317	-0.0110375	-0.00493157	0.00438977	-0.00580277	0.00772609	0.004496	0.215328	0.72631	0.053866	Ref
525	M1203072	MG_550	11749233	11747932 (99.99%)	10980945 (93.47%)	619255 (5.27%)	0.00333664	0.500786	0.54641	2.17794	---	-0.00496046	-0.0227215	0.0321044	0.0351494	-0.0186689	-0.0269804	0.00899608	-0.0130896	-0.00924185	-0.011722	1e-05	1e-05	0.954026	0.045954	Ref
526	M1202789	MG_551	12047010	12045523 (99.99%)	11001532 (91.33%)	645181 (5.36%)	0.00371452	0.49993	0.551056	2.21116	---	-0.00432146	0.00725151	0.0258597	-0.0606608	-0.00838849	0.0109639	-0.0400239	-0.0520404	-0.0364573	0.00833201	1e-05	0.651034	0.181137	0.167819	Ref
527	M1202925	MG_552	11267789	11266523 (99.99%)	10393201 (92.25%)	589875 (5.24%)	0.00299203	0.484635	0.537145	2.1256	---	0.00205748	-0.00455153	0.000192316	-0.0276605	0.0147642	0.00287851	-0.0239958	-0.0378586	-0.0292267	0.00726777	0.21986	0.358643	0.283903	0.137594	Ref
528	M1202972	MG_553	11779129	11777995 (99.99%)	10907485 (92.61%)	609800 (5.18%)	0.0033142	0.500225	0.55152	2.16899	---	-0.0344731	-0.0130641	0.0107476	0.00771936	0.0278673	-0.0128652	-0.00267638	0.0130067	0.0322042	-0.0367506	0.018131	1e-05	0.558239	0.42362	Ref
529	M1202732	MG_554	11131038	11129902 (99.99%)	10170328 (91.38%)	583234 (5.24%)	0.00304732	0.479447	0.529642	2.132	---	-0.0158226	-0.0178552	-0.0139497	-0.0345081	0.0292209	-0.00107076	-0.0553679	-0.00926646	0.03233	-0.0264762	0.325439	0.220171	0.02361	0.43078	Ref
530	M1203075	MG_555	11522210	11520934 (99.99%)	10528448 (91.39%)	621251 (5.39%)	0.00299678	0.488046	0.539477	2.16068	---	-0.00580347	-0.0155993	0.0310485	0.025693	-0.0276852	-0.0229807	0.00736183	-0.0112797	-0.0141155	-0.011657	1e-05	1e-05	0.920268	0.079712	Ref
531	M1202269	MG_556	10502421	10501288 (99.99%)	9652679 (91.92%)	544210 (5.18%)	0.00263614	0.46607	0.51773	2.05662	---	0.0028573	-0.0093803	0.0065829	0.0145141	0.00692902	0.00371352	0.0019697	-0.00818887	0.0203791	0.00912857	0.162777	0.112074	0.627575	0.097575	Ref
532	M1203003	MG_557	10045371	10044264 (99.99%)	9182057 (91.42%)	533534 (5.31%)	0.00238174	0.455206	0.50638	2.00911	---	0.00863603	0.00865947	0.00744131	-0.0631604	-0.000979455	0.012824	-0.0321457	-0.0410784	-0.0403377	0.0114503	0.073178	0.799148	1e-05	0.127663	Ref
533	M1202390	MG_558	11095561	11094435 (99.99%)	10214797 (92.07%)	567712 (5.12%)	0.00303731	0.482152	0.536004	2.10361	---	-0.00875154	-0.0065225	0.0178573	0.00900071	0.00210662	-0.00703492	0.0206407	0.013665	0.00678714	-0.0030686	0.053284	0.16086	0.614457	0.171398	Ref
534	M1202813	MG_559	10741396	10740216 (99.99%)	9762627 (90.90%)	575488 (5.36%)	0.00268792	0.468826	0.522764	2.07817	---	0.0111364	0.000769636	0.0197531	0.00629862	0.00662417	-0.0196922	0.00661053	0.0279911	0.00816441	0.00116245	0.021081	0.256549	0.712232	0.010139	Ref
535	M1202296	MG_560	10145323	10143988 (99.99%)	9148618 (90.19%)	569913 (5.62%)	0.00232157	0.448734	0.504549	2.02549	---	0.0111425	-0.00362798	0.0219369	0.0127232	0.0100279	0.00919061	0.0201072	-0.0254253	-0.0276562	0.0257403	0.051608	0.211469	0.697008	0.039916	Ref
536	M1202917	MG_561	9812982	9811629 (99.99%)	8549395 (87.14%)	567705 (5.79%)	0.00225124	0.428309	0.492275	2.00215	---	-0.0176169	0.076043	-0.0589825	0.0291802	-0.0194268	0.0106028	0.00780919	-0.0355261	0.0101884	-0.008798	1e-05	0.962577	1e-05	0.037403	L2
537	M1203045	MG_562	12614355	12612706 (99.99%)	11319068 (89.74%)	649294 (5.15%)	0.00348036	0.505331	0.555652	2.30357	---	0.0398211	-0.0534723	-0.0769837	0.00212735	-0.0135485	-0.00307856	0.0138862	0.0189878	0.00558492	-0.00675963	0.999962	1.7e-05	1.1e-05	1e-05	L3
538	M1202417	MG_563	11957458	11955908 (99.99%)	10609182 (88.74%)	597809 (5.00%)	0.00339089	0.484312	0.540079	2.22999	---	0.0144145	0.0269181	0.00448295	-0.000100052	0.0195958	-0.00211757	0.00973155	0.0185101	-0.00531918	0.0162824	0.02714	0.544702	0.416191	0.011966	Ref
539	M1202226	MG_564	11050498	11049166 (99.99%)	9868692 (89.32%)	582421 (5.27%)	0.00309132	0.47137	0.522977	2.1401	---	0.00515641	-0.0079538	0.0137332	-0.00887333	-0.0133217	0.0224896	0.0083704	-0.00814128	0.0195938	-0.00528126	0.10399	0.212012	0.594327	0.089671	Ref
540	M1202604	MG_565	12110109	12108676 (99.99%)	11055303 (91.30%)	597967 (4.94%)	0.00360227	0.498612	0.547221	2.23407	---	0.0208284	0.00273148	0.0168986	0.0204695	0.00594607	-0.012702	0.0139469	0.0171347	-0.0110148	0.021331	0.078924	0.243177	0.677889	1e-05	Ref
541	M1202199	MG_566	12014896	12013528 (99.99%)	10797247 (89.88%)	637959 (5.31%)	0.00359022	0.49334	0.545493	2.23083	---	0.0198693	-0.000202928	0.0126221	-0.0113735	-0.0174236	-0.00465641	0.00891673	0.0229617	-0.00276075	0.0126106	0.138751	0.32977	0.531469	1e-05	Ref
542	M1202681	MG_567	12303134	12301619 (99.99%)	11139599 (90.55%)	605642 (4.92%)	0.00366018	0.499885	0.551013	2.2567	---	-0.00398117	0.00104564	0.0119536	0.0086362	0.00893672	0.00373449	0.0224444	0.0140129	0.0176085	-0.0104858	0.045746	0.232387	0.570757	0.151111	Ref
543	M1202742	MG_568	11211764	11210434 (99.99%)	10104841 (90.14%)	597237 (5.33%)	0.00319044	0.478051	0.526568	2.15677	---	-0.0519414	-0.00572903	-0.000345553	0.0257534	-0.063946	-0.0430318	-0.0638875	0.00338499	-0.0317106	-0.00491621	1e-05	0.025067	0.536613	0.43831	Ref
544	M1203038	MG_569	10761901	10760627 (99.99%)	10065291 (93.54%)	523893 (4.87%)	0.00288412	0.477953	0.525801	2.06887	---	-0.0113631	-0.00278795	-0.000131275	0.0073807	0.0132005	-0.00286235	-0.000361833	0.0062371	0.00950959	-0.00653947	0.062197	0.20097	0.460083	0.276751	Ref
545	M1202442	MG_570	11755342	11754084 (99.99%)	10914580 (92.86%)	560197 (4.77%)	0.00389132	0.495533	0.53852	2.22926	---	-0.0090579	-0.0119134	0.0206243	0.0384138	0.0218206	0.0555732	-0.00164925	0.00985218	-0.0161441	-0.0176233	0.052024	0.062091	0.699417	0.186467	Ref
546	M1202267	MG_571	11192990	11191751 (99.99%)	10479245 (93.63%)	558510 (4.99%)	0.00372668	0.489178	0.53224	2.14112	---	0.00966862	-0.00238666	0.0269828	0.0154333	0.00826574	-0.0121545	0.0185653	0.00634199	-0.0210867	0.0217131	0.031745	0.200786	0.739672	0.027797	Ref
547	M1202592	MG_572	10847375	10845878 (99.99%)	9810336 (90.45%)	573472 (5.29%)	0.00281028	0.470212	0.526208	2.08762	---	0.00840122	-0.00485086	0.00217952	0.0273723	-0.00515435	-0.0116711	0.0259634	0.0148365	-0.00259212	-0.000504039	0.126945	0.193528	0.623052	0.056475	Ref
548	M1202193	MG_573	10703691	10702429 (99.99%)	9830983 (91.86%)	557001 (5.20%)	0.00283091	0.470969	0.52538	2.06799	---	0.0342087	-0.0193541	0.00370916	0.021933	-0.0115792	-0.0066806	0.0158766	0.00338177	-0.0107106	0.0134897	0.262387	0.044039	0.693564	1e-05	Ref
549	M1202804	MG_574	11424061	11422712 (99.99%)	10281557 (90.01%)	553995 (4.85%)	0.00289072	0.481254	0.53317	2.1682	---	0.0176783	-0.00364891	0.0161583	-0.0510882	-0.0826618	0.0548065	0.055282	0.0215513	0.0247628	0.000572046	0.125394	0.487129	0.363647	0.02383	L4
550	M1203060	MG_575	12407036	12405572 (99.99%)	11320330 (91.25%)	646745 (5.21%)	0.00359405	0.508022	0.560079	2.24864	---	-0.00958682	-0.0181205	-0.00423001	-0.0229055	0.0350672	-0.0180691	-0.0646185	-0.0093015	0.030877	-0.0275474	0.264111	0.115092	0.29561	0.325187	Ref
551	M1202498	MG_576	9706102	9704953 (99.99%)	8583434 (88.44%)	455418 (4.69%)	0.00216591	0.431304	0.487091	2.01913	---	0.0120868	-0.015088	0.00264705	0.00286863	-0.00229813	0.00629094	0.0288831	-0.00784366	-0.0035947	0.0111213	0.267988	0.108921	0.571773	0.051317	Ref
552	M1202361	MG_577	11970763	11969210 (99.99%)	10445122 (87.27%)	582515 (4.87%)	0.00297713	0.481877	0.541077	2.23697	---	0.0170309	0.0192613	0.0196489	-9.79e-05	-0.0318839	-0.00182453	0.0296793	0.0201251	0.00597128	0.0017088	1e-05	0.408056	0.591924	1e-05	Ref
553	M1202935	MG_578	10608489	10607219 (99.99%)	9682629 (91.28%)	560889 (5.29%)	0.0026628	0.468373	0.51957	2.06913	---	0.0225073	0.0343373	0.000253698	-0.0324938	0.0192499	-0.0264785	-0.0057895	0.051218	-0.00768608	0.0120825	0.003431	0.897899	0.09866	1e-05	Ref
554	M1202345	MG_579	8862215	8861188 (99.99%)	8080832 (91.19%)	427208 (4.82%)	0.00183705	0.422201	0.476573	1.88238	---	0.00944059	-0.0221309	0.0201449	0.0162452	0.00350641	-0.00761384	-0.00513944	-0.00617142	0.00412406	0.00223356	0.182301	1e-05	0.795752	0.021936	Ref
555	M1202559	MG_580	9831492	9830331 (99.99%)	8891240 (90.45%)	468933 (4.77%)	0.00215574	0.44163	0.497849	1.99953	---	-0.00964879	0.0112891	-0.00333291	0.00740236	-0.00691206	0.0087107	0.00782396	0.0038129	0.0120779	-0.00615348	0.062707	0.319767	0.403138	0.214388	Ref
556	M1202675	MG_581	10321133	10319850 (99.99%)	9289482 (90.02%)	516146 (5.00%)	0.00241251	0.453932	0.508628	2.06497	---	0.0170026	-0.0129518	0.00712653	0.0289818	-0.00886305	-0.0011123	0.00851011	-0.00245981	-0.00181455	0.0126231	0.163611	0.119153	0.717227	1e-05	Ref
557	M1202691	MG_582	11592372	11591132 (99.99%)	10482698 (90.44%)	591534 (5.10%)	0.00342911	0.482583	0.524817	2.24282	---	0.0375496	-0.0596118	-0.0704515	-0.0021103	-0.00341106	0.00451367	0.0186195	0.00765367	-0.00163918	-0.000949805	0.99997	1e-05	1e-05	1e-05	L3
558	M1202938	MG_583	11980707	11979111 (99.99%)	10873757 (90.77%)	621737 (5.19%)	0.00329767	0.492805	0.542006	2.23651	---	0.0202051	0.018224	0.0042742	-0.04334	-0.000376583	-0.0229792	0.0114223	0.0656148	-0.00178701	0.0074061	0.101854	0.834084	0.064052	1e-05	Ref
559	M1202877	MG_584	11222630	11221191 (99.99%)	10489616 (93.48%)	550630 (4.91%)	0.00280051	0.48773	0.536449	2.13266	---	-0.0908869	-0.0232552	-0.0168538	-0.024345	0.0325122	0.0144928	0.0249993	0.0142404	-0.0209486	0.0291115	1e-05	1e-05	1e-05	0.99997	L1
560	M1202436	MG_585	12275481	12273958 (99.99%)	11120026 (90.60%)	636659 (5.19%)	0.00358145	0.499668	0.546424	2.2769	---	-0.00400825	0.000489651	-0.00486601	7.61e-05	-0.0327361	0.00714892	0.00948917	0.000456424	-0.00161758	0.000362957	0.108055	0.330202	0.428263	0.13348	Ref
561	M2717	MG_586	11216738	11215446 (99.99%)	10186339 (90.82%)	528133 (4.71%)	0.00304395	0.471822	0.524033	2.17172	---	0.0013904	-0.00891257	0.0185242	0.0116139	0.011408	-0.0107179	0.0126127	-0.00460267	0.0109204	-0.00783682	0.046856	0.112041	0.74495	0.096153	Ref
562	M1380	MG_587	11292066	11290859 (99.99%)	10307669 (91.29%)	586941 (5.20%)	0.00316776	0.48142	0.527306	2.17252	---	-0.0143275	-0.0134745	-0.0126243	-0.0210296	0.0127829	-0.0232089	-0.0591602	0.00172416	0.0241485	-0.0186862	0.22312	0.166635	0.247578	0.362667	Ref
563	M2546	MG_588	11649536	11648265 (99.99%)	10820085 (92.89%)	598488 (5.14%)	0.00323313	0.498082	0.541124	2.18744	---	-0.00433296	-0.0173054	0.0357596	0.0268216	-0.0198635	-0.0268016	0.00435307	-0.0147672	-0.00959605	-0.0105207	1e-05	1e-05	0.957487	0.042493	Ref
564	M1506-1	MG_589	11949362	11947957 (99.99%)	10857812 (90.88%)	636199 (5.32%)	0.00365417	0.497872	0.545544	2.21805	---	0.0141172	0.017662	0.00216478	-0.061326	-0.00144377	0.0171452	-0.0268897	-0.0430998	-0.0414033	0.0111015	0.080238	0.857725	1e-05	0.062027	Ref
565	M2128	MG_590	12376671	12375236 (99.99%)	10943389 (88.43%)	656093 (5.30%)	0.00387608	0.494442	0.548404	2.28688	---	0.00936614	0.0802279	-0.0486077	0.0222888	-0.0141666	0.0040099	0.000938307	-0.0142216	0.0110698	-0.00202647	1.1e-05	0.999969	1e-05	1e-05	L2
566	M2526	MG_591	11081882	11080681 (99.99%)	9892635 (89.28%)	540592 (4.88%)	0.00305368	0.469983	0.522214	2.14621	---	0.0142314	0.0727153	-0.0524229	0.012112	0.00416123	0.00583469	-0.00297802	-0.00371371	0.0115133	-0.000572554	1e-05	0.999963	1.7e-05	1e-05	L2
567	M1615	MG_592	11032574	11031174 (99.99%)	9943932 (90.14%)	552905 (5.01%)	0.00270104	0.473967	0.530239	2.10045	---	0.0140726	0.0240291	0.0203764	0.0107852	0.0194671	-0.0118115	0.0077773	-0.00994773	-0.0242911	0.0261113	1e-05	0.464803	0.535177	1e-05	Ref
568	M1329	MG_593	10198221	10196921 (99.99%)	9181656 (90.04%)	500707 (4.91%)	0.00231256	0.450532	0.505037	2.04015	---	-0.0027613	0.00201152	0.00589796	-0.0336784	-0.02474	0.0103797	-0.0126786	0.00812354	0.0233715	-0.0160083	0.08206	0.397071	0.372925	0.147944	Ref
569	M2514	MG_594	10534774	10533502 (99.99%)	9625628 (91.38%)	512871 (4.87%)	0.00247912	0.465527	0.520923	2.0464	---	-0.0117347	-0.0116982	-0.0168139	-0.0400404	0.0144457	-0.00810375	-0.052406	0.00906484	0.0502788	-0.0426109	0.280754	0.314725	0.028161	0.37636	Ref
570	M1857	MG_595	12296714	12295189 (99.99%)	10956524 (89.11%)	656021 (5.34%)	0.00364947	0.497921	0.552823	2.25288	---	-0.0217437	0.0699759	-0.0662739	0.0293455	-0.0178303	0.00922226	0.000570959	-0.0428078	0.0134986	-0.0132174	1e-05	0.901192	1e-05	0.098788	L2
571	M2765	MG_596	11290226	11288768 (99.99%)	10144616 (89.86%)	553643 (4.90%)	0.00407293	0.469287	0.552325	2.06643	---	0.00370773	0.00385009	0.0143355	-0.00548825	0.00471484	0.0187167	0.00972116	0.0149191	0.00263164	0.0114671	0.088243	0.304762	0.506727	0.100267	Ref
572	M2229	MG_597	11494299	11493025 (99.99%)	10428632 (90.74%)	619375 (5.39%)	0.00323453	0.485316	0.536113	2.16866	---	0.0340572	-0.0103178	0.00631229	0.000592882	-0.00489479	0.0202073	0.0150413	-0.0355632	-0.0249974	0.0211174	0.208457	0.250752	0.540781	1e-05	Ref
573	M2392	MG_598	13116430	13114829 (99.99%)	11779935 (89.82%)	681417 (5.20%)	0.00375797	0.514072	0.56753	2.32444	---	-0.00821812	-0.00580264	0.00729141	-0.0153533	-0.0111416	-0.00301221	0.0158099	0.01495	-0.0121855	0.0109311	0.111603	0.192974	0.456194	0.239229	Ref
574	M2689	MG_599	8107061	8106173 (99.99%)	7350108 (90.67%)	384688 (4.75%)	0.00160873	0.394036	0.443594	1.85203	---	-0.00716042	-0.000448176	-0.0103485	0.00495221	0.0157078	0.00988742	0.0109016	-0.0279051	0.0201223	-0.0218274	0.14037	0.251996	0.409341	0.198293	Ref
575	M1902	MG_600	11784158	11782777 (99.99%)	10738051 (91.13%)	618074 (5.25%)	0.00336128	0.49471	0.544119	2.19565	---	0.0145707	0.00659064	0.0195589	-0.0671194	-0.00737719	0.00481966	-0.045786	-0.0409988	-0.0363227	0.0122165	0.102667	0.782366	0.09123	0.023737	Ref
576	M2542	MG_601	13264088	13262614 (99.99%)	11848625 (89.34%)	671249 (5.06%)	0.00375142	0.513695	0.560757	2.40447	---	-0.00210063	-0.0169463	0.0125317	0.00287323	0.0230808	0.00178833	-0.00384664	-0.0356169	0.0162754	-0.0184825	0.200561	1e-05	0.652224	0.147205	Ref
577	M2503	MG_602	11470624	11469207 (99.99%)	10409668 (90.76%)	599942 (5.23%)	0.00296474	0.483218	0.532263	2.18626	---	-0.0035072	-0.0255996	-0.000815152	-0.0191518	0.0369848	-0.0172206	-0.0660815	-0.0163617	0.0250018	-0.02329	0.317443	0.017752	0.398872	0.265933	Ref
578	M1525	MG_603	11572397	11571152 (99.99%)	10323593 (89.22%)	579573 (5.01%)	0.00462474	0.44892	0.495492	2.35331	---	0.0187043	0.0558995	-0.00420678	-0.00311125	0.010887	-0.0246722	0.0222605	0.053471	-0.00769325	0.0147031	1e-05	0.939449	0.060531	1e-05	Ref
579	M2300	MG_604	15625325	15623736 (99.99%)	14023115 (89.76%)	762500 (4.88%)	0.00730739	0.524996	0.570341	2.77081	---	-0.00404558	0.00804797	0.015518	0.0196105	0.00788064	-0.0193683	-0.0113669	-0.00912424	-0.00945947	-0.00252651	1e-05	0.244942	0.610488	0.144559	Ref
580	M1901	MG_605	13279824	13278499 (99.99%)	12249087 (92.25%)	655225 (4.93%)	0.00558848	0.505216	0.546345	2.45605	---	0.0188587	0.00391405	0.0193496	-0.0713995	-0.00460396	0.00451543	-0.0479537	-0.038771	-0.0363323	0.0124971	0.116639	0.78964	0.087759	0.005963	Ref
581	M1490	MG_606	10264344	10263329 (99.99%)	9178146 (89.43%)	496905 (4.84%)	0.00403468	0.424489	0.467803	2.21516	---	0.022653	0.0116939	0.0131213	0.00357456	0.0254502	-0.0102803	0.00787177	-0.0194245	-0.0111512	-0.00562066	0.135398	0.346933	0.517659	1e-05	Ref
582	M2024	MG_607	11011622	11010507 (99.99%)	10046885 (91.25%)	579017 (5.26%)	0.00398606	0.45976	0.501322	2.22537	---	0.00804641	-0.00517754	0.000267291	0.0141316	0.0365623	0.0078529	-0.00801446	-0.0527689	-0.00669353	0.00928671	0.201403	0.19531	0.551693	0.051594	Ref
583	M1307	MG_608	11003925	11003029 (99.99%)	10008935 (90.97%)	581427 (5.28%)	0.00551451	0.442221	0.485354	2.27459	---	-0.00743834	0.000159739	0.0159688	0.0129881	-0.00505026	-0.0271287	0.0109337	0.0293623	0.0037657	-0.00466676	1e-05	0.174607	0.665867	0.159516	Ref
584	M2628	MG_609	12492356	12491186 (99.99%)	11495484 (92.03%)	590130 (4.72%)	0.00477189	0.488945	0.528472	2.39775	---	0.0124474	0.00344888	0.0263875	0.0385925	0.00643983	0.00463388	0.00380797	-0.0127097	-0.022053	0.0036122	1e-05	0.168555	0.831425	1e-05	Ref
585	M2789	MG_610	11647983	11646739 (99.99%)	10771009 (92.48%)	549345 (4.72%)	0.00451647	0.465959	0.504961	2.33223	---	-0.00130996	-0.021812	0.0252494	0.0312555	-0.0084478	-0.0198656	0.0184657	-0.00551773	0.00264551	-0.015214	0.036455	1e-05	0.907953	0.055582	Ref
586	M2642	MG_611	10795656	10794708 (99.99%)	9973014 (92.39%)	512680 (4.75%)	0.00400966	0.445112	0.484415	2.26016	---	-0.00353303	-0.00575233	0.0126864	-0.055153	-0.0878706	0.0655127	0.0464905	-0.0045874	0.0256612	-0.00413254	0.07885	0.462313	0.289538	0.1693	L4
587	M1971	MG_612	11781674	11780428 (99.99%)	10577418 (89.79%)	577443 (4.90%)	0.00412914	0.468234	0.513186	2.31966	---	-0.00332614	-0.00584749	0.0104666	0.0134606	0.0295828	-0.00117866	0.0152705	-0.00403745	0.0263157	-0.0292029	0.103362	0.122949	0.621024	0.152665	Ref
588	M1744	MG_613	11918742	11917467 (99.99%)	11248383 (94.39%)	585799 (4.92%)	0.00366312	0.506105	0.54829	2.21454	---	-0.101234	-0.0117048	-0.0231932	-0.0161189	0.0156188	0.00971091	0.0170552	0.014442	-0.0201459	0.0257745	1.8e-05	1e-05	1e-05	0.999962	L1
589	M2749	MG_614	13483248	13481744 (99.99%)	12108964 (89.82%)	695354 (5.16%)	0.00451129	0.520975	0.564434	2.42637	---	0.0145214	-0.00129034	0.018194	0.0203687	0.0105369	-0.0139426	-0.0224392	-0.0194623	0.0194743	-0.041483	0.108652	0.176912	0.714426	1e-05	Ref
590	M1966	MG_615	11203236	11201981 (99.99%)	10294709 (91.90%)	534473 (4.77%)	0.00367771	0.470397	0.512351	2.21443	---	0.0101276	-0.0066045	0.0126792	-0.054586	-0.0932018	0.0642751	0.044893	-0.00591712	0.026851	-0.006694	0.161031	0.505942	0.298563	0.034463	L4
591	M2325	MG_616	12590993	12589664 (99.99%)	11516349 (91.47%)	597240 (4.74%)	0.00452919	0.505404	0.551216	2.31828	---	0.024359	-0.00362507	0.0134268	-0.0158303	0.00988553	0.0244445	0.0160549	-0.0237723	-0.010822	0.0196768	0.164093	0.34433	0.491567	1e-05	Ref
592	M1265	MG_618	9709039	9707888 (99.99%)	8845391 (91.12%)	464840 (4.79%)	0.00236722	0.442101	0.491329	2.00198	---	-0.00696841	-0.00061286	0.032454	-0.00072057	0.0299588	0.00676399	0.0431447	-0.00287439	0.0519192	-0.0619347	1e-05	0.077677	0.811763	0.110549	Ref
593	M1499	MG_619	9938809	9937769 (99.99%)	8980410 (90.37%)	483161 (4.86%)	0.00295008	0.439013	0.486217	2.06845	---	0.0137154	0.0185623	0.00843767	-0.0679091	-0.0208812	0.0231516	-0.0308979	-0.0451473	-0.0301485	0.00687721	0.033364	0.92815	1e-05	0.038476	Ref
594	M1452	MG_620	11740392	11739037 (99.99%)	10669833 (90.89%)	608419 (5.18%)	0.00391718	0.483469	0.522565	2.27865	---	0.0182747	-0.0203809	0.00554294	0.0155941	0.0143878	-0.0119087	0.00785384	-0.0150854	-0.0377192	0.0420844	0.235627	0.021	0.731381	0.011991	Ref
595	M1897	MG_621	14638394	14636998 (99.99%)	13463613 (91.98%)	698394 (4.77%)	0.00579644	0.541308	0.584426	2.54194	---	0.014258	-0.00165631	0.0147806	-0.0707608	0.00497441	0.00428406	-0.0521029	-0.0443826	-0.0378514	0.010609	0.175868	0.696288	0.059422	0.068421	Ref
596	M2258	MG_622	12319677	12317572 (99.98%)	11128866 (90.35%)	694442 (5.64%)	0.00367838	0.497707	0.549139	2.24773	---	0.00087624	-5.32e-05	0.0170471	-0.0251468	0.00567538	-0.00456736	-0.0059583	-0.0147419	-0.0209108	0.00650508	0.082969	0.364284	0.421449	0.131299	Ref
597	M1208	MG_623	12027451	12026233 (99.99%)	11197460 (93.11%)	571380 (4.75%)	0.00457647	0.492867	0.534191	2.28258	---	-0.0240222	-0.000669239	0.0126398	-0.00272786	0.015769	-0.0137562	-0.0174106	0.018089	0.0186905	-0.016769	1e-05	0.154204	0.504219	0.341567	Ref
598	M1709	MG_624	10789602	10788586 (99.99%)	9982291 (92.53%)	490013 (4.54%)	0.00293645	0.470755	0.51408	2.13731	---	-0.0865233	-0.0118245	-0.0280431	-0.0182731	0.0196549	0.0124521	0.0312078	0.0100738	-0.0118649	0.0211646	1e-05	1.2e-05	1e-05	0.999968	L1
599	M1858	MG_625	11493187	11491700 (99.99%)	10191748 (88.69%)	630735 (5.49%)	0.00310696	0.477701	0.534445	2.17246	---	-0.019029	0.0785934	-0.0613562	0.0299728	-0.0195374	0.00985645	0.00608534	-0.0392555	0.0111343	-0.0102958	1e-05	0.963078	1e-05	0.036902	L2
600	M1817	MG_626	10312118	10310730 (99.99%)	9447308 (91.63%)	540962 (5.25%)	0.00242393	0.457103	0.512885	2.0368	---	-0.0120673	-0.0268655	0.00290563	-0.0453859	0.0315471	-0.000851098	-0.0746297	-0.0183543	0.0452909	-0.0340714	0.321109	0.056475	0.21132	0.411095	Ref
601	M1775	MG_627	10033412	10032170 (99.99%)	9119813 (90.91%)	572795 (5.71%)	0.00259413	0.45031	0.498004	2.02589	---	0.000961996	0.00828695	0.0152668	-0.0117524	-0.00414323	-0.00506636	-0.00384225	0.00760247	0.00132696	-0.00661446	0.001667	0.332008	0.552991	0.113333	Ref
602	M2025	MG_628	11938899	11937414 (99.99%)	10828130 (90.71%)	638557 (5.35%)	0.00357685	0.493195	0.543764	2.22336	---	0.00936891	-0.00694144	-0.0015861	0.00787593	0.0377596	0.0123779	-0.00908571	-0.056656	-0.0104853	0.00906067	0.237764	0.18994	0.518843	0.053453	Ref
603	M1789	MG_629	13042978	13041294 (99.99%)	11932169 (91.50%)	661127 (5.07%)	0.00362158	0.522412	0.572923	2.31503	---	-0.0157448	0.0052885	0.0120992	0.0117575	0.0330764	-0.00898954	0.0170005	0.00346513	0.00305704	-0.0103279	1e-05	0.215172	0.536229	0.248589	Ref
604	M1455	MG_630	10086571	10085272 (99.99%)	9120393 (90.43%)	535014 (5.30%)	0.00242038	0.4458	0.502815	2.03102	---	-0.0033654	-0.000393517	0.015165	-0.0174543	-0.0127916	-0.00909996	-0.00325657	0.0325801	0.00865179	-0.00135978	0.04686	0.225315	0.570237	0.157588	Ref
605	M1677	MG_631	11604766	11603366 (99.99%)	10309886 (88.85%)	616124 (5.31%)	0.00301919	0.478917	0.534118	2.20185	---	0.0580624	-0.0630036	-0.0875698	-0.0112037	0.0168633	0.00819472	-0.0018671	-0.00121225	-0.0170647	0.0172711	0.999961	1.9e-05	1e-05	1e-05	L3
606	M1985	MG_632	11510327	11508967 (99.99%)	10283850 (89.36%)	615416 (5.35%)	0.00430001	0.474638	0.54462	2.13916	---	-0.000684951	-0.00742501	0.0123563	-0.000500183	-0.000320549	-0.0116125	-0.00745001	-0.0122087	-0.0056962	-0.0124327	0.095684	0.177047	0.606291	0.120977	Ref
607	M1635	MG_633	9413264	9412020 (99.99%)	8371634 (88.95%)	492656 (5.23%)	0.00226509	0.42368	0.475356	2.00125	---	-0.00425965	-0.0075664	0.00635963	-0.0205585	-0.00999313	0.00787098	-0.0268616	-0.0222865	0.00384545	0.00289104	0.129766	0.246893	0.43843	0.184911	Ref
608	M2411	MG_634	13455433	13453412 (99.98%)	11912764 (88.55%)	762239 (5.67%)	0.00402804	0.507096	0.554386	2.43465	---	0.0318073	-0.0559803	-0.072311	0.00551395	-0.00533349	-0.00152595	0.0190731	0.0140298	0.0112929	-0.0184499	0.99997	1e-05	1e-05	1e-05	L3
609	M1433	MG_635	10950282	10948722 (99.99%)	9757897 (89.12%)	585614 (5.35%)	0.00272997	0.465421	0.523544	2.11606	---	0.0236568	-0.0116236	-0.00835167	-0.017132	-0.0284206	0.0169038	0.00951781	-0.0119656	0.0049007	-0.00816322	0.322653	0.321965	0.355371	1e-05	Ref
610	M1895	MG_636	11474614	11473324 (99.99%)	10333499 (90.07%)	563703 (4.91%)	0.00323336	0.484523	0.537304	2.16039	---	0.0190743	0.00641355	-0.00379289	-0.0357608	0.0120612	-0.00158605	-0.0343206	-0.0328546	-0.0359356	0.0130898	0.225144	0.630011	0.144835	1e-05	Ref
611	M1206	MG_637	11373804	11372630 (99.99%)	10350202 (91.01%)	544839 (4.79%)	0.00422934	0.477818	0.541186	2.13142	---	-0.0222396	-0.00231785	-0.0025519	0.00944349	0.0197093	-0.00465919	-0.0129435	0.011844	0.0259026	-0.0261697	0.056436	0.171781	0.469986	0.301796	Ref
612	M1309	MG_638	11012351	11011148 (99.99%)	9823803 (89.22%)	530336 (4.82%)	0.00288241	0.467453	0.517175	2.15661	---	0.0298666	-0.010527	0.0116037	0.0175038	-0.0260126	-0.0322295	0.02412	0.0494646	-0.00199525	0.00672335	0.177599	0.181267	0.641124	1e-05	Ref
613	M2489	MG_639	11142659	11141505 (99.99%)	9861680 (88.51%)	537296 (4.82%)	0.00317552	0.469522	0.521686	2.16494	---	-0.00250746	0.0527208	-0.0334649	0.0194238	0.00202181	-0.00417736	0.00218942	-0.0130723	0.0174288	-0.0116159	1e-05	0.818669	0.146995	0.034325	Ref
614	M1887	MG_640	14210911	14209183 (99.99%)	12832394 (90.31%)	691815 (4.87%)	0.00453232	0.535617	0.586154	2.45394	---	0.0150807	0.00656135	0.0030539	-0.0200461	0.00161554	0.00454563	-0.033318	-0.0234407	-0.0341088	0.00456009	0.111517	0.564312	0.324162	1e-05	Ref
615	M1673	MG_641	11865569	11863874 (99.99%)	10432530 (87.94%)	594889 (5.01%)	0.00277552	0.473782	0.538903	2.22077	---	0.0533317	-0.0633177	-0.0909772	0.00211202	0.0120966	0.000149933	0.00891463	0.0164936	-0.00337024	0.00342245	0.999963	1e-05	1.7e-05	1e-05	L3
616	M1326-1	MG_642	11426127	11424763 (99.99%)	10329200 (90.41%)	562098 (4.92%)	0.00301794	0.480926	0.533598	2.16524	---	0.000567487	0.00301632	0.00514867	-0.0340121	-0.0221058	0.0097244	-0.0138114	0.00916483	0.0245901	-0.0178698	0.095703	0.427414	0.358911	0.117973	Ref
617	M1705	MG_643	12099246	12097752 (99.99%)	11138738 (92.07%)	566325 (4.68%)	0.00313796	0.500415	0.555919	2.20942	---	-0.0937041	-0.0116529	-0.0294688	-0.0190172	0.00849987	0.0102095	0.0218632	0.0122237	-0.0213822	0.0315237	1e-05	1.8e-05	1e-05	0.999962	L1
618	M1471	MG_644	10922302	10921086 (99.99%)	9605604 (87.95%)	509698 (4.67%)	0.00267529	0.458994	0.51286	2.16046	---	0.0182999	0.00223258	0.0116013	0.00192673	0.0248676	-0.02495	0.0111936	0.008847	-0.00666445	-0.0157128	0.151334	0.297325	0.551331	1e-05	Ref
619	M1530	MG_645	11460287	11458860 (99.99%)	10135836 (88.45%)	591421 (5.16%)	0.00311538	0.473834	0.529008	2.1788	---	0.0262344	0.0193316	-0.00631822	-0.0545572	0.0206631	-0.0225754	-0.0103948	0.0534333	-0.009863	0.0127624	0.107188	0.892792	1e-05	1e-05	Ref
620	M1545	MG_646	11549144	11547939 (99.99%)	10334066 (89.49%)	575861 (4.99%)	0.00300863	0.480882	0.534306	2.18182	---	0.0173246	0.0080913	0.0188153	-0.0574508	-0.082517	0.0516328	0.0470718	0.0150813	0.023357	0.00330671	0.04636	0.671819	0.281811	1e-05	L4
621	M1726	MG_647	12067660	12066299 (99.99%)	11137920 (92.31%)	568543 (4.71%)	0.00304687	0.503324	0.556265	2.20267	---	-0.0928495	-0.024731	-0.0170404	-0.0242439	0.0334078	0.0142656	0.0247289	0.0143109	-0.0221583	0.0300086	1e-05	1e-05	1e-05	0.99997	L1
622	M2124	MG_648	14313107	14311280 (99.99%)	12954216 (90.52%)	758127 (5.30%)	0.00453183	0.539833	0.591448	2.45309	---	-0.0217372	-0.0214119	-0.0125716	0.0346154	-0.101391	-0.0471953	-0.061029	0.0161915	-0.0329012	0.000937186	0.169558	0.022568	0.606939	0.200936	Ref
623	M1579	MG_649	13691500	13689409 (99.98%)	12373585 (90.39%)	774281 (5.66%)	0.00450369	0.5226	0.569179	2.41187	---	0.00892894	-0.00502718	0.00976196	-0.00235455	0.0284305	0.00299209	-0.0191997	-0.0390096	-0.0189912	0.0280066	0.183211	0.233732	0.528785	0.054273	Ref
624	M1780	MG_650	10733040	10731687 (99.99%)	9545652 (88.95%)	512239 (4.77%)	0.00242146	0.459967	0.518839	2.09515	---	-0.00700003	0.0227162	0.0122741	0.000543095	0.0315623	-0.0106245	0.0225739	0.0190941	0.0147699	-0.0118632	1e-05	0.402998	0.437046	0.159947	Ref
625	M1631	MG_651	13440633	13438925 (99.99%)	11877975 (88.38%)	651380 (4.85%)	0.00372091	0.513822	0.568952	2.3901	---	-0.0077133	-0.0191631	0.00046066	-0.00820546	0.00268166	-0.00560165	-0.0184628	-0.0118141	0.0032015	-0.00239254	0.229536	0.066	0.473218	0.231245	Ref
626	M1869	MG_652	11435586	11434168 (99.99%)	9857772 (86.21%)	600079 (5.25%)	0.00293664	0.466459	0.526332	2.18344	---	-0.0129236	0.0824323	-0.0584942	0.030825	-0.0163434	0.00648334	0.00621909	-0.0339672	0.00505328	-0.00526504	1e-05	0.99997	1e-05	1e-05	L2
627	M1786	MG_653	12224703	12223319 (99.99%)	11126748 (91.03%)	588699 (4.82%)	0.00320002	0.500318	0.554868	2.22944	---	-0.0119447	0.00623459	0.00620151	0.0137109	0.015337	-0.00414596	0.0222378	-0.00344322	-0.00238376	-0.00261874	0.002921	0.252892	0.534671	0.209517	Ref
628	M1865	MG_654	11983439	11982135 (99.99%)	10558373 (88.12%)	594273 (4.96%)	0.0033724	0.486274	0.541607	2.2381	---	-0.0180736	0.0792394	-0.0614035	0.0300804	-0.0198804	0.0110016	0.00843407	-0.0369561	0.0113573	-0.00971817	1e-05	0.981773	1e-05	0.018207	L2
629	M1938	MG_655	14275370	14273771 (99.99%)	12608084 (88.33%)	759635 (5.32%)	0.00448859	0.530434	0.583794	2.47853	---	0.0205219	0.0476705	0.0048491	-0.0345194	0.0187205	-0.0277536	0.00673078	0.0624069	-0.00627391	0.0134152	1e-05	0.99997	1e-05	1e-05	Ref
630	M2581	MG_656	11778504	11777232 (99.99%)	10559399 (89.66%)	589739 (5.01%)	0.00328342	0.481801	0.534591	2.22439	---	0.0153725	0.0133144	0.0227919	-0.0708878	-0.0115177	0.0152191	-0.0424981	-0.0462288	-0.0332877	0.0103556	1e-05	0.839814	0.133487	0.026688	Ref
631	M2599	MG_657	11447034	11445929 (99.99%)	10496192 (91.70%)	552425 (4.83%)	0.00454471	0.477621	0.526083	2.20396	---	0.00961883	0.0251679	0.00743496	-0.0603765	-0.00215259	0.000359527	-0.0166897	0.00245902	-0.0337621	0.0148877	1.1e-05	0.918009	1e-05	0.08197	Ref
632	M2182	MG_658	11226925	11226013 (99.99%)	10570451 (94.16%)	537329 (4.79%)	0.00471877	0.473781	0.510573	2.22886	---	0.00558582	0.00721966	0.000847553	-0.0639928	-0.0159574	0.00969579	-0.034607	-0.0350591	-0.028675	0.0123799	0.162518	0.765605	1e-05	0.071867	Ref
633	M2000	MG_659	12177729	12176517 (99.99%)	11120158 (91.32%)	594908 (4.89%)	0.0042866	0.492474	0.538449	2.28599	---	0.0115687	0.0337635	0.0174378	-0.00607934	0.0198857	-0.0144864	0.00543449	0.000665721	-0.0200145	0.0124028	1.7e-05	0.61517	0.384803	1e-05	Ref
634	M2627	MG_660	11392950	11391663 (99.99%)	10411916 (91.40%)	521133 (4.57%)	0.00313518	0.480574	0.530694	2.17777	---	0.00579632	0.00487572	0.00696519	0.00553708	-0.00300604	0.0124752	-0.00471629	-0.00834084	-0.00866865	-0.000767581	0.070044	0.374208	0.500444	0.055304	Ref
635	M1613	MG_661	15349775	15348296 (99.99%)	14184384 (92.42%)	720009 (4.69%)	0.00642661	0.542323	0.581271	2.67783	---	0.0185875	0.0240301	0.0231224	0.0103149	0.0254721	-0.0128262	0.0239773	0.00942865	-0.0267193	0.0293362	1e-05	0.447018	0.552962	1e-05	Ref
636	M2245	MG_662	10779387	10778125 (99.99%)	9713814 (90.13%)	557118 (5.17%)	0.00274357	0.463094	0.507205	2.1577	---	0.0113611	-0.00234181	0.0337279	0.0049288	0.0149007	-0.00196107	0.0249972	0.00414607	-0.0130327	0.00774694	0.029652	0.179764	0.771927	0.018657	Ref
637	M1618	MG_663	12113488	12112019 (99.99%)	10855987 (89.63%)	605427 (5.00%)	0.00356881	0.489074	0.537053	2.27458	---	0.0170176	0.00389849	0.0282849	0.0171483	0.000679875	-0.00402694	-0.00584851	-0.0182667	0.0212668	-0.036914	0.018154	0.161782	0.820055	1e-05	Ref
638	M2551	MG_664	15890469	15888884 (99.99%)	14852255 (93.48%)	812526 (5.11%)	0.00619406	0.567887	0.604036	2.67391	---	0.00226864	-0.0172404	0.0381547	0.0312245	-0.0235297	-0.0305501	0.0026553	-0.012591	-0.0115728	-0.00829148	1.6e-05	1e-05	0.999964	1e-05	Ref
639	M2507	MG_665	14689638	14688061 (99.99%)	13687555 (93.19%)	715891 (4.87%)	0.00584645	0.545053	0.590189	2.51725	---	-0.0114608	-0.0151963	0.000666258	-0.0493767	0.0341634	-0.0119368	-0.0654563	0.00962294	0.0580109	-0.0525213	0.212046	0.268269	0.132858	0.386826	Ref
640	M1625	MG_666	12490302	12489116 (99.99%)	11293714 (90.43%)	590088 (4.72%)	0.00441243	0.4975	0.538421	2.35611	---	0.0159099	0.00807677	0.023968	0.0182123	0.00094714	-0.00324153	-0.00758579	-0.0208617	0.0066899	-0.0261026	0.026595	0.257133	0.716262	1e-05	Ref
641	M1979	MG_667	13317554	13315997 (99.99%)	12066990 (90.62%)	686635 (5.16%)	0.00432716	0.518751	0.56651	2.3883	---	-0.00126754	-0.0159788	0.0142798	0.0344192	0.00940229	-0.00835521	-0.0064144	-0.0161768	0.0168114	-0.0268398	0.111263	1e-05	0.794522	0.094205	Ref
642	M2161	MG_668	11672682	11671325 (99.99%)	10300285 (88.25%)	606484 (5.20%)	0.00351344	0.476753	0.521903	2.26935	---	0.0211992	0.00576793	0.0215441	-0.00190595	0.0246116	-0.0115007	0.00327637	-0.0243441	-0.0176492	-0.00559135	0.113726	0.260036	0.626228	1e-05	L4
643	M1701	MG_669	12672905	12671308 (99.99%)	11851693 (93.53%)	636187 (5.02%)	0.00389566	0.517269	0.560316	2.30074	---	-0.0880472	-0.0108893	-0.031079	-0.0186302	0.0174965	0.0115133	0.0271809	0.0111237	-0.0110285	0.0216518	1e-05	2e-05	1e-05	0.99996	L1
644	M2178	MG_670	11830850	11829415 (99.99%)	10732144 (90.72%)	619007 (5.23%)	0.00371922	0.490986	0.538587	2.22966	---	0.00649713	0.0144048	0.0263816	-0.0687733	-0.0127242	0.0124126	-0.0472508	-0.0515931	-0.0396416	0.00845381	1e-05	0.810365	0.108977	0.080648	Ref
645	M2416	MG_671	11764929	11763566 (99.99%)	10506762 (89.32%)	604302 (5.14%)	0.00307842	0.481575	0.53102	2.2514	---	0.0404298	-0.0581769	-0.0795825	0.00687695	-0.00753734	-0.00178294	0.0180043	0.0175789	0.0099969	-0.0111394	0.99997	1e-05	1e-05	1e-05	L3
646	M1429	MG_672	12015365	12013913 (99.99%)	10643619 (88.59%)	626449 (5.21%)	0.00363233	0.481508	0.529779	2.29979	---	0.0198491	-0.003694	-0.010392	-0.0125009	-0.0283692	0.0153174	0.0107885	-0.0171633	0.0037843	-0.00778655	0.296166	0.38069	0.323134	1e-05	Ref
647	M2740	MG_673	11263057	11261725 (99.99%)	10237479 (90.91%)	541082 (4.80%)	0.00308461	0.475883	0.526923	2.16393	---	0.0146355	0.0167936	0.0136931	-0.00312448	-0.0243545	-0.00158809	0.0161161	0.0294546	0.0155739	0.00430873	0.001694	0.454512	0.540155	0.003639	Ref
648	M2032	MG_674	12357498	12356084 (99.99%)	11277606 (91.27%)	645556 (5.22%)	0.0036726	0.506164	0.553089	2.26691	---	0.00539692	-0.0190536	0.00216504	-0.00319204	0.0373268	0.0110087	-0.00929638	-0.048683	-0.0126556	0.0160552	0.28602	0.093263	0.492837	0.127881	Ref
649	M1458	MG_675	12429065	12427712 (99.99%)	11232174 (90.38%)	578181 (4.65%)	0.00384804	0.497202	0.541972	2.32819	---	0.00661389	-0.0229085	0.001675	0.0180305	0.0144094	-0.0101804	0.0219538	0.0052575	-0.0344925	0.0495212	0.213369	0.000255	0.649745	0.136632	Ref
650	M1534	MG_676	9959976	9958765 (99.99%)	8682881 (87.19%)	520451 (5.23%)	0.00231336	0.433296	0.486308	2.074	---	0.0188358	0.0420623	0.00174014	-0.0366047	0.0204123	-0.0312156	0.000421305	0.0598684	-0.0112284	0.0143643	1e-05	0.99997	1e-05	1e-05	Ref
651	M1202928	MG_677	13024624	13023071 (99.99%)	11634367 (89.34%)	767521 (5.89%)	0.00438542	0.510665	0.559621	2.33314	---	0.0191659	0.00584926	-0.00429841	-0.0343931	0.0126591	-0.00211875	-0.0346757	-0.0327477	-0.0360652	0.0135858	0.230646	0.61355	0.155795	1e-05	Ref
652	M1203113	MG_678	12034131	12032562 (99.99%)	11064458 (91.95%)	642505 (5.34%)	0.00366151	0.492692	0.539646	2.23546	---	0.0150621	-0.00764	0.0202199	0.0360829	-0.00464976	0.0296123	0.0202921	-0.0174132	0.00782303	-0.000522861	0.080658	0.0795	0.839832	1e-05	L4
653	M1202640	MG_679	11487627	11486358 (99.99%)	10296118 (89.64%)	557342 (4.85%)	0.00351974	0.476627	0.529386	2.19879	---	0.0145387	0.0351231	0.00917149	0.0262874	0.0196986	0.0528395	-0.0066998	0.0135102	-0.0294381	-0.0119537	1e-05	0.49167	0.504504	0.003817	Ref
654	M1203063	MG_680	13129962	13128620 (99.99%)	11686716 (89.02%)	676866 (5.16%)	0.00426973	0.507006	0.552537	2.39448	---	0.0201356	0.0727353	-0.0471952	0.00636556	0.000313356	0.00447587	-0.00496204	-0.00177721	0.0113023	0.00214345	1e-05	0.99997	1e-05	1e-05	L2
655	M1202583	MG_681	13721427	13719995 (99.99%)	12689782 (92.49%)	659980 (4.81%)	0.00504702	0.532209	0.576483	2.41395	---	0.0102917	0.00437321	0.0190258	0.00962163	-7.77e-05	-0.0114951	0.0025814	0.0169311	0.00769316	0.00668555	0.022684	0.266983	0.676794	0.03354	Ref
656	M1202507	MG_682	13638225	13636049 (99.98%)	12435354 (91.19%)	664230 (4.87%)	0.00416802	0.519488	0.565301	2.42678	---	-0.00947069	-0.0149871	0.0368362	0.0171296	0.00357491	-0.0125121	0.00660044	-0.00599987	0.00855665	-0.0142823	1e-05	1e-05	0.895701	0.104279	Ref
657	M1202492	MG_683	17354174	17351731 (99.99%)	15717395 (90.58%)	877744 (5.06%)	0.00664949	0.580047	0.62546	2.79365	---	0.0173067	-0.00412829	0.00197834	-2.72e-05	0.0115417	0.0115402	0.0169572	-0.0246164	-0.0155554	0.0127994	0.251771	0.25412	0.482261	0.011849	Ref
658	M1202930	MG_684	16984341	16982595 (99.99%)	15806702 (93.08%)	820410 (4.83%)	0.00743693	0.574401	0.610213	2.82051	---	0.013799	-0.0014153	0.0148364	-0.0706533	0.00582064	0.00442763	-0.0529254	-0.0450756	-0.0386804	0.0101973	0.171898	0.697619	0.057525	0.072958	Ref
659	M1203041	MG_685	11745162	11743544 (99.99%)	10636350 (90.57%)	570484 (4.86%)	0.00335394	0.480464	0.528091	2.24346	---	0.0322754	-0.0549494	-0.0720138	0.00607162	-0.00729375	-0.00177966	0.0194796	0.013965	0.0114023	-0.0181301	0.99997	1e-05	1e-05	1e-05	L3
660	M1202006	MG_686	15713545	15711441 (99.99%)	13974746 (88.95%)	788490 (5.02%)	0.00569141	0.545426	0.595125	2.65869	---	0.0187193	0.027653	0.00419234	-0.0369983	0.012069	-0.0121001	0.0134384	0.0491826	0.00697135	0.00229745	0.045002	0.823609	0.131379	1e-05	Ref
661	M1202765-RED	MG_687	11723686	11722594 (99.99%)	10576787 (90.23%)	571580 (4.88%)	0.00359298	0.483961	0.53167	2.23281	---	-0.0167921	-0.0151876	0.0065036	0.000409927	0.0110055	-0.0165502	-0.022336	0.0139154	0.0185366	-0.0153638	0.081524	0.015077	0.625857	0.277542	Ref
662	M1202272	MG_688	14843436	14841337 (99.99%)	13515050 (91.06%)	702106 (4.73%)	0.00719708	0.534854	0.595623	2.52125	---	0.00721331	-0.000144975	0.0374305	0.0417489	0.0155446	0.021808	-0.0213529	0.00824325	-0.0234113	0.0121267	0.018981	0.092361	0.871564	0.017093	Ref
663	M1203083	MG_689	13916810	13915750 (99.99%)	13243731 (95.17%)	622358 (4.47%)	0.00697464	0.507106	0.529689	2.67015	---	0.0105192	-0.0185568	0.0184769	-0.0206933	0.00375379	-0.000214845	-0.00507512	-0.0185073	-0.00890642	0.0060589	0.220849	0.1471	0.592813	0.039237	Ref
664	M1202990	MG_690	12010748	12009650 (99.99%)	10673622 (88.88%)	540604 (4.50%)	0.00471814	0.457554	0.491327	2.48146	---	0.00697834	0.0730079	-0.0503292	0.0208883	-0.0133408	0.00283509	-0.00272105	-0.0150198	0.0122215	-0.00435199	1.6e-05	0.999964	1e-05	1e-05	L2
665	M1202371	MG_691	11824693	11823187 (99.99%)	10745430 (90.88%)	552740 (4.68%)	0.00308957	0.49071	0.537521	2.23191	---	0.00378735	-0.0149161	0.0229411	0.0155589	-0.00809822	-0.0167984	0.00932057	0.0150592	0.0051	0.00239524	0.038715	0.108864	0.80281	0.049611	Ref
666	M1202724	MG_692	12286063	12284432 (99.99%)	11192652 (91.11%)	594112 (4.84%)	0.00368166	0.503077	0.554769	2.24214	---	0.0132991	0.0296571	-0.0108297	0.00622597	0.00432853	-0.00725168	-0.0273597	-0.0145073	0.00904017	-0.00875889	0.018911	0.671576	0.309503	1e-05	Ref
667	M1202853	MG_693	11994543	11992983 (99.99%)	11054244 (92.17%)	576202 (4.80%)	0.00338212	0.499606	0.549206	2.21257	---	-0.0154963	-0.00505743	0.0337746	0.00971321	0.0399877	0.00408914	0.0492336	-0.00550593	0.0478723	-0.0696219	1e-05	1e-05	0.83696	0.16302	Ref
668	M1202800	MG_694	11413209	11411818 (99.99%)	10391545 (91.06%)	550041 (4.82%)	0.00337239	0.4829	0.529355	2.18226	---	0.0117696	0.00248942	0.0193783	-0.0520333	-0.073468	0.054624	0.0549201	0.0145498	0.0188114	0.00610078	0.031916	0.542985	0.377052	0.048046	L4
669	M1202238	MG_695	13533046	13530999 (99.98%)	12430274 (91.87%)	644988 (4.77%)	0.00444447	0.518726	0.564076	2.42186	---	-0.0081455	-0.0121456	0.0272295	0.00626585	-0.014929	-0.00884858	0.0109916	0.00350481	0.00533467	0.00175379	1e-05	0.027668	0.801655	0.170667	Ref
670	M1202439	MG_696	11951147	11949713 (99.99%)	10417850 (87.18%)	575413 (4.82%)	0.00376653	0.477367	0.533511	2.26823	---	0.0220573	-0.0279584	-0.0200259	0.0080995	-0.0117267	0.00615536	0.0197626	-0.00534455	0.00707772	-0.00537662	0.454062	0.059564	0.470522	0.015852	Ref
671	M1202063	MG_697	13155047	13153351 (99.99%)	12000830 (91.24%)	659237 (5.01%)	0.00450857	0.515443	0.567528	2.33964	---	0.0116872	0.00756097	-0.000109785	-0.00705627	-0.00699036	0.000315248	0.0263983	0.0262932	0.00791686	0.00482274	0.124006	0.413216	0.414512	0.048266	Ref
672	M1202484	MG_698	12565590	12564093 (99.99%)	11383481 (90.60%)	616870 (4.91%)	0.00562478	0.502148	0.569637	2.23064	---	0.0102882	-0.00292658	0.0190372	0.0109125	-0.00861476	0.0104374	0.0198409	0.00464073	-0.0162457	0.0201558	0.050469	0.200805	0.714289	0.034437	Ref
673	M1202929	MG_699	11769461	11768139 (99.99%)	10896273 (92.59%)	571729 (4.86%)	0.003621	0.497245	0.540474	2.20361	---	0.0215372	-0.00142122	0.0137525	-0.0705465	0.00455115	0.00102258	-0.0535462	-0.0405103	-0.036865	0.0145532	0.208787	0.71327	0.077933	1e-05	Ref
674	M1202720	MG_700	12083843	12082274 (99.99%)	10828731 (89.62%)	624959 (5.17%)	0.00357964	0.482806	0.531534	2.28316	---	0.0118895	0.0129753	0.0129844	-0.0214529	0.00357652	-0.0124817	-0.0145049	0.0209278	-0.00183727	-0.00161658	0.044648	0.469361	0.443501	0.042491	Ref
675	M1202237	MG_701	13464785	13462607 (99.98%)	12213493 (90.72%)	671713 (4.99%)	0.00427398	0.515015	0.564035	2.40422	---	3.15e-05	-0.0100445	0.0135467	0.0129447	0.0170855	-0.00640527	0.0116206	-0.00983	-0.00490476	0.000827801	0.138236	0.064099	0.662183	0.135482	Ref
676	M1202785	MG_702	12680169	12678164 (99.98%)	11463199 (90.42%)	653790 (5.16%)	0.00387976	0.499226	0.553092	2.3006	---	0.0151856	0.00758789	0.00418132	-0.0640374	-0.00212199	0.0126555	-0.0302088	-0.0344594	-0.0319198	0.0130045	0.141002	0.780759	1e-05	0.078229	Ref
677	M1203106	MG_703	11290800	11289096 (99.98%)	9838887 (87.15%)	556751 (4.93%)	0.00246481	0.452732	0.525021	2.16862	---	0.00101268	0.0202743	0.00243388	0.0207682	-0.00171489	-0.0144847	0.0134319	0.0137002	-0.0100133	0.0079826	0.001026	0.361554	0.545852	0.091568	Ref
678	M1202101	MG_704	11669976	11668674 (99.99%)	10383608 (88.99%)	567147 (4.86%)	0.00369138	0.474484	0.530098	2.22619	---	0.0027859	-0.00344438	0.00607885	-0.00480682	-0.0167464	0.0049645	0.0172993	3.64e-05	0.0060292	-0.0031802	0.131422	0.220299	0.531084	0.117196	Ref
679	M1203095	MG_705	11763481	11761611 (99.98%)	10609267 (90.20%)	570464 (4.85%)	0.00546598	0.463365	0.525981	2.25101	---	-0.00466453	0.0183269	0.00223561	0.00989504	0.0035056	0.0510206	-0.00920146	0.0272551	0.0172678	-0.032937	0.052137	0.40687	0.399305	0.141688	Ref
680	M1202845	MG_706	11351443	11349975 (99.99%)	10096043 (88.95%)	552282 (4.87%)	0.00308247	0.474312	0.526461	2.1789	---	0.0578217	-0.0640524	-0.0792233	-0.00135735	-0.00256693	0.00589279	0.0134532	0.00574203	-0.015213	0.015912	0.99997	1e-05	1e-05	1e-05	L3
681	M1202104	MG_707	9238555	9237364 (99.99%)	8271329 (89.54%)	446202 (4.83%)	0.00230572	0.419596	0.463419	2.01283	---	0.00266241	-0.0110314	0.015023	-0.021403	0.0174832	-0.000331807	-0.0218704	-0.0157975	-0.0072162	0.00850233	0.176596	0.185451	0.489913	0.14804	Ref
682	M1202188	MG_708	12790337	12788673 (99.99%)	11473359 (89.72%)	633557 (4.95%)	0.00363448	0.503295	0.552425	2.3347	---	0.0124446	-0.0129823	0.0121652	0.0204652	-0.0235393	-0.00461455	0.00923629	-0.00017759	0.011758	-0.0134888	0.172156	0.066152	0.752791	0.008901	Ref
683	M1202304	MG_709	11423260	11421318 (99.98%)	10107802 (88.50%)	568224 (4.98%)	0.00303365	0.467363	0.524499	2.19222	---	0.020669	0.0100162	-0.0143891	0.0222315	-0.0025027	0.0140295	0.000939739	-0.0311763	-0.00223165	0.0132662	0.167787	0.393598	0.438605	1e-05	Ref
684	M1202637	MG_710	12944007	12941975 (99.98%)	11741816 (90.73%)	645609 (4.99%)	0.00391866	0.510906	0.566452	2.30257	---	0.0047081	-0.0108263	0.021137	0.020665	0.00999786	0.00515993	0.0215278	-0.015847	-0.00772785	0.0173856	0.102225	0.074354	0.746693	0.076728	Ref
685	M1202253	MG_711	13022879	13021119 (99.99%)	11660745 (89.55%)	628937 (4.83%)	0.00382821	0.511883	0.565356	2.33089	---	-0.011759	-0.00706536	0.0325759	0.0136723	-0.00431638	-0.0090702	0.00510049	-0.00251747	0.0012793	-0.00255095	1e-05	0.006695	0.829199	0.164095	Ref
686	M1202878	MG_712	11353281	11352049 (99.99%)	10385271 (91.48%)	608822 (5.36%)	0.00303891	0.482048	0.534419	2.14863	---	0.0182113	-0.0168991	0.0137725	0.015966	-0.0348307	-0.032522	0.0161176	0.0429151	-0.0100668	0.0153544	0.17682	0.101608	0.721562	1e-05	Ref
687	M1202431	MG_713	12403811	12402449 (99.99%)	11131393 (89.75%)	676682 (5.46%)	0.00525961	0.489394	0.554638	2.25669	---	0.00718144	0.0125889	0.00984569	0.0168492	-0.00303726	-0.0136983	0.00479323	0.0216229	0.00130772	0.00355286	0.048513	0.332782	0.578571	0.040134	Ref
688	M1202651	MG_714	13131806	13129781 (99.98%)	11515167 (87.70%)	644739 (4.91%)	0.00514419	0.48986	0.556545	2.37555	---	0.00415147	-0.00503493	0.00443698	0.0134932	-0.00594586	-0.00391393	0.010774	0.00808972	-0.000353492	0.00471818	0.124003	0.194644	0.602944	0.078409	Ref
689	M1202665	MG_715	12558187	12556499 (99.99%)	11281864 (89.85%)	634114 (5.05%)	0.00394441	0.501595	0.550425	2.29765	---	0.00963856	0.00649745	0.0162159	-0.00332738	0.00190697	-0.0220945	0.00779092	0.0236703	0.00323453	-0.00297569	1e-05	0.370919	0.604147	0.024924	Ref
690	M1202994	MG_716	12936824	12935153 (99.99%)	11315629 (87.48%)	663539 (5.13%)	0.00401423	0.496161	0.55388	2.34811	---	-0.00969212	0.0810704	-0.0575526	0.0207256	-0.0157565	0.00567769	0.00235247	-0.0315352	0.000881383	-0.00209833	1e-05	0.99997	1e-05	1e-05	L2
691	M1202525	MG_717	13252851	13251338 (99.99%)	12161300 (91.77%)	671056 (5.06%)	0.00463419	0.519911	0.567739	2.35192	---	-0.0123579	0.0120221	0.00157635	0.0170027	-0.00486543	-0.0136313	-0.0163463	-0.0167792	0.00254518	-0.0113353	1e-05	0.32107	0.515844	0.163076	Ref
692	M1202907	MG_718	11374760	11373046 (99.98%)	10127930 (89.05%)	595713 (5.24%)	0.00295066	0.470146	0.522092	2.183	---	0.00452874	0.0862374	-0.0490188	0.0184815	-0.0146371	0.00276551	0.000475939	-0.0098145	0.0135012	-0.00164622	1e-05	0.99997	1e-05	1e-05	L2
693	M1202858	MG_719	14365905	14364155 (99.99%)	13341940 (92.88%)	688033 (4.79%)	0.00510641	0.540825	0.587099	2.47614	---	-0.0962204	-0.0119204	-0.028882	-0.0196525	0.00719537	0.0111171	0.0218241	0.0120597	-0.0233699	0.0339804	1e-05	1e-05	1e-05	0.99997	L1
694	M1202022	MG_720	12413503	12411742 (99.99%)	11261104 (90.73%)	602401 (4.85%)	0.00351185	0.503491	0.561175	2.23527	---	0.00841464	-0.00521555	0.0257486	0.0191089	-0.00616852	-0.0163052	0.0113146	0.00479321	-0.0231477	0.0283293	0.015414	0.167194	0.801055	0.016337	Ref
695	M1202658	MG_721	10248070	10246794 (99.99%)	9392278 (91.66%)	520600 (5.08%)	0.00251054	0.459816	0.510723	2.02142	---	0.0246218	-0.022226	0.00555079	0.00422437	0.00476941	0.000107686	0.0127978	-0.000669158	-0.00845237	0.011199	0.354729	0.065026	0.580235	1e-05	Ref
696	M1202648	MG_722	12232549	12230812 (99.99%)	10961799 (89.62%)	603472 (4.93%)	0.00344125	0.48849	0.543632	2.26886	---	0.00790682	-0.000183289	0.0071739	0.0179249	-0.00460892	-0.0122516	-0.000396803	0.00590379	-0.0107204	0.0198309	0.119572	0.202352	0.626667	0.051409	Ref
697	M1202167	MG_723	12674984	12673421 (99.99%)	11263636 (88.88%)	656330 (5.18%)	0.0040679	0.496865	0.554399	2.29981	---	0.000249301	-0.00109637	0.0229861	0.0145349	0.0199643	-0.0135242	-0.00313555	-0.00687644	0.00761116	-0.0141979	0.004829	0.15826	0.738052	0.09886	Ref
698	M1203040	MG_724	12352913	12351345 (99.99%)	11187156 (90.57%)	608529 (4.93%)	0.00374525	0.492636	0.54146	2.30157	---	0.0313328	-0.0562912	-0.0818768	-0.0020755	0.00863024	-0.00321382	0.00207433	0.0125362	0.0080242	-0.0134112	0.99997	1e-05	1e-05	1e-05	L3
699	M1202292	MG_725	12581985	12580424 (99.99%)	11631661 (92.46%)	597166 (4.75%)	0.00384072	0.510941	0.561027	2.27269	---	-0.0106615	-0.030654	0.00527984	0.0182668	0.0107441	-0.0135704	-0.00865411	-0.00254169	-0.0113696	0.0219488	0.190102	1e-05	0.569959	0.239929	Ref
700	M1203074	MG_726	10052068	9699328 (96.49%)	9106678 (93.89%)	509194 (5.25%)	0.00290752	0.442444	0.480327	2.03896	---	0.000129345	-0.0161568	0.0355296	0.0283326	-0.0222215	-0.0300115	-0.00073336	-0.0128432	-0.0110309	-0.00799882	1e-05	1e-05	0.988848	0.011132	Ref
701	M1203116	MG_727	11370850	11368893 (99.98%)	10120715 (89.02%)	580556 (5.11%)	0.00294654	0.468079	0.524	2.17973	---	-0.00514114	0.00710004	0.0251873	0.0100284	0.0115043	0.00777977	0.00814611	-0.0320461	0.00791778	-0.0153352	1e-05	0.20994	0.673744	0.116307	Ref
702	M1202978	MG_728	11551100	11549464 (99.99%)	10626696 (92.01%)	565726 (4.90%)	0.00293007	0.490996	0.544823	2.14424	---	0.0106773	0.00338619	0.018095	-0.00385806	-0.013504	-0.0255256	0.0107331	0.044936	0.00539078	0.00608185	0.044776	0.268624	0.663457	0.023144	Ref
703	M1202320	MG_729	11586221	11584676 (99.99%)	10330593 (89.17%)	586923 (5.07%)	0.00320552	0.475252	0.533455	2.18743	---	0.0215506	-0.00878574	-0.0166019	0.0275462	-0.000432623	-0.0106867	0.0153588	0.0199286	0.00392596	-0.00646598	0.304559	0.205839	0.489592	1e-05	Ref
704	M1202896	MG_730	11167249	11165804 (99.99%)	10160040 (90.99%)	556800 (4.99%)	0.00286008	0.476516	0.529695	2.12866	---	0.0158437	-0.0214741	0.00528607	-0.0299866	0.000918835	0.0127437	-0.0176986	-0.0146179	0.0092691	0.00018958	0.323236	0.231227	0.382605	0.062932	Ref
705	M1202661	MG_731	12142738	12141031 (99.99%)	10893772 (89.73%)	598607 (4.93%)	0.00358807	0.486052	0.542264	2.25971	---	0.00628972	-0.00409368	0.00777806	0.0362609	0.017581	-0.00223079	0.00727546	0.00315489	0.0114802	-0.0146677	0.10512	0.133339	0.671086	0.090455	Ref
706	M1202359	MG_732	10822617	10820961 (99.98%)	9553642 (88.29%)	537314 (4.97%)	0.00249594	0.455273	0.517267	2.11117	---	-0.00078634	-0.00333926	-0.00517053	0.0143055	-0.0309259	-0.0153018	0.00239714	0.0216583	0.0115659	-0.0165209	0.133246	0.261697	0.482988	0.122069	Ref
707	M1202330	MG_733	12093163	12091488 (99.99%)	10904800 (90.19%)	592176 (4.90%)	0.00342606	0.490872	0.547415	2.23093	---	0.00282968	-0.00469135	0.0101015	0.0150284	0.0278281	-0.0076793	-0.00138998	-0.0170388	-0.0271949	0.0352309	0.14084	0.130232	0.59856	0.130368	Ref
708	M1202079-WHITE	MG_734	12935832	12933749 (99.98%)	11628235 (89.91%)	706031 (5.46%)	0.0038714	0.504392	0.571396	2.26216	---	-0.00345938	0.00346232	0.0214803	-0.00052071	0.0101558	0.008126	0.0111213	0.00557325	0.0146831	0.0190299	1e-05	0.249474	0.58869	0.161826	Ref
709	M1202578	MG_735	11009049	11007896 (99.99%)	9969408 (90.57%)	558476 (5.07%)	0.00300427	0.472123	0.524552	2.11652	---	0.0121026	-0.00991752	0.0149334	0.00931538	0.0256621	0.000203749	0.000465851	-0.0268222	-0.0198462	0.014346	0.197031	0.115497	0.661584	0.025889	Ref
710	M1202985	MG_736	12374925	12373085 (99.99%)	10928422 (88.32%)	630144 (5.09%)	0.00336436	0.492091	0.55334	2.25092	---	-0.000388785	0.0452049	-0.0214853	0.0127821	0.00340203	0.0044016	-0.00751802	-0.027471	0.0218581	-0.0152092	1e-05	0.756289	0.203053	0.040648	Ref
711	M1697	MG_737	13289453	13287593 (99.99%)	12107811 (91.12%)	681911 (5.13%)	0.00384416	0.519326	0.575878	2.32395	---	-0.0182313	-0.00189397	0.0269026	0.00638768	0.0372108	0.00556628	0.0455556	-0.00495826	0.0420077	-0.0635543	1e-05	0.035532	0.750638	0.21382	Ref
712	M1622	MG_738	13040605	13039009 (99.99%)	11636131 (89.24%)	640520 (4.91%)	0.00442468	0.504062	0.551836	2.38576	---	0.0167081	0.0043661	0.0231735	0.0273394	0.00291154	-0.00208544	0.00086949	-0.0225786	0.00140681	-0.0161555	0.033458	0.190782	0.77575	1e-05	Ref
713	M2804	MG_739	13321844	13320480 (99.99%)	12169675 (91.36%)	638983 (4.80%)	0.00792066	0.500326	0.559387	2.40904	---	0.00325687	0.00548565	0.00937115	0.0178797	0.0105532	0.000487458	0.0088732	-0.0120606	0.00798296	-0.0137675	0.045661	0.265631	0.614782	0.073926	Ref
714	M2552	MG_740	13760575	13759206 (99.99%)	12896653 (93.73%)	661684 (4.81%)	0.00487635	0.537864	0.576841	2.42028	---	-0.00959744	-0.0213323	0.0273796	0.0330215	-0.0185405	-0.0222373	0.0158184	-0.00970142	-0.0103909	-0.00818633	1e-05	1e-05	0.89741	0.10257	Ref
715	M2349	MG_741	13798462	13797210 (99.99%)	12550094 (90.96%)	683693 (4.96%)	0.00540772	0.523556	0.562944	2.48008	---	0.0219292	0.00217913	0.0119439	0.00656718	-0.0149631	0.00534067	0.00932068	-0.00882261	-0.0148096	0.0246227	0.114037	0.3192	0.566753	1e-05	Ref
716	M2819	MG_742	14138231	14136857 (99.99%)	13152582 (93.04%)	686913 (4.86%)	0.005969	0.538212	0.583006	2.45692	---	-0.0364352	-0.00792207	0.0093738	0.00389889	0.0231084	-0.0157071	-0.00530967	0.0136439	0.0353312	-0.0444418	1.4e-05	1e-05	0.554609	0.445367	Ref
717	M1568	MG_743	12989699	12988279 (99.99%)	11960858 (92.09%)	621441 (4.78%)	0.00440329	0.517087	0.557398	2.36257	---	0.00555622	-0.00390839	0.0315462	0.0130806	0.0101389	-0.00253848	0.0349485	0.00115851	-0.00946271	-0.00416126	0.023309	0.103682	0.853703	0.019307	Ref
718	M2211	MG_744	12824231	12822956 (99.99%)	12048276 (93.96%)	595035 (4.64%)	0.0053521	0.499084	0.533412	2.43477	---	-0.0101214	-0.0201825	-0.00788364	-0.0251846	-0.0171159	0.0120965	0.00440575	-0.00969765	-0.00911629	0.0140461	0.274171	0.15187	0.274413	0.299545	Ref
719	M1528	MG_745	13454690	13453283 (99.99%)	12018042 (89.33%)	657394 (4.89%)	0.00560277	0.494833	0.533397	2.54203	---	0.027104	0.0355148	-0.00367747	-0.0394545	0.0286523	-0.0321628	-0.0053722	0.0601423	-0.0138989	0.0139845	0.002016	0.997964	1e-05	1e-05	Ref
720	M2638	MG_746	14028278	14026471 (99.99%)	12989834 (92.61%)	687464 (4.90%)	0.0057564	0.516589	0.558004	2.53295	---	0.0107394	-0.00700163	0.0154883	-0.0533385	-0.0918254	0.0666174	0.0453025	-0.00584681	0.0272014	-0.00409486	0.141333	0.478525	0.35073	0.029411	L4
721	M2475	MG_747	12095520	12093972 (99.99%)	11070819 (91.54%)	571089 (4.72%)	0.00499194	0.471566	0.507885	2.40224	---	0.00129098	0.0268792	-0.0266766	0.0117057	0.00190764	0.000496603	0.00296522	-0.00301445	0.0313862	-0.0181367	0.113827	0.571181	0.207355	0.107637	Ref
722	M2573	MG_748	13646497	13644893 (99.99%)	12319014 (90.28%)	670988 (4.92%)	0.00427225	0.523086	0.572864	2.40754	---	-0.0113341	-0.0186959	0.0188708	0.020857	-0.00614186	-0.00805446	0.0172653	0.00394685	0.0122755	-0.0204385	0.0318	1e-05	0.789326	0.178864	Ref
723	M2616	MG_749	11044171	11042907 (99.99%)	9993600 (90.50%)	549683 (4.98%)	0.00300343	0.468275	0.519817	2.1437	---	0.0123159	0.0208363	-0.000562409	-0.0277348	-0.00445316	-0.0190036	0.0134463	0.053537	-0.00100344	0.0116935	0.062678	0.778814	0.11372	0.044788	Ref
724	M2235	MG_750	11977969	11976387 (99.99%)	10925824 (91.23%)	581481 (4.86%)	0.00343899	0.491809	0.539172	2.24502	---	-0.0015657	-0.0102743	0.0145762	-0.048332	-0.0872169	0.0699985	0.0526839	-0.0115247	0.0244042	-0.00505167	0.102132	0.36352	0.385185	0.149164	L4
725	M2492	MG_751	15198149	15196271 (99.99%)	13502078 (88.85%)	735795 (4.84%)	0.00480137	0.548137	0.59843	2.5694	---	0.000775399	0.0420272	-0.00376386	0.026224	-0.00754121	-0.000381731	0.00432737	-0.025708	0.00795906	-0.00713031	1e-05	0.598151	0.401829	1e-05	Ref
726	M1211	MG_752	12733568	12732093 (99.99%)	11896000 (93.43%)	636261 (5.00%)	0.00392505	0.519647	0.568201	2.26337	---	-0.0191421	-0.0102783	-0.00466344	0.00949838	0.0155145	-0.00629068	-0.0157888	0.0045817	0.00128484	0.00316305	0.114012	0.130817	0.450788	0.304383	Ref
727	M1888	MG_753	20613698	20611265 (99.99%)	18740497 (90.92%)	1025676 (4.98%)	0.00996947	0.618033	0.671498	3.09982	---	0.0109341	0.00548587	0.00932951	-0.0293817	0.00127815	0.00257085	-0.0359897	-0.0201564	-0.035533	0.00783644	0.066752	0.588667	0.316154	0.028428	Ref
728	M2006	MG_754	13148834	13147293 (99.99%)	11877151 (90.34%)	649057 (4.94%)	0.00448334	0.510153	0.559155	2.37386	---	0.0098215	0.0320311	0.0143048	-0.0033659	0.0188922	-0.0166443	0.00739244	0.00396812	-0.0230337	0.0136537	1e-05	0.605308	0.394672	1e-05	Ref
729	M1578	MG_755	13433430	13431779 (99.99%)	12110082 (90.16%)	675877 (5.03%)	0.00410685	0.518575	0.57035	2.37525	---	0.0132548	0.00209767	0.0173273	0.00817496	0.00360985	-0.0212822	0.00714518	0.0304072	0.00645673	0.00159278	0.035933	0.267951	0.696107	1e-05	Ref
730	M1548	MG_756	12839701	12838251 (99.99%)	11695991 (91.10%)	639671 (4.98%)	0.00424521	0.507642	0.555798	2.33197	---	0.0170169	-0.00348986	0.0163061	-0.0520135	-0.0836585	0.0552257	0.0553934	0.0219902	0.0251709	0.00047888	0.122516	0.492025	0.358426	0.027033	L4
731	M2099	MG_757	10276749	10275848 (99.99%)	9463500 (92.09%)	489194 (4.76%)	0.00344509	0.453606	0.49334	2.11355	---	-0.0099259	0.0164055	0.011414	0.00813081	0.0164969	-0.00491634	0.026364	0.012643	0.018285	-0.0172816	1e-05	0.296626	0.543135	0.160228	Ref
732	M1399	MG_758	9776555	9775092 (99.99%)	8728485 (89.29%)	525307 (5.37%)	0.00283032	0.432706	0.479856	2.05997	---	-0.0441159	-0.00554885	-0.00451921	0.015813	-0.0514627	-0.0378766	-0.0625189	0.0028148	-0.0274823	0.000390788	0.028353	0.087639	0.483146	0.400863	Ref
733	M1251	MG_759	9979252	9977809 (99.99%)	8949210 (89.69%)	520108 (5.21%)	0.0027332	0.438666	0.483787	2.08965	---	-0.00976387	-0.00656792	0.0345481	-0.0103761	0.0155789	0.0192173	0.0320561	-0.0271742	0.0361841	-0.052582	1e-05	0.093791	0.769623	0.136576	Ref
734	M1885	MG_760	13671774	13670100 (99.99%)	12463107 (91.17%)	683885 (5.00%)	0.00450202	0.527057	0.576344	2.39343	---	-0.00260257	0.0124618	0.0156196	0.00262863	0.0143466	-0.000653308	0.0102181	-0.0156884	0.0203517	-0.0149498	1e-05	0.310922	0.593294	0.095774	Ref
735	M2540	MG_761	9446315	9444869 (99.98%)	8422685 (89.18%)	478147 (5.06%)	0.00236062	0.421317	0.463883	2.06807	---	-0.00087436	-0.0164851	0.0121563	0.00294047	0.02226	0.00104199	-0.00350972	-0.0348693	0.0164356	-0.018714	0.203218	1e-05	0.661127	0.135644	Ref
736	M2072	MG_762	12337233	12334889 (99.98%)	11419396 (92.58%)	620827 (5.03%)	0.00398484	0.507893	0.550165	2.279	---	-0.0328531	-0.00955731	0.0208788	0.000676886	0.0196668	-0.0179084	-0.0100121	0.00147554	0.00926063	-0.0162403	1.9e-05	1e-05	0.602707	0.397263	Ref
737	M1816	MG_763	14068619	14066935 (99.99%)	12785252 (90.89%)	691171 (4.91%)	0.00438241	0.53136	0.579947	2.45197	---	-0.0109467	-0.0277179	0.00412307	-0.0449555	0.0309791	-0.00217134	-0.0762896	-0.0179172	0.0456867	-0.0344263	0.320518	0.049012	0.230873	0.399597	Ref
738	M1308	MG_764	10391133	10389289 (99.98%)	9497652 (91.42%)	539107 (5.19%)	0.0028492	0.456036	0.500548	2.1047	---	0.00050118	-0.00187134	0.0163243	0.0199249	0.00127123	-0.0300615	0.0186115	0.0280697	-0.00130942	-0.00937307	0.030386	0.187267	0.690996	0.091351	Ref
739	M2759	MG_765	11411167	11410350 (99.99%)	10432110 (91.43%)	517251 (4.53%)	0.00361337	0.47956	0.518406	2.2446	---	0.00370448	-0.0109439	0.0112825	0.0105133	-0.00338594	0.0016606	-0.017928	-0.0179317	0.0184778	-0.00812165	0.179818	0.068372	0.661312	0.090498	Ref
740	M2146	MG_766	10146097	10144358 (99.98%)	9198285 (90.67%)	523448 (5.16%)	0.00272606	0.447647	0.488758	2.10531	---	0.00324762	-0.0248338	0.012892	0.00992013	-0.00756604	-0.0168216	0.00317596	-0.00957364	0.011177	-0.0180455	0.169683	1e-05	0.736552	0.093756	Ref
741	M2316	MG_767	9628661	9626800 (99.98%)	8381608 (87.07%)	497717 (5.17%)	0.00256723	0.423182	0.470432	2.07459	---	0.0128153	0.00655033	-0.000450528	-0.0186263	0.0148989	-0.0027294	-0.00256111	0.00911658	-0.0119493	0.00987171	0.173968	0.457536	0.307902	0.060594	Ref
742	M1872	MG_768	9797725	9795912 (99.98%)	8569917 (87.48%)	507620 (5.18%)	0.00243366	0.431062	0.479608	2.07091	---	-0.0180116	0.0774592	-0.0592394	0.0281242	-0.0171877	0.0105031	0.00733317	-0.0357361	0.0108377	-0.00896391	1e-05	0.976937	1e-05	0.023043	L2
743	M1600	MG_769	11367587	11365757 (99.98%)	10089634 (88.77%)	607389 (5.34%)	0.00331352	0.469709	0.519903	2.21291	---	0.008085	-0.0136721	0.00374446	0.00307703	0.0165353	-0.00679872	0.00668302	0.00409971	-0.0140739	0.00594696	0.242339	0.117996	0.520589	0.119076	Ref
744	M2019	MG_770	12852143	12850456 (99.99%)	11435518 (88.99%)	615863 (4.79%)	0.00402782	0.495632	0.543059	2.39069	---	0.00509452	0.0029581	0.0190124	0.0203728	0.00174681	-0.00807134	-0.0116856	-0.0201575	0.0271236	-0.0461908	0.041208	0.187824	0.750042	0.020927	Ref
745	M2681	MG_771	10984179	10982185 (99.98%)	10090995 (91.89%)	546488 (4.98%)	0.0029026	0.47493	0.523092	2.13596	---	0.00197	0.00217375	0.0137042	0.0148588	0.00222775	-0.00987857	0.0212021	0.00524147	1.83e-05	-0.0106492	0.0325	0.191945	0.668373	0.107182	Ref
746	M1879	MG_772	11607457	11605556 (99.98%)	10402251 (89.63%)	546354 (4.71%)	0.00353037	0.476385	0.525415	2.23568	---	-0.000700569	0.0087539	0.0109249	-0.00015938	0.00882705	-0.00247972	0.00514762	-0.00812336	0.0211202	-0.0122211	0.016903	0.318636	0.567317	0.097143	Ref
747	M2643	MG_773	10544804	10543133 (99.98%)	9562337 (90.70%)	552514 (5.24%)	0.0030887	0.45061	0.493753	2.16221	---	0.00167814	-0.00770704	0.0120489	-0.0547975	-0.0865729	0.0613787	0.0406338	-0.00361274	0.0260552	-0.00678452	0.133146	0.458197	0.28398	0.124678	L4
748	M1710	MG_774	10949207	10947547 (99.98%)	10173234 (92.93%)	547057 (5.00%)	0.0029869	0.476165	0.521809	2.13614	---	-0.0881124	-0.00988866	-0.0316872	-0.020607	0.0128055	0.00955276	0.0229139	0.0140517	-0.0116335	0.0230988	1e-05	1.8e-05	1e-05	0.999962	L1
749	M2233	MG_775	10124489	10123530 (99.99%)	9049385 (89.39%)	503346 (4.97%)	0.00228469	0.443868	0.494904	2.06611	---	0.0287039	-0.0111593	0.00919424	0.0112247	-0.00367559	0.0217384	0.0172613	-0.0420257	-0.0114644	0.00979379	0.166645	0.184784	0.648561	1e-05	Ref
750	M2132	MG_776	12879425	12877408 (99.98%)	12393373 (96.24%)	617382 (4.79%)	0.00345177	0.532097	0.568869	2.3042	---	0.011272	-0.0143702	0.0546243	0.0991371	0.00992694	0.169778	-0.183227	0.0799099	0.327991	0.353281	0.053082	0.047856	0.857954	0.041108	Ref
751	M1423	MG_777	12018579	12016565 (99.98%)	10611651 (88.31%)	580573 (4.83%)	0.00351052	0.47577	0.525304	2.30874	---	0.0162233	0.00347323	-0.0111864	-0.0173819	-0.0310453	0.015658	0.00643084	-0.0185941	-0.0024564	0.0018008	0.250119	0.50909	0.240781	1e-05	Ref
752	M2308	MG_778	15506874	15505914 (99.99%)	14611076 (94.23%)	667897 (4.31%)	0.00644497	0.569011	0.605524	2.6193	---	-0.0160706	-0.00913072	0.0214741	0.0168841	0.0199522	0.0100412	0.0277065	-0.00302447	0.00895271	0.0037463	1e-05	0.021603	0.683952	0.294434	Ref
753	M1382	MG_779	15189235	15187841 (99.99%)	14150284 (93.17%)	705039 (4.64%)	0.00619157	0.550157	0.586944	2.6304	---	-0.0228247	-0.0237323	-0.0149139	-0.0331453	0.026377	0.00152984	-0.0566296	-0.00381773	0.0540037	-0.0391483	0.329713	0.085065	0.052932	0.53229	Ref
754	M1202511	MG_780	11237399	11235003 (99.98%)	10059332 (89.54%)	523261 (4.66%)	0.00321135	0.465205	0.512195	2.21632	---	0.00860471	-0.00519046	0.00871437	0.0284874	-0.0221597	0.0154593	0.0163154	-0.0108528	-0.0112869	0.0010024	0.114869	0.162333	0.710344	0.012454	Ref
755	M1202438	MG_781	10950160	10945821 (99.96%)	9749773 (89.07%)	535822 (4.90%)	0.00333704	0.457373	0.511353	2.14519	---	0.0056248	-0.0033576	0.0116658	0.00589981	-0.010243	-0.00112257	-0.00781054	0.0044924	0.0198573	-0.0179345	0.113895	0.239816	0.576168	0.070121	Ref
756	M1203094	MG_782	11698510	11696431 (99.98%)	10127833 (86.59%)	546943 (4.68%)	0.00331772	0.466489	0.516723	2.29219	---	0.0101439	0.013423	-0.00975752	-0.000660629	0.0117316	-0.00695866	-0.0158253	0.00151768	0.0122437	-0.016847	0.135179	0.484652	0.340187	0.039982	Ref
757	M1202224	MG_783	13143764	13141544 (99.98%)	12130115 (92.30%)	607529 (4.62%)	0.00471127	0.517628	0.560546	2.37672	---	-0.0230233	-0.00388743	0.00299412	0.00170527	-0.00181121	-0.00363928	0.000443112	0.00226187	0.00588834	-0.00469313	0.020104	0.151604	0.473337	0.354954	Ref
758	M1202922	MG_784	13756897	13754890 (99.99%)	12576882 (91.44%)	635294 (4.62%)	0.00669662	0.520431	0.58356	2.39236	---	0.00166129	-0.011228	0.024315	0.0229677	-0.0142366	-0.00439972	0.0127412	0.00224414	-0.000811181	-0.00242914	0.016075	0.066427	0.863789	0.053709	Ref
759	M1203014	MG_785	11859984	11858381 (99.99%)	11004017 (92.80%)	566444 (4.78%)	0.00385916	0.495075	0.534096	2.24704	---	0.0107349	-0.00113139	0.0332966	0.0161487	0.015989	-0.00679525	0.0225578	0.00466565	-0.0212271	0.00907454	0.025339	0.143997	0.806465	0.0242	Ref
760	M1202405	MG_786	14340427	14338733 (99.99%)	13073987 (91.18%)	663814 (4.63%)	0.0055169	0.531368	0.571899	2.54542	---	0.00268222	-0.00787145	0.00822597	0.0165465	-0.0190417	-0.00240859	0.0154481	-0.00753026	-0.0200535	0.006437	0.117544	0.15117	0.649386	0.0819	Ref
761	M1202170	MG_787	13378518	13376304 (99.98%)	12262030 (91.67%)	644501 (4.82%)	0.00521771	0.520319	0.569112	2.37558	---	-0.0205272	-0.00428746	0.0171095	-5.74e-05	0.00305297	0.0202461	0.0262856	-0.01858	0.00474499	0.00475271	1e-05	0.098994	0.592761	0.308235	Ref
762	M1203032	MG_788	12675690	12673483 (99.98%)	11544296 (91.09%)	607893 (4.80%)	0.00428477	0.505573	0.548159	2.33674	---	0.00624327	0.00679504	0.0179283	0.0168203	0.0296605	0.00603845	-0.00102862	-0.0472026	-0.00933321	0.0117996	0.043425	0.235361	0.714283	0.006931	Ref
763	M1203018	MG_789	12694174	12691344 (99.98%)	11531236 (90.86%)	604364 (4.76%)	0.00395859	0.507881	0.555075	2.3075	---	0.00871196	-0.0138802	0.00792046	0.0113642	0.00831088	-0.00931591	0.00940874	0.022202	0.00908853	0.00570684	0.170162	0.152704	0.587451	0.089683	Ref
764	M1202038	MG_790	12671075	12668996 (99.98%)	11581528 (91.42%)	606087 (4.78%)	0.00477742	0.505587	0.551797	2.32152	---	0.00587634	0.00583293	0.00814442	0.00608897	-0.0188198	0.00472732	0.0273591	0.0031102	-0.005907	0.0118243	0.04472	0.272681	0.629604	0.052995	Ref
765	M1203068	MG_791	12208935	12206572 (99.98%)	10988408 (90.02%)	601977 (4.93%)	0.0036058	0.496372	0.545265	2.25624	---	-0.00518537	0.0609386	-0.0553879	0.0163637	-0.00590575	0.00710231	-0.0080998	-0.0109709	0.0230795	-0.0114536	0.007535	0.921471	1e-05	0.070983	L2
766	M1202879	MG_792	11411261	11408220 (99.97%)	10325614 (90.51%)	545717 (4.78%)	0.00305742	0.47695	0.526148	2.18343	---	0.021043	-0.0137008	0.0186098	0.016042	-0.031033	-0.0367742	0.0186908	0.0539026	-0.00734375	0.0168501	0.116009	0.138253	0.745728	1e-05	Ref
767	M1202469	MG_793	13110658	13108834 (99.99%)	11777881 (89.85%)	634294 (4.84%)	0.00409287	0.500914	0.547094	2.41258	---	0.00715552	0.0193841	0.0124519	0.0090285	0.00493366	-0.00659445	0.0074174	-0.0146127	-0.0176604	0.00662159	1e-05	0.441765	0.533721	0.024504	Ref
768	M1202259	MG_794	12725039	12723056 (99.98%)	11798653 (92.73%)	590086 (4.64%)	0.00445138	0.511297	0.549679	2.3446	---	-0.00745934	-0.00402953	0.0053356	0.0182613	0.0128266	-0.00335407	0.000921397	0.000921727	0.0145503	-0.00958618	0.089985	0.15857	0.555821	0.195625	Ref
769	M1202434	MG_795	12285812	12283909 (99.98%)	11437444 (93.11%)	561182 (4.57%)	0.00438616	0.497819	0.537846	2.31719	---	0.0107587	-0.027419	0.00944451	-0.00046941	0.00148122	0.0129984	0.000113534	-0.013862	0.0214756	-0.0188608	0.293168	0.028525	0.619229	0.059078	Ref
770	M1202939	MG_796	10767808	10766697 (99.99%)	9506209 (88.29%)	530938 (4.93%)	0.00283942	0.458088	0.513254	2.12028	---	0.0249938	0.0292634	-0.00124497	-0.0415622	0.0230192	-0.0318033	-0.00240035	0.0649503	-0.0120691	0.0114671	0.055504	0.944476	1e-05	1e-05	Ref
771	M1202940	MG_797	11142311	11140355 (99.98%)	9874473 (88.64%)	543678 (4.88%)	0.0037398	0.4584	0.508596	2.20739	---	0.0255002	0.0447607	0.00389531	-0.0252065	0.0108239	-0.018669	0.0179705	0.0556034	-0.0109834	0.0186865	1e-05	0.980534	0.019446	1e-05	Ref
772	M1202400	MG_798	11425219	11422832 (99.98%)	10478776 (91.74%)	532009 (4.66%)	0.00533561	0.472905	0.538022	2.14653	---	0.0042961	0.000361564	0.0124433	0.0257869	0.00994763	0.00181626	0.0156328	-0.0181002	-0.009181	0.00709654	0.072985	0.173656	0.681468	0.071891	Ref
773	M1202687	MG_799	12055327	12053063 (99.98%)	10955241 (90.89%)	583528 (4.84%)	0.00506479	0.489469	0.562854	2.16197	---	-0.0109633	-0.00539367	0.0102991	0.00951272	0.00809848	-0.00568477	-0.00040193	0.00133597	0.00820932	-0.00982122	0.038399	0.1034	0.631344	0.226857	Ref
774	M1202502	MG_800	11156515	11154298 (99.98%)	10149476 (90.99%)	581522 (5.21%)	0.00434382	0.474295	0.542954	2.08165	---	-0.00954506	-0.00562632	0.011189	0.0118481	0.00613931	-0.00547026	0.00249327	0.000426128	0.00491726	-0.00544409	0.038697	0.09284	0.659356	0.209107	Ref
775	M1202549	MG_801	11024728	11022612 (99.98%)	9857530 (89.43%)	569864 (5.17%)	0.00300404	0.467951	0.515829	2.16736	---	0.0172545	-0.0110382	0.0103379	0.0270059	-0.0159303	-0.00330518	0.000432203	0.00561819	-0.0172281	0.0122494	0.135209	0.155007	0.709774	1e-05	Ref
776	M1202079-RED	MG_802	12147269	12145192 (99.98%)	11168806 (91.96%)	575979 (4.74%)	0.00373729	0.503251	0.551791	2.22665	---	-0.00537237	-0.00324259	0.022969	0.00433507	0.0172365	0.00104873	0.00924473	-0.00929129	0.00525989	0.0142052	0.015037	0.137599	0.663269	0.184094	Ref
777	M1202393	MG_803	13102793	13101688 (99.99%)	12134319 (92.62%)	602541 (4.60%)	0.00439382	0.529228	0.577265	2.3127	---	-0.0031262	-0.00807564	0.00598863	0.0157047	0.0107483	0.0216384	0.0288475	-0.014405	0.000958203	0.00224925	0.132479	0.09959	0.582036	0.185895	Ref
778	M1203007	MG_804	11445854	11444114 (99.98%)	10239614 (89.47%)	567005 (4.95%)	0.00306987	0.478243	0.531315	2.171	---	0.0278459	0.0369607	0.00283962	-0.0273888	0.0183662	-0.0276581	0.0071961	0.0657453	-0.00805162	0.0131605	0.017291	0.929513	0.053187	1e-05	Ref
779	M1202090	MG_805	11652257	11649488 (99.98%)	10441296 (89.63%)	615661 (5.28%)	0.00305641	0.482995	0.538796	2.18534	---	-0.00182583	-0.00991729	0.0134051	0.0197353	-0.0220735	-0.0188127	-0.00942995	0.0112345	-0.00536022	-0.00184454	0.065934	0.088018	0.721578	0.12447	Ref
780	M1202450	MG_806	12831168	12829332 (99.99%)	11479577 (89.48%)	714865 (5.57%)	0.00418194	0.498468	0.548844	2.34803	---	0.00678625	0.0101925	0.000331706	-0.0174824	-0.0213595	0.0154056	0.00789978	-0.0204185	-0.0110846	0.00921095	0.090402	0.519644	0.344859	0.045095	Ref
781	M1202860	MG_807	12172324	12170566 (99.99%)	11163616 (91.73%)	649168 (5.33%)	0.00353294	0.492444	0.535264	2.29333	---	-0.0857477	-0.0121525	-0.0280361	-0.018287	0.0193455	0.0126215	0.031072	0.0102943	-0.0115984	0.0212168	1e-05	1.9e-05	1e-05	0.999961	L1
782	M1202531	MG_808	12743673	12741392 (99.98%)	11485672 (90.14%)	635581 (4.99%)	0.00561546	0.500466	0.575172	2.23214	---	-0.0385972	-0.00145525	-0.0100346	0.000215626	0.0168552	0.00642195	0.0235654	0.0051529	-0.00397251	0.0111676	0.070101	0.132588	0.286328	0.510983	Ref
783	M1202974	MG_809	11460624	11458381 (99.98%)	10549998 (92.07%)	549760 (4.80%)	0.00323348	0.487234	0.540845	2.13996	---	-0.0382198	-0.00418833	0.00686105	-0.0039544	0.0203349	-0.0116485	0.0013457	0.00705989	0.0124444	-0.0183051	1e-05	0.016952	0.469535	0.513503	Ref
784	M1202864	MG_810	14399742	14398103 (99.99%)	13452432 (93.43%)	653943 (4.54%)	0.00542989	0.530132	0.562227	2.59572	---	-0.0913067	-0.0240448	-0.0169772	-0.0246734	0.0334332	0.0147614	0.0248062	0.014269	-0.0207529	0.0291839	1e-05	1e-05	1e-05	0.99997	L1
785	M1202555	MG_811	13877598	13875399 (99.98%)	12669445 (91.31%)	723527 (5.21%)	0.00519346	0.524513	0.572892	2.45079	---	0.0148269	-0.0161788	0.0122305	0.0186587	0.00988321	0.00409736	0.0281593	0.00482009	-0.0082683	0.0105887	0.227006	0.08382	0.677427	0.011747	Ref
786	M2348	MG_812	12399263	12397589 (99.99%)	11091014 (89.46%)	672830 (5.43%)	0.00397394	0.486019	0.529814	2.33555	---	0.00889732	0.00434994	0.0115442	0.0130537	0.0338137	0.00861701	-0.00152038	-0.0538894	-0.0114382	0.0127338	0.119279	0.23342	0.646395	0.000906	Ref
787	M1520	MG_813	15557847	15556358 (99.99%)	13991740 (89.94%)	758000 (4.87%)	0.00626203	0.537174	0.576266	2.72729	---	0.0181096	0.0592723	-0.00426898	-0.00736577	0.0105853	-0.0217427	0.0231957	0.0512777	-0.00862502	0.0147838	1e-05	0.982805	0.017175	1e-05	Ref
788	M1670	MG_814	12741396	12739257 (99.98%)	12044168 (94.54%)	612505 (4.81%)	0.00536737	0.502565	0.537622	2.39064	---	-0.0304733	-0.00973951	0.0143349	-0.00830073	0.0180951	-0.0187635	-0.0250601	-0.00552555	-0.00100564	-0.00867995	1e-05	0.036059	0.517593	0.446338	Ref
789	M1835	MG_815	10096737	10095586 (99.99%)	9042085 (89.56%)	489096 (4.84%)	0.0021678	0.446135	0.497053	2.05528	---	-0.0214735	-0.0319416	0.0085028	0.0310244	-0.0808348	-0.0535292	-0.0673591	0.0133534	-0.0341247	0.00215426	0.096627	1e-05	0.72806	0.175303	Ref
790	M2364	MG_816	12906474	12904432 (99.98%)	11652484 (90.30%)	688450 (5.33%)	0.00442905	0.499014	0.54538	2.39494	---	-0.00707474	-0.0162935	-0.00806637	0.0340155	-0.0229173	0.00657391	0.00143966	-0.00565367	0.00601318	-0.00235359	0.19575	1e-05	0.609016	0.195223	Ref
791	M2760	MG_817	12520567	12518686 (99.98%)	11579543 (92.50%)	577141 (4.61%)	0.00501084	0.486307	0.523504	2.42001	---	5.06e-05	-0.0128474	0.0132945	0.00390807	-0.00417768	0.00110189	-0.0200655	-0.0158856	0.014684	7.27e-05	0.16031	0.045558	0.659176	0.134956	Ref
792	M2752	MG_818	11727483	11725543 (99.98%)	10656696 (90.88%)	562794 (4.80%)	0.00443328	0.472057	0.5146	2.29932	---	0.0120443	0.000231413	0.0154744	0.0181256	0.0097659	-0.00830985	-0.0179799	-0.0271794	0.0102327	-0.0285583	0.100891	0.227061	0.672038	1e-05	Ref
793	M1868	MG_819	11489137	11487032 (99.98%)	10199950 (88.80%)	592417 (5.16%)	0.00399033	0.467544	0.515745	2.2347	---	-0.0179924	0.0783844	-0.0601473	0.0299536	-0.018631	0.0117933	0.00854976	-0.0362633	0.0116666	-0.00913417	1e-05	0.974076	1e-05	0.025904	L2
794	M1908	MG_820	11075978	11073743 (99.98%)	10252377 (92.58%)	615656 (5.56%)	0.00419981	0.46571	0.508815	2.18904	---	0.0281238	0.0285816	0.00349928	-0.0401916	0.019913	-0.0222778	-0.00335161	0.0531759	-0.0118211	0.0179597	0.036196	0.91096	0.052834	1e-05	Ref
795	M2621	MG_821	12149867	12148151 (99.99%)	11153740 (91.81%)	608872 (5.01%)	0.00506559	0.483098	0.525996	2.32535	---	0.00858216	0.0359574	-0.00453795	-0.0186255	0.0047896	-0.0203973	0.0121438	0.0483956	-0.000726551	0.00848667	1e-05	0.864335	0.097671	0.037984	Ref
796	M2610	MG_822	13801917	13800600 (99.99%)	12640501 (91.59%)	683216 (4.95%)	0.00505601	0.516477	0.555914	2.50737	---	-0.00389713	0.0158486	-0.00653672	-0.0096472	-0.0147865	-0.0244494	-0.015187	0.0249906	-0.0202992	0.0108533	0.02682	0.605231	0.212353	0.155596	Ref
797	M2561	MG_823	12002226	12000368 (99.98%)	11093251 (92.44%)	646442 (5.39%)	0.0043329	0.493255	0.533529	2.27469	---	0.00105037	-0.0181146	0.0309862	0.0285133	-0.0128882	-0.0205824	0.00168999	-0.0221085	0.00457749	-0.0108071	0.005233	1e-05	0.979213	0.015545	Ref
798	M1824	MG_824	10711053	10709010 (99.98%)	9966279 (93.06%)	520413 (4.86%)	0.00352445	0.463438	0.506633	2.12872	---	-0.032758	-0.0203666	-0.0126666	0.0391147	-0.103978	-0.0439646	-0.0539011	0.0163232	-0.0163091	-0.0132463	0.120665	1e-05	0.561796	0.31753	Ref
799	M2654	MG_825	10962894	10960984 (99.98%)	9726168 (88.73%)	519892 (4.74%)	0.00268787	0.464449	0.513335	2.15731	---	0.00676023	-0.0135938	-0.000891512	-0.00359701	0.0309711	0.0083364	-0.00056839	0.00492598	-0.0176919	0.0181404	0.250757	0.198725	0.394006	0.156512	Ref
800	M2750	MG_826	11986112	11984289 (99.98%)	10608546 (88.52%)	629763 (5.25%)	0.0033094	0.481097	0.531645	2.28564	---	0.00904119	0.000915204	0.016487	0.0256014	0.00899615	-0.0098515	-0.0152892	-0.0268643	0.0135065	-0.0334048	0.081822	0.195474	0.722694	1e-05	Ref
801	M2274	MG_827	10156833	10155332 (99.99%)	9224487 (90.83%)	524897 (5.17%)	0.00247051	0.451802	0.498796	2.06652	---	-0.00821522	-0.0121332	0.00457432	0.0257746	0.000621126	-0.000909811	-0.00520457	-0.0132962	0.0163756	-0.0208755	0.117734	1e-05	0.686724	0.195531	Ref
802	M1323	MG_828	10378755	10377303 (99.99%)	9334793 (89.95%)	552463 (5.32%)	0.00285113	0.450575	0.499623	2.10194	---	0.0119162	0.0129624	0.0132363	-0.0182677	0.00376782	-0.0121595	-0.0105806	0.0204943	-0.00110994	-0.00309147	0.040352	0.452413	0.467754	0.039481	Ref
803	M1779	MG_829	11585661	11583732 (99.98%)	10472700 (90.41%)	552387 (4.77%)	0.00358562	0.481239	0.530498	2.20712	---	-0.00697159	0.0131621	0.00831844	-0.00205089	0.0164499	-0.00596669	0.0267122	0.0142786	0.003624	-0.00392491	0.003263	0.361151	0.454117	0.18147	Ref
804	M1318	MG_830	11887709	11886800 (99.99%)	10891219 (91.62%)	579401 (4.87%)	0.00431331	0.49828	0.549237	2.19434	---	0.00316468	0.0130631	0.0210104	-0.012335	-0.001862	-0.000673297	-0.0128377	0.00550935	0.00959994	-0.0162641	1e-05	0.355537	0.585032	0.059422	Ref
805	M2055	MG_831	12049994	12048159 (99.98%)	10815862 (89.77%)	646695 (5.37%)	0.00371345	0.491887	0.546029	2.23265	---	0.01338	0.00919721	0.0249928	0.0560617	0.0123819	0.0255365	-0.00165965	-0.0421355	-0.0670395	0.0522804	0.01679	0.164778	0.799124	0.019309	Ref
806	M2406	MG_832	11742755	11741031 (99.99%)	10618393 (90.44%)	569107 (4.85%)	0.00387014	0.485271	0.53563	2.21343	---	0.00927842	-0.00523558	0.011113	-0.0031085	0.0267428	0.00197668	-0.0188012	-0.0364791	-0.0179991	0.0268519	0.176802	0.231201	0.540937	0.05106	Ref
807	M2343	MG_833	13494310	13492338 (99.99%)	11888280 (88.11%)	763034 (5.66%)	0.00460537	0.502384	0.547515	2.47141	---	-0.0132019	0.0791121	-0.0607302	0.02576	-0.0136964	0.0114389	0.00732032	-0.034144	0.008566	-0.00749977	1e-05	0.990964	1e-05	0.009016	L2
808	M2433	MG_834	12116216	12114867 (99.99%)	11049572 (91.21%)	645414 (5.33%)	0.00383435	0.500253	0.546973	2.24441	---	0.0185607	0.00856667	0.0205039	-0.00483926	-0.0167584	-0.0247465	0.0127481	0.0432332	0.00202385	0.0036079	0.019113	0.347519	0.633358	1e-05	Ref
809	M2572	MG_835	14902416	14901290 (99.99%)	13547348 (90.91%)	750853 (5.04%)	0.00562173	0.531223	0.567169	2.67255	---	-0.017425	-0.0148061	0.021229	0.0176236	0.000962343	-0.0046626	0.0116848	-0.00355794	0.0112538	-0.011867	1e-05	1e-05	0.771051	0.228929	Ref
810	M1396	MG_836	12678481	12676288 (99.98%)	11573855 (91.30%)	622248 (4.91%)	0.00399238	0.505636	0.553231	2.31032	---	-0.0163147	-0.0197834	-0.0102057	-0.0354814	0.0186979	-0.0114391	-0.0516403	0.00179443	0.0501501	-0.0449219	0.283053	0.108901	0.178834	0.429211	Ref
811	M1891	MG_837	11831981	11827949 (99.97%)	10845151 (91.69%)	607641 (5.14%)	0.00342675	0.490076	0.542563	2.17976	---	0.0160454	-0.00338133	-0.0110857	-0.0225742	0.00485265	-0.00880385	-0.0418048	-0.0202202	-0.0191023	0.00420165	0.316092	0.439411	0.233924	0.010574	Ref
812	M2818	MG_838	13014569	13012510 (99.98%)	11951278 (91.84%)	700360 (5.38%)	0.00478914	0.516738	0.565013	2.33135	---	-0.0246573	-0.00113412	0.00898613	-0.00498268	0.0196588	-0.0190697	-0.0154778	0.00423781	0.023281	-0.0326484	1e-05	0.135678	0.502018	0.362294	Ref
813	M1368	MG_839	12129155	12127624 (99.99%)	11312293 (93.28%)	641048 (5.29%)	0.00432205	0.50469	0.547136	2.24799	---	-0.018672	-0.024724	-0.0114328	-0.0356573	0.0320647	0.00448424	-0.0515372	-0.0168343	0.032038	-0.0206961	0.364808	0.074801	0.072171	0.48822	Ref
814	M1704	MG_840	12020569	12018867 (99.99%)	11190458 (93.11%)	612709 (5.10%)	0.00388769	0.500609	0.548765	2.22693	---	-0.0909778	-0.0125171	-0.0287553	-0.0171742	0.0161716	0.0125859	0.0319952	0.0115589	-0.0151417	0.0244017	1e-05	1.9e-05	1e-05	0.999961	L1
815	M2557	MG_841	13114703	13112751 (99.99%)	12264989 (93.53%)	684880 (5.22%)	0.00488033	0.522574	0.565737	2.34952	---	-0.010786	-0.0217021	0.0317737	0.0195821	-0.0234972	-0.020112	0.0116061	-0.00750511	-0.0119739	-0.0046453	1e-05	1e-05	0.875811	0.124169	Ref
816	M1202981	MG_842	11969125	11966698 (99.98%)	10921719 (91.27%)	637741 (5.33%)	0.00332801	0.49519	0.544582	2.22094	---	-0.00656109	0.021451	0.00862963	0.00108441	0.0346013	-0.0146302	0.0140358	0.0196379	0.00925565	-0.00927246	1e-05	0.425168	0.397798	0.177024	Ref
817	M2454	MG_843	13292822	13291950 (99.99%)	12198395 (91.77%)	610473 (4.59%)	0.00475581	0.521078	0.56158	2.41114	---	0.0100921	0.0207154	0.00247427	-0.00656414	0.00588404	-0.0229089	0.00523339	0.0538459	0.0269137	-0.0119416	0.063448	0.470713	0.439021	0.026818	Ref
818	M1628	MG_844	11476444	11474268 (99.98%)	10249019 (89.32%)	574063 (5.00%)	0.00361566	0.468123	0.51954	2.21918	---	0.00871775	-0.0160566	0.0125258	-0.00339549	0.00133338	-0.0117937	-0.039012	-0.0171187	0.00705219	-0.00190203	0.211086	0.094361	0.638389	0.056164	Ref
819	M2361	MG_845	10947523	10945028 (99.98%)	9980127 (91.18%)	525429 (4.80%)	0.00299779	0.465319	0.513232	2.14831	---	-0.00629162	-0.0101645	0.0103649	0.0346055	-0.017695	0.0134057	0.0100626	-0.0206067	0.0268705	-0.0278198	0.088804	0.0126	0.770421	0.128175	Ref
820	M2683	MG_846	10425212	10422930 (99.98%)	9747612 (93.52%)	486820 (4.67%)	0.00280044	0.459809	0.504133	2.08686	---	-0.00392777	-0.00288306	0.0184371	0.00682921	0.00941717	-0.0087295	0.0175205	0.00544316	-0.00830246	0.0011041	0.020717	0.128865	0.660414	0.190005	Ref
821	M1386	MG_847	10797780	10795715 (99.98%)	9984954 (92.49%)	530696 (4.92%)	0.00322716	0.466578	0.514585	2.11144	---	-0.0223541	-0.0115099	0.00184983	-0.0375205	0.026384	-0.0126431	-0.0576496	0.00384167	0.0557793	-0.050875	0.144847	0.181346	0.216449	0.457357	Ref
822	M1758	MG_848	10319852	10317434 (99.98%)	9391104 (91.02%)	491576 (4.76%)	0.00273044	0.446116	0.489235	2.12226	---	0.0163004	-0.0128677	0.0121711	0.0142635	-0.0316643	-0.0266368	0.0190213	0.0405033	-0.00878997	0.0127894	0.16409	0.149437	0.686463	1e-05	Ref
823	M1407	MG_849	11340598	11338572 (99.98%)	10356064 (91.33%)	540564 (4.77%)	0.00352172	0.475081	0.516468	2.21567	---	-0.0357973	-0.0101094	0.0118357	0.0301232	-0.0510197	-0.0471354	-0.0597481	0.000876016	-0.0209977	-0.00695168	1.8e-05	1e-05	0.665865	0.334107	Ref
824	M2811	MG_850	13337686	13335539 (99.98%)	12250438 (91.86%)	700749 (5.25%)	0.0044487	0.52348	0.576607	2.34408	---	-0.0218199	-0.00905021	0.00116839	0.0102978	0.0151661	0.0103402	0.0096038	-0.0178181	0.0119402	-0.0114716	0.049532	0.082475	0.506779	0.361215	Ref
825	M1989	MG_851	14576340	14574142 (99.98%)	13035559 (89.44%)	728797 (5.00%)	0.00466662	0.531756	0.575423	2.57743	---	-0.00260405	-0.0210965	0.0129952	0.0293258	-0.00732843	-0.00281027	0.00919094	-0.0124497	0.00214421	-0.00383955	0.12227	1e-05	0.769451	0.108269	Ref
826	M1584	MG_852	13033707	13031178 (99.98%)	11964351 (91.81%)	613324 (4.71%)	0.00445974	0.511283	0.558718	2.35806	---	-0.0206656	-0.0108011	0.014826	0.00871713	-0.0174558	-0.0111672	-0.0102927	0.00196911	0.000519644	-0.00638715	0.008684	0.054181	0.6455	0.291635	Ref
827	M1623	MG_853	12138530	12136338 (99.98%)	11142650 (91.81%)	594740 (4.90%)	0.00402712	0.499818	0.548501	2.23064	---	0.0120454	-0.00205177	0.0242412	0.0171698	0.0034904	-0.00332832	-0.00141849	-0.0188876	0.0157822	-0.0279597	0.062385	0.135256	0.80235	1e-05	Ref
828	M1845	MG_854	12499141	12496263 (99.98%)	10899889 (87.23%)	719943 (5.76%)	0.00367742	0.491613	0.547158	2.28682	---	0.00932643	0.0897745	-0.0495127	0.0213172	-0.0137882	0.00347315	0.00240376	-0.013096	0.0103241	-0.0014996	1.1e-05	0.999969	1e-05	1e-05	L2
829	M1497	MG_855	12798082	12796982 (99.99%)	11382111 (88.94%)	686805 (5.37%)	0.0038872	0.495561	0.538536	2.406	---	0.0175605	-0.00258855	0.0239705	0.00621399	0.0272345	-0.00380392	0.0143853	-0.030913	-0.0112811	-0.00915863	0.142795	0.114033	0.743161	1e-05	L4
830	M2513	MG_856	12414113	12411432 (99.98%)	11475079 (92.46%)	677014 (5.45%)	0.00422312	0.502721	0.551586	2.26824	---	-0.0222497	-0.0155844	-0.0169532	-0.0301484	0.0242751	-0.00184947	-0.0542548	0.00359464	0.0598763	-0.0467971	0.297048	0.19893	0.006743	0.497279	Ref
831	M2439	MG_857	10868189	10866327 (99.98%)	10111479 (93.05%)	514325 (4.73%)	0.00341206	0.471194	0.515037	2.13169	---	0.0106734	-0.000900107	0.0169174	0.00662974	-0.00429431	-0.0259793	0.0180876	0.0369612	-0.00572653	-0.00246705	0.065882	0.222735	0.68677	0.024613	Ref
832	M2632	MG_858	10536713	10534915 (99.98%)	9134714 (86.71%)	512988 (4.87%)	0.0029872	0.43693	0.483146	2.19804	---	0.0130193	0.00769235	-0.0154518	0.00112406	0.00677907	-0.0090028	-0.018261	0.00857425	0.017689	-0.0200347	0.198455	0.440843	0.32732	0.033382	Ref
833	M1957	MG_859	10570838	10569196 (99.98%)	9535233 (90.22%)	534729 (5.06%)	0.0034562	0.452855	0.500735	2.12251	---	0.0214734	0.0403697	0.00934946	-0.0436904	0.0146428	-0.0216628	0.0106698	0.0613303	-0.00474107	0.0141314	1.7e-05	0.999963	1e-05	1e-05	Ref
834	M2022	MG_860	11230709	11229805 (99.99%)	10283329 (91.57%)	529429 (4.71%)	0.00341812	0.481969	0.525021	2.17637	---	0.00781885	-0.0110786	0.0183655	0.0185386	0.00510064	-0.0063812	-0.0111816	-0.0175526	0.028558	-0.0442944	0.136045	0.0549	0.781856	0.027199	Ref
835	M1672	MG_861	13412526	13410148 (99.98%)	12061271 (89.94%)	662023 (4.94%)	0.00484941	0.505866	0.552969	2.44299	---	0.0585661	-0.0656434	-0.080201	-0.00131953	-0.00129232	0.00760398	0.0158063	0.00422966	-0.0156462	0.0170478	0.99997	1e-05	1e-05	1e-05	L3
836	M1874	MG_862	12889777	12887373 (99.98%)	12032863 (93.37%)	677910 (5.26%)	0.00458178	0.515595	0.557488	2.33976	---	-0.00413692	-0.0271936	0.0273499	0.0187034	-0.0229877	-0.0192048	0.0131537	-0.000619166	-0.00194142	-0.00271841	0.015933	1e-05	0.900503	0.083554	L4
837	M1743	MG_863	12474986	12473105 (99.98%)	11649188 (93.39%)	632519 (5.07%)	0.00415691	0.509605	0.55054	2.28085	---	-0.100858	-0.0111619	-0.0234746	-0.0163173	0.0181456	0.0120672	0.0208834	0.0152024	-0.0164356	0.0241756	1.8e-05	1e-05	1e-05	0.999962	L1
838	M1741	MG_864	12542316	12539469 (99.98%)	11732956 (93.57%)	580285 (4.63%)	0.00414876	0.507107	0.547384	2.31571	---	-0.0967267	-0.011478	-0.0184313	-0.0162991	0.0163748	0.0122532	0.0207189	0.00949255	-0.013622	0.0172247	1e-05	1e-05	1e-05	0.99997	L1
839	M1755	MG_865	12569859	12567189 (99.98%)	11446664 (91.08%)	668771 (5.32%)	0.00349479	0.506552	0.554693	2.28971	---	0.0149023	-0.0141251	0.012127	0.0129028	-0.0324737	-0.0266128	0.020106	0.040683	-0.0108647	0.0141425	0.166127	0.151704	0.68216	1e-05	Ref
840	M1314	MG_866	12654239	12652383 (99.99%)	11565732 (91.41%)	675815 (5.34%)	0.00404314	0.510004	0.555492	2.28224	---	0.00443545	0.00818835	0.0173432	-0.0280609	0.00110128	-0.000407728	-0.018956	-0.00304052	0.00580951	-0.0137294	0.008534	0.429602	0.470716	0.091149	Ref
841	M2444	MG_867	12162262	12159814 (99.98%)	11217741 (92.25%)	653158 (5.37%)	0.005533	0.496082	0.5602	2.18978	---	0.00562333	0.00175196	0.0286026	0.0250544	0.0059996	0.0207444	0.000751399	0.0386996	-0.00606699	0.0116237	0.012917	0.169703	0.753868	0.063511	Ref
842	M1202183	MG_868	12650160	12648124 (99.98%)	11459698 (90.60%)	602631 (4.76%)	0.0041761	0.504878	0.548739	2.33183	---	0.0135652	-0.0172839	0.0183808	0.00413691	0.0293387	0.000530582	0.00605349	-0.0187431	-0.0225362	0.02006	0.220512	0.0868	0.639693	0.052995	Ref
843	M1202733	MG_869	11822834	11820315 (99.98%)	10878217 (92.03%)	647440 (5.48%)	0.00333998	0.493074	0.542164	2.19745	---	-0.0188947	-0.0249215	-0.0124603	-0.0363466	0.0323816	0.00543869	-0.0518849	-0.0173943	0.0321422	-0.0199018	0.376313	0.077725	0.048614	0.497347	Ref
844	M1202153	MG_870	13690622	13688631 (99.99%)	12412754 (90.68%)	671840 (4.91%)	0.00539421	0.519337	0.569284	2.42794	---	-0.00527106	-0.00462916	0.0249183	0.0162147	0.00465177	-0.000177153	-0.000247511	-0.0190168	-0.00693281	0.0118249	1e-05	0.041506	0.821525	0.136958	Ref
845	M1202540	MG_871	11951157	11949218 (99.98%)	10740253 (89.88%)	604528 (5.06%)	0.00324015	0.489623	0.541163	2.22225	---	0.0150021	0.00171688	0.0169259	0.0152357	0.00859245	-0.0033992	0.0197611	0.00911253	0.00375836	0.00217895	0.06394	0.259592	0.676458	1e-05	Ref
846	M1202133	MG_872	11642743	11641871 (99.99%)	10626036 (91.27%)	574309 (4.93%)	0.00332665	0.489334	0.536276	2.19774	---	0.01075	-0.021877	-0.00271721	0.0100732	0.00421911	-0.00583145	-0.00532079	-0.0162503	-0.00401102	0.00671244	0.302328	0.050055	0.568923	0.078693	Ref
847	M1203028	MG_873	11236168	11233937 (99.98%)	9883913 (87.98%)	682884 (6.08%)	0.00277748	0.468303	0.515522	2.15004	---	0.00826393	-0.00429383	0.00962959	-0.00142756	0.0282956	0.00233047	-0.0175365	-0.0402032	-0.0201837	0.0279709	0.175064	0.234893	0.532722	0.057321	Ref
848	M1202631	MG_874	12493351	12490976 (99.98%)	10975818 (87.87%)	667571 (5.34%)	0.00322728	0.494399	0.550301	2.27043	---	0.0193617	0.0178594	0.021427	0.00126366	0.00765922	-0.0099025	0.0145265	0.0150167	-0.00180592	0.01277	1e-05	0.430213	0.569767	1e-05	Ref
849	M1202294	MG_875	11422418	11421512 (99.99%)	10313867 (90.30%)	526907 (4.61%)	0.00300002	0.482376	0.532109	2.18609	---	-0.00741385	-0.0105052	0.033234	0.0274412	0.00855862	-0.00262134	0.0165839	-0.00785494	-0.0211444	0.0279091	1e-05	0.004663	0.855392	0.139934	Ref
850	M1202043	MG_876	13173378	13171058 (99.98%)	12053461 (91.51%)	649425 (4.93%)	0.00335147	0.523711	0.569598	2.33165	---	-0.00112987	-0.0150617	0.0180543	0.0368398	0.0129925	-0.00849762	0.0173261	-0.00808059	-0.0234372	0.0279091	0.058392	0.052089	0.760412	0.129106	Ref
851	M1202311	MG_877	12074208	12071984 (99.98%)	10678163 (88.45%)	628570 (5.21%)	0.00330523	0.486993	0.541087	2.23848	---	-0.00242001	-0.00670051	0.0151398	0.00374288	0.0134813	0.00415939	0.010634	-0.0142196	-0.00828797	0.00980017	0.118101	0.130043	0.572579	0.179278	Ref
852	M1202783	MG_878	12433364	12431958 (99.99%)	11196651 (90.06%)	676055 (5.44%)	0.00428187	0.493683	0.540635	2.30573	---	0.00870384	0.0211985	0.00853041	-0.0641458	-0.0140465	0.0233204	-0.0286929	-0.0494068	-0.0378948	0.0068287	0.00524	0.898597	1e-05	0.096152	Ref
853	M1202737	MG_879	11443090	11442095 (99.99%)	10519694 (91.94%)	552536 (4.83%)	0.00313327	0.490225	0.538407	2.15783	---	-0.0229048	-0.00973392	-0.018463	-0.0267308	0.0108845	-0.0159164	-0.0553132	0.00245604	0.0219408	-0.0162309	0.194619	0.236077	0.102159	0.467145	Ref
854	M1202967	MG_880	11676286	11674377 (99.98%)	10415295 (89.21%)	576246 (4.94%)	0.00311508	0.482634	0.534632	2.20306	---	0.00267777	0.00695829	0.0396409	0.0172744	0.015979	-0.0318267	-0.0200368	0.0066842	-0.00898177	0.0124584	1e-05	0.131242	0.856036	0.012712	Ref
855	M1202110	MG_881	10878332	10877290 (99.99%)	9718072 (89.34%)	512979 (4.72%)	0.0027185	0.46749	0.518514	2.13349	---	0.00103106	0.00566064	0.0168407	0.0190713	-0.0108162	-0.0108717	-0.0140609	-0.0146305	0.00336448	-0.00484538	1e-05	0.218673	0.737474	0.043843	Ref
856	M1202649	MG_882	11018046	11017314 (99.99%)	10075525 (91.45%)	517603 (4.70%)	0.00357338	0.472483	0.512983	2.18486	---	0.00337143	-0.0224301	0.0057962	0.0213481	0.00336604	-0.00190148	0.0188302	-0.00580062	-0.00746902	-0.00487377	0.182972	0.024106	0.674411	0.118512	Ref
857	M1202881	MG_883	11543258	11542149 (99.99%)	10723800 (92.91%)	540476 (4.68%)	0.00367987	0.482003	0.517772	2.26207	---	0.011953	-0.0215454	0.0127357	0.0176809	-0.0360239	-0.0306302	0.017615	0.040722	-0.00907634	0.013413	0.197515	0.031059	0.761076	0.010349	Ref
858	M1202277	MG_884	11691162	11689353 (99.98%)	10611037 (90.78%)	550312 (4.71%)	0.00410563	0.472177	0.510224	2.31458	---	-0.00991558	0.0112491	0.00318997	0.00234556	-0.0119765	-0.00858944	-0.00875592	0.0208804	0.0130509	-0.0107239	0.003236	0.331128	0.479091	0.186545	Ref
859	M1202158	MG_885	14236115	14234654 (99.99%)	12906012 (90.67%)	709747 (4.99%)	0.00691394	0.52591	0.579133	2.48295	---	0.00572159	0.00532514	0.021586	0.0182875	0.00906291	-0.0175573	-0.00454079	-0.000273191	0.00651275	-0.0188722	0.027304	0.199765	0.750077	0.022855	Ref
860	M1202690	MG_886	12547529	12546711 (99.99%)	11521963 (91.83%)	581769 (4.64%)	0.00530128	0.493452	0.531225	2.40381	---	0.0305648	-0.0447294	-0.0619819	-4.86e-05	-0.00227315	-0.00163305	0.0138302	0.0170032	0.00971801	-0.010427	0.985937	0.001248	1e-05	0.012805	L3
861	M1202740	MG_887	13072290	13071422 (99.99%)	11754860 (89.93%)	589799 (4.51%)	0.00590242	0.500462	0.548553	2.43211	---	-0.013595	-0.00647777	-0.000137021	0.0016469	-0.0384372	-0.0197405	-0.0212247	0.0239954	0.0064674	-0.00720299	0.102969	0.225268	0.458483	0.21328	Ref
862	M1202339	MG_888	11071000	11069341 (99.99%)	10202699 (92.17%)	535063 (4.83%)	0.00349635	0.474442	0.519989	2.15014	---	-0.0037479	0.00126907	0.023672	0.0225676	0.0264576	0.000495314	0.0171088	-0.0199388	-0.013411	0.0158836	1e-05	0.113824	0.75575	0.130417	Ref
863	M1202387	MG_889	12752380	12751671 (99.99%)	11455922 (89.84%)	575015 (4.51%)	0.00455238	0.497139	0.531856	2.44357	---	0.00981038	-0.00853949	0.00996776	0.0162672	0.00816466	0.00283139	0.00686517	-0.0120186	-0.0105447	0.0129835	0.200886	0.123085	0.622062	0.053966	Ref
864	M1202890	MG_890	12899471	12898658 (99.99%)	11867778 (92.01%)	607677 (4.71%)	0.00452772	0.510848	0.541997	2.42227	---	-0.00551214	0.0118603	0.0135912	0.0219112	0.0147973	-0.00435564	0.0325284	-0.00468155	-0.00817972	0.00901421	1e-05	0.263987	0.628777	0.107226	Ref
865	M1202197	MG_891	13481658	13480097 (99.99%)	12134073 (90.01%)	660134 (4.90%)	0.00481903	0.513414	0.558977	2.43802	---	0.0148261	-0.00286783	0.0114455	-0.0104831	-0.0196108	0.00370649	0.0183387	0.00697928	-0.00850713	0.0258952	0.151204	0.302744	0.524796	0.021255	Ref
866	M1202244	MG_892	12469746	12468543 (99.99%)	11512133 (92.33%)	581314 (4.66%)	0.00517138	0.493218	0.528586	2.39215	---	0.0119784	-0.0149702	-0.00152821	0.0296297	0.000927399	0.00236706	0.0222045	-0.0131809	-0.0307526	0.0408717	0.222416	0.053958	0.641784	0.081841	Ref
867	M1202708	MG_893	11549815	11548373 (99.99%)	10519168 (91.09%)	534778 (4.63%)	0.00394626	0.470514	0.50585	2.31282	---	-0.00370802	0.0178627	0.00238701	-0.00523081	-0.000413862	-0.0210272	0.00590836	0.0481927	0.0142445	0.00258284	0.0119	0.421356	0.422467	0.144277	Ref
868	M1202526	MG_894	11078055	11077351 (99.99%)	10140737 (91.54%)	507377 (4.58%)	0.00330679	0.478999	0.518976	2.17608	---	0.00434356	0.00213299	0.0200514	0.0260253	-2.76e-05	0.00432818	-0.0053337	-0.00796652	0.00136213	0.0279431	0.009724	0.195828	0.75665	0.037798	Ref
869	M1202810	MG_895	11082947	11080904 (99.98%)	10215997 (92.19%)	523986 (4.73%)	0.00337783	0.474874	0.517293	2.16383	---	0.00639028	-0.00376529	0.0320985	0.0128318	0.010601	-0.00280199	0.0362593	0.00280275	-0.0108965	-0.00214879	0.022761	0.104747	0.856554	0.015938	Ref
870	M1202931	MG_896	13699004	13697684 (99.99%)	12567917 (91.75%)	661695 (4.83%)	0.00524358	0.526177	0.569231	2.4387	---	0.00922249	0.00572606	0.0167782	-0.0636528	-0.00811026	0.00504802	-0.0483497	-0.0443215	-0.0306818	0.00973663	0.11582	0.748413	0.086958	0.048809	Ref
871	M1203096	MG_897	11996855	11994823 (99.98%)	10460718 (87.21%)	565193 (4.71%)	0.00339447	0.475783	0.523663	2.31581	---	0.0127424	0.00841358	-0.0157059	0.0023683	0.00737806	-0.00862691	-0.0174081	0.0084769	0.018463	-0.0204155	0.195514	0.441195	0.32915	0.034141	Ref
872	M1202040	MG_898	11606543	11604534 (99.98%)	10364749 (89.32%)	560476 (4.83%)	0.00364211	0.475964	0.522456	2.24057	---	0.00744306	-0.0081136	0.0183676	0.00615109	-0.00255277	-0.00201921	0.00451324	-0.021939	-0.0164353	0.00852942	0.117654	0.123279	0.724745	0.034322	Ref
873	M1202130	MG_899	10505957	10505155 (99.99%)	9604113 (91.42%)	486526 (4.63%)	0.00314108	0.463594	0.50592	2.11491	---	0.00622759	-0.000164259	0.0282984	0.00155584	0.013001	0.00847013	0.0224382	-0.00255413	0.0167449	-0.0168227	0.01526	0.185456	0.754203	0.045081	Ref
874	M1202669	MG_900	12262928	12261043 (99.98%)	11009719 (89.79%)	567275 (4.63%)	0.00391612	0.490462	0.540435	2.2974	---	0.0111058	-0.0139283	0.0254534	0.0241688	-0.00712274	-0.0168929	-0.00481834	-0.00305982	0.00763014	-0.0116526	0.09881	0.023057	0.878124	1e-05	Ref
875	M1202078	MG_901	11485567	11483952 (99.99%)	10506303 (91.49%)	533683 (4.65%)	0.00390543	0.477766	0.51897	2.24072	---	0.00915557	0.00382257	0.0166972	0.000126346	-0.0140843	0.000229787	0.0290754	0.00496455	-0.00684935	0.0087037	0.045659	0.27594	0.631396	0.047005	Ref
876	M1202097	MG_902	11784215	11782580 (99.99%)	10627367 (90.20%)	540940 (4.59%)	0.00494132	0.476075	0.529528	2.25518	---	0.00605021	0.0048742	0.00740426	0.0214279	0.00484533	0.0721859	-0.00690586	0.0149432	-0.0134579	-0.022972	0.114066	0.242111	0.563757	0.080066	Ref
877	M1202501	MG_903	11125842	11124119 (99.98%)	10115303 (90.93%)	548677 (4.93%)	0.00359448	0.471563	0.515434	2.17514	---	0.0194193	0.00686675	0.0245187	0.020422	-0.00417677	0.0120292	0.0246618	-0.00502886	-0.00947816	0.0228757	0.010936	0.245663	0.743391	1e-05	Ref
878	M1203111	MG_904	11468127	11466301 (99.98%)	10609594 (92.53%)	516500 (4.50%)	0.00388401	0.483655	0.542315	2.14791	---	0.00529019	-0.000537604	0.0217513	0.00633413	-0.0310451	0.0642929	0.00951491	1.68e-05	0.0126076	0.00573911	0.019971	0.268193	0.638467	0.073369	L4
879	M1231	MG_905	12289658	12288433 (99.99%)	11076310 (90.14%)	627181 (5.10%)	0.00390671	0.490492	0.532995	2.34466	---	0.0300022	-0.0493284	-0.0667038	0.00360779	-0.00979763	-0.00289807	0.0129256	0.0180136	0.0111141	-0.0123625	0.99997	1e-05	1e-05	1e-05	L3
880	M1242	MG_906	12474048	12472901 (99.99%)	11345932 (90.96%)	600004 (4.81%)	0.00472377	0.488201	0.526789	2.39651	---	0.0409572	-0.0661764	-0.0712192	0.0122774	0.00717469	0.00336638	0.0211491	0.0085175	0.0155261	-0.0188887	0.99997	1e-05	1e-05	1e-05	L3
881	M1280	MG_907	12807374	12806272 (99.99%)	11699664 (91.36%)	616562 (4.81%)	0.00495234	0.498605	0.536518	2.41574	---	-0.00201285	-0.00276361	0.0415827	-0.0131383	0.00840509	0.0192664	0.0310845	-0.0340721	0.0301001	-0.0455319	1e-05	0.164787	0.806379	0.028824	L4
882	M1688	MG_908	13269330	13268054 (99.99%)	11897566 (89.67%)	647376 (4.88%)	0.00759623	0.49481	0.562206	2.38762	---	0.0262386	-0.0331664	-0.0417289	-0.000574367	-0.00549551	0.00958957	0.0159592	-0.00278572	0.00233307	-0.00445344	0.631253	0.162133	0.181886	0.024728	Ref
883	M1700	MG_909	13715010	13713027 (99.99%)	12648759 (92.24%)	718148 (5.24%)	0.00465319	0.526255	0.572719	2.40165	---	-0.0164371	-0.00426627	0.0342557	0.00884278	0.0386443	0.00398193	0.0490709	-0.00444205	0.047259	-0.0697461	1e-05	1e-05	0.828165	0.171815	Ref
884	M1855	MG_910	11302477	11301382 (99.99%)	10177317 (90.05%)	558044 (4.94%)	0.00348563	0.473761	0.517418	2.20881	---	-0.0225314	0.0640874	-0.0667114	0.0243341	-0.0183463	0.0068733	-0.00261612	-0.0372251	0.015333	-0.0128926	1e-05	0.871713	1e-05	0.128267	L2
885	M1892	MG_911	13060060	13058739 (99.99%)	12312040 (94.28%)	638246 (4.89%)	0.00522533	0.514657	0.556519	2.37164	---	0.0010208	-0.0054363	0.000606399	-0.0268311	0.0164356	0.00335238	-0.0243371	-0.038927	-0.0276707	0.00558471	0.221251	0.335945	0.294357	0.148447	Ref
886	M2112	MG_912	11854769	11853671 (99.99%)	10343068 (87.26%)	584366 (4.93%)	0.00426743	0.469871	0.521581	2.29763	---	0.00372825	0.0377374	-0.00562239	0.0127237	0.00378907	0.0267065	-0.00466231	0.00928173	-0.00587103	-0.00728827	1e-05	0.614225	0.332291	0.053474	Ref
887	M2198	MG_913	11101878	11100780 (99.99%)	9980232 (89.91%)	538908 (4.85%)	0.00389101	0.457457	0.501773	2.23829	---	0.0280427	0.0378803	0.00411594	-0.0276593	0.018171	-0.0264987	0.00698087	0.0637786	-0.00771339	0.0131159	0.01037	0.925655	0.063965	1e-05	Ref
888	M2457	MG_914	13903348	13902095 (99.99%)	12778373 (91.92%)	689925 (4.96%)	0.00609707	0.519885	0.559741	2.51015	---	0.0122959	0.0200874	0.0125182	-0.00505936	-0.000509791	-0.0283663	-0.00100154	0.0563468	0.0261634	-0.0113388	0.002482	0.448954	0.548553	1e-05	Ref
889	M2592	MG_915	11868413	11867246 (99.99%)	10992469 (92.63%)	588757 (4.96%)	0.00483245	0.489615	0.532961	2.25112	---	0.0126763	0.00899374	0.00770901	-0.0666633	-0.00751587	0.0136122	-0.0321904	-0.0344607	-0.0327075	0.0129929	0.073856	0.838313	1e-05	0.087821	Ref
890	M2597	MG_916	12472620	12471331 (99.99%)	11563502 (92.72%)	629359 (5.05%)	0.0045615	0.502909	0.541892	2.31759	---	0.012803	0.0118173	0.0044734	-0.0605201	-0.00354536	0.0147101	-0.0303684	-0.0419392	-0.0387935	0.0129388	0.063538	0.838754	1e-05	0.097698	Ref
891	M2606	MG_917	13997495	13996092 (99.99%)	12622668 (90.19%)	689514 (4.93%)	0.00630795	0.520881	0.569403	2.48679	---	0.0160006	0.0215153	-0.000867003	-0.0490808	0.017625	-0.00882252	-0.00938454	0.0110076	-0.0317479	0.0213711	0.143009	0.80291	1e-05	0.054071	Ref
892	M2813	MG_918	11182121	11180127 (99.98%)	10094215 (90.29%)	574660 (5.14%)	0.00487403	0.467613	0.532894	2.10794	---	0.0013089	0.00715726	-0.0105712	0.000915183	0.0110092	0.00410893	0.0103409	-0.00259266	0.00547541	-0.0063319	0.136425	0.379644	0.351335	0.132596	Ref
893	M1256	MG_919	12800331	12798341 (99.98%)	11791069 (92.13%)	613306 (4.79%)	0.00465803	0.509941	0.550415	2.34777	---	-0.0113239	-0.00370999	0.039254	-0.00134957	0.0152283	0.0199215	0.0432917	-0.0322426	0.0174093	-0.0350254	1e-05	0.084219	0.784552	0.131219	Ref
894	M1461	MG_920	11947977	11946095 (99.98%)	10933725 (91.53%)	565432 (4.73%)	0.00381752	0.491751	0.534846	2.25988	---	0.0204123	-0.012371	0.0156935	0.00819642	0.00488984	-0.010917	0.0144951	-0.00473576	-0.0378737	0.04964	0.172768	0.1212	0.703452	0.00258	Ref
895	M1549	MG_921	14450835	14447757 (99.98%)	13134125 (90.91%)	777134 (5.38%)	0.00538386	0.536589	0.582786	2.50214	---	0.0204304	-0.00357102	0.0197269	-0.0518205	-0.084517	0.0592167	0.0593812	0.0204639	0.0247821	0.00371359	0.116691	0.492829	0.39047	1e-05	L4
896	M1725	MG_922	11579156	11577219 (99.98%)	10622743 (91.76%)	546104 (4.72%)	0.00503381	0.478886	0.541464	2.16189	---	-0.0565892	-0.00979251	-0.0148871	-0.0295623	0.026217	0.0057823	0.0156147	0.0248447	-0.0159151	0.0251429	0.022441	0.222382	1e-05	0.755167	Ref
897	M1764	MG_923	13282960	13281072 (99.99%)	12259378 (92.31%)	646939 (4.87%)	0.00513044	0.507508	0.5484	2.43967	---	-0.00414666	-0.000629885	0.00684758	-0.00399117	-0.025316	-0.026932	-0.0061309	0.0388847	0.00289072	0.00482155	0.085492	0.27948	0.470026	0.165002	Ref
898	M1767	MG_924	11950001	11948046 (99.98%)	10792438 (90.33%)	577102 (4.83%)	0.00382822	0.488398	0.533114	2.26287	---	0.00124207	-0.00941644	0.00110314	-0.00727194	-0.018333	-0.0241192	-0.0104655	0.0369116	0.01123	-0.00819812	0.186442	0.182843	0.493728	0.136987	Ref
899	M1812	MG_925	14294533	14292618 (99.99%)	12909819 (90.33%)	692447 (4.84%)	0.00538983	0.525653	0.574281	2.51546	---	-0.00514415	-0.00769348	-0.00729153	-0.0258471	0.00553587	0.0123982	-0.0297819	-0.00775552	0.0279116	-0.0173631	0.212078	0.301961	0.229507	0.256454	Ref
900	M1861	MG_926	14037905	14035052 (99.98%)	12621856 (89.93%)	774582 (5.52%)	0.00526196	0.525022	0.57227	2.4703	---	-0.0223379	0.0686301	-0.0677665	0.0270562	-0.0176385	0.00818509	-0.00149649	-0.0414319	0.0144378	-0.0131795	1e-05	0.890118	1e-05	0.109862	L2
901	M1898	MG_927	12011162	12009895 (99.99%)	11050335 (92.01%)	591232 (4.92%)	0.00374672	0.490999	0.534021	2.27166	---	0.0107329	0.00404646	0.0141726	-0.0641472	-0.0024012	0.00290414	-0.0491552	-0.043091	-0.0322926	0.0118005	0.150311	0.734504	0.06386	0.051325	Ref
902	M1964	MG_928	11062118	11060944 (99.99%)	9974670 (90.18%)	519534 (4.70%)	0.00302381	0.462802	0.506349	2.21377	---	0.0089284	-0.00888477	0.0110685	-0.0508754	-0.0980041	0.065717	0.0472175	-0.00137256	0.0312351	-0.0077705	0.177193	0.461826	0.313381	0.0476	L4
903	M2040	MG_929	13122075	13120133 (99.99%)	11707350 (89.23%)	616665 (4.70%)	0.00427612	0.504945	0.547015	2.42706	---	-0.00148348	-0.00211248	0.0403649	0.0219494	0.0208427	-0.0215026	-0.0175758	-0.00585254	-0.0141017	0.0181409	1e-05	0.017273	0.887355	0.095362	Ref
904	M2241	MG_930	12134932	12132399 (99.98%)	10690402 (88.11%)	599388 (4.94%)	0.00389509	0.483975	0.53183	2.29327	---	0.0064862	-0.00698941	0.0207776	0.0316209	-0.0143795	-0.00567228	0.0199521	-0.0076185	-0.000601928	-0.00506829	0.071881	0.065144	0.835263	0.027711	Ref
905	M2466	MG_931	13048670	13046814 (99.99%)	12008416 (92.04%)	613416 (4.70%)	0.00717234	0.508662	0.573049	2.30672	---	-0.0205799	-0.00113715	-0.00156808	-0.0142165	0.000537159	-0.00711506	0.00136951	0.0147685	0.000411047	0.00938397	0.046377	0.220359	0.361636	0.371627	Ref
906	M2469	MG_932	11407055	11405352 (99.99%)	10281675 (90.15%)	543530 (4.77%)	0.00312606	0.47482	0.519475	2.21791	---	-0.014154	-0.00576287	-0.0120902	-0.00981129	-0.0163868	-0.0221052	-0.00952677	0.0278727	0.00794658	-0.00962154	0.184841	0.209674	0.296952	0.308533	Ref
907	M2481	MG_933	12226143	12225277 (99.99%)	11050589 (90.39%)	567346 (4.64%)	0.00404576	0.498529	0.541934	2.2979	---	-0.00106297	0.0338968	-0.0141451	0.00955187	0.0118532	0.000495229	-0.00254871	-0.0120367	0.0248557	-0.0187218	0.033298	0.59998	0.278873	0.087849	Ref
908	M2515	MG_934	11178429	11176937 (99.99%)	10253766 (91.74%)	544737 (4.87%)	0.00321356	0.479429	0.523572	2.15698	---	-0.00540758	-0.0138517	-0.0131255	-0.0372253	0.0228175	-0.0156493	-0.05778	0.00838247	0.0514912	-0.0482484	0.308861	0.278299	0.108948	0.303892	Ref
909	M2527	MG_935	11638490	11636496 (99.98%)	10411067 (89.47%)	599588 (5.15%)	0.00362975	0.479278	0.526716	2.21846	---	0.00331985	0.0798993	-0.0531716	0.020726	-0.00112568	0.00373212	0.000992573	-0.00713732	0.0136317	-0.00379364	1e-05	0.99997	1e-05	1e-05	L2
910	M2666	MG_936	13061789	13059722 (99.98%)	11649139 (89.20%)	635162 (4.86%)	0.00398567	0.506772	0.552314	2.38759	---	0.00841906	-0.00533504	-0.0108684	0.0080687	0.0148339	0.0139244	-0.000133611	-0.0120181	-0.0210132	0.0103421	0.280966	0.244563	0.372282	0.102189	Ref
911	M1475	MG_937	11029669	11027701 (99.98%)	9798546 (88.85%)	519468 (4.71%)	0.00338182	0.460054	0.504866	2.20456	---	0.019122	0.00103242	0.0126561	0.00552213	0.0248976	-0.025654	0.0127078	0.00887731	-0.00624726	-0.0151141	0.151083	0.259635	0.589272	1e-05	Ref
912	M1682	MG_938	12820427	12818542 (99.99%)	11655670 (90.93%)	623960 (4.87%)	0.00453161	0.504267	0.544942	2.37359	---	0.0432578	-0.057226	-0.0707108	-0.00868546	-0.00997763	0.00803033	0.0126975	0.00420906	-0.00832696	0.00966582	0.999965	1e-05	1.5e-05	1e-05	L3
913	M1856	MG_939	12525482	12524539 (99.99%)	11354729 (90.66%)	603559 (4.82%)	0.00433544	0.50292	0.545473	2.33213	---	-0.020268	0.0714387	-0.0695985	0.023791	-0.0187332	0.00822749	-0.00531748	-0.0427108	0.00997734	-0.0119078	1e-05	0.921717	1e-05	0.078263	L2
914	M2023	MG_940	12957527	12956683 (99.99%)	11800726 (91.08%)	590477 (4.56%)	0.00455963	0.514003	0.551248	2.39567	---	0.00834617	-0.00339114	0.0198215	0.0232718	0.00102658	-0.00684585	-0.00138238	-0.0164389	0.023529	-0.04351	0.088013	0.09892	0.793449	0.019618	Ref
915	M2140	MG_941	11790176	11787719 (99.98%)	10676791 (90.58%)	560517 (4.76%)	0.00370397	0.481587	0.523508	2.2682	---	-0.00785155	-0.0136875	0.00921424	0.000577735	0.0215697	3.41e-05	0.0126391	-0.0179291	0.0224638	-0.0212775	0.140975	0.076521	0.578835	0.203669	Ref
916	M2323	MG_942	12737591	12736000 (99.99%)	11467589 (90.04%)	609346 (4.78%)	0.00345165	0.508396	0.560858	2.30371	---	0.0221003	-0.000292633	-0.000860157	-0.0174404	0.00168286	0.0226058	0.00735249	-0.0213092	-0.0140449	0.0167744	0.211546	0.428123	0.360321	1e-05	Ref
917	M2367	MG_943	12799254	12797790 (99.99%)	11359878 (88.76%)	629606 (4.92%)	0.003649	0.50563	0.560584	2.31082	---	0.0224932	0.00486821	-0.0055118	0.05073	0.0176594	0.0262092	0.0164448	-0.0378561	-0.0513788	0.0476122	0.14696	0.210123	0.64266	0.000257	Ref
918	M2464	MG_944	11453777	11452451 (99.99%)	10299121 (89.93%)	591989 (5.17%)	0.00281931	0.483205	0.533398	2.18056	---	-0.0200135	0.000908797	-0.0042935	-0.016408	-0.010923	-0.0167996	-0.00308446	0.0273158	0.00719254	0.00226229	0.044527	0.260943	0.332916	0.361614	Ref
919	M2465	MG_945	14744785	14743109 (99.99%)	13272338 (90.02%)	724448 (4.91%)	0.00451582	0.545731	0.595392	2.50727	---	-0.010031	-0.00807994	-0.00572452	-0.0107463	-0.0159901	-0.0227528	-0.0110229	0.0304624	0.0157037	-0.00253954	0.175405	0.146375	0.406499	0.271721	Ref
920	M2772	MG_946	11196112	11195013 (99.99%)	10104738 (90.26%)	547207 (4.89%)	0.00317166	0.471008	0.514723	2.19807	---	-0.0020457	-0.00222039	0.0230176	0.0217129	0.00481345	-0.000424948	-0.00742448	-0.00358547	0.0213055	0.00814884	0.01792	0.105725	0.780574	0.09578	Ref
921	M2776	MG_947	11258975	11257720 (99.99%)	9906134 (87.99%)	555739 (4.94%)	0.00286883	0.469525	0.522899	2.17719	---	0.0303524	0.0107751	0.0109629	0.0427653	0.017337	0.0146954	-0.0253109	-0.0429901	-0.0471367	0.0434601	0.138462	0.218294	0.643235	1e-05	Ref
922	M1737	MG_948	11294637	11293336 (99.99%)	10545569 (93.38%)	522447 (4.63%)	0.00296701	0.490851	0.538327	2.13231	---	-0.103286	-0.0144283	-0.0193197	-0.0107457	0.0195083	0.00917055	0.0241842	0.0143924	-0.0179609	0.0203284	1e-05	1e-05	1e-05	0.99997	L1
923	M1843	MG_949	11986511	11985011 (99.99%)	10616949 (88.59%)	620267 (5.18%)	0.0031212	0.488218	0.545275	2.21157	---	0.00582772	0.085634	-0.051604	0.0213592	-0.00340018	-0.000720582	-0.00348505	-0.00830973	0.0103525	-0.00447276	1.6e-05	0.999964	1e-05	1e-05	L2
924	M1848	MG_950	12216330	12214791 (99.99%)	10712393 (87.70%)	654536 (5.36%)	0.00330629	0.489507	0.545537	2.2458	---	0.00542438	0.0890051	-0.0502461	0.0218796	-0.0132634	0.00415054	0.00217447	-0.0138663	0.0127352	-0.00366442	1e-05	0.99997	1e-05	1e-05	L2
925	M2136	MG_951	12087070	12085509 (99.99%)	10522124 (87.06%)	621586 (5.14%)	0.00322102	0.483993	0.54159	2.24817	---	-0.00973688	0.0807679	-0.0577257	0.0208281	-0.0156888	0.00543555	0.00221867	-0.0313293	0.000535054	-0.00165277	1e-05	0.99997	1e-05	1e-05	L2
926	M2197	MG_952	11005581	11004452 (99.99%)	9630129 (87.51%)	550117 (5.00%)	0.00293936	0.451383	0.500968	2.21674	---	0.021478	0.0419964	-0.00274779	-0.0237833	0.0250092	-0.0244474	0.00692444	0.0583074	0.00191125	0.00461898	0.004742	0.910561	0.084687	1e-05	Ref
927	M2307	MG_953	12047016	12045600 (99.99%)	11196487 (92.95%)	573241 (4.76%)	0.00363525	0.506195	0.555414	2.20116	---	-0.0160756	-0.00592892	0.0170919	0.00884616	0.0134983	0.00431051	0.0268561	0.000466965	0.00277394	0.00531899	1e-05	0.099136	0.605122	0.295732	Ref
928	M2470	MG_954	11842019	11840661 (99.99%)	10797744 (91.19%)	614134 (5.19%)	0.00311004	0.496504	0.544991	2.20669	---	-0.0173898	-0.0102984	-0.0106421	-0.00843955	-0.013764	-0.0244414	-0.0117411	0.0284149	0.00933187	-0.00823817	0.192498	0.111244	0.341728	0.35453	Ref
929	M2728	MG_955	11848031	11846855 (99.99%)	10855750 (91.63%)	567710 (4.79%)	0.00398522	0.490572	0.529619	2.26813	---	0.023232	-0.01723	-0.00295057	-0.00383123	0.017843	0.00953214	0.00101514	-0.0281726	-0.0251578	0.0295833	0.275868	0.194751	0.490865	0.038515	Ref
930	M1495	MG_956	12422500	12421109 (99.99%)	10975045 (88.36%)	641635 (5.17%)	0.00465102	0.489447	0.531868	2.3699	---	0.0199997	0.00126246	0.021467	-0.00341874	0.0278365	-0.00991493	0.0102026	-0.0198577	-0.00959409	-0.0123898	0.142898	0.224843	0.632249	1e-05	Ref
931	M1657	MG_957	13796460	13794981 (99.99%)	12329493 (89.38%)	719397 (5.21%)	0.00519145	0.515131	0.556346	2.51669	---	0.00565455	0.00094238	0.0222655	0.0276174	0.00328661	-0.00543466	-0.00456955	-0.0263989	0.000734131	-0.0227017	0.02846	0.175476	0.76738	0.028685	Ref
932	M1785	MG_958	12575559	12574243 (99.99%)	11494475 (91.41%)	665395 (5.29%)	0.00432367	0.504237	0.542943	2.34727	---	-0.0108953	0.0170642	0.0083622	0.0143043	0.0339785	-0.00920434	0.0179943	0.00244799	0.00642561	-0.0107909	1e-05	0.322808	0.49091	0.186272	Ref
933	M1831	MG_959	11638403	11636941 (99.99%)	10466378 (89.94%)	584105 (5.02%)	0.00304999	0.477161	0.528623	2.21658	---	-0.0180731	-0.0235468	0.00267133	0.0362028	-0.0869981	-0.0529819	-0.0675556	0.00995108	-0.0345844	0.000836906	0.103077	1e-05	0.753235	0.143677	Ref
934	M2009	MG_960	13014078	13012603 (99.99%)	11997393 (92.20%)	697730 (5.36%)	0.00484093	0.516878	0.561151	2.3481	---	0.0103029	0.0223412	0.0137776	0.00117862	0.0179013	-0.0140633	0.00782863	-0.00128414	-0.0273711	0.0242813	1e-05	0.528948	0.461872	0.00917	Ref
935	M2133	MG_961	13044877	13043385 (99.99%)	11766450 (90.21%)	714896 (5.48%)	0.00441199	0.515538	0.562541	2.34356	---	-0.0161096	0.065342	-0.0623246	0.0195238	-0.00847584	0.00832445	-0.000197069	-0.0285738	0.016114	-0.0118192	1e-05	0.911842	1e-05	0.088138	L2
936	M1384	MG_962	12130614	12129170 (99.99%)	11269965 (92.92%)	601520 (4.96%)	0.00380582	0.504781	0.552311	2.21986	---	-0.0219726	-0.0183973	0.000244144	-0.0321382	0.0322329	-0.00889981	-0.0538858	-0.00416827	0.0556031	-0.0504082	0.212303	0.047645	0.271251	0.468801	Ref
937	M1420	MG_963	12142914	12141618 (99.99%)	10963521 (90.30%)	586958 (4.83%)	0.00363667	0.493693	0.53614	2.29486	---	-9.53e-05	-0.0153936	0.0114702	0.00820313	0.0255233	0.0040562	0.00671237	-0.0333142	0.0192565	-0.0153422	0.193733	0.040895	0.645862	0.11951	Ref
938	M1459	MG_964	10808597	10807641 (99.99%)	9751618 (90.23%)	520297 (4.81%)	0.00270677	0.465939	0.512988	2.13447	---	0.00241073	-0.0176135	0.0051376	0.0187666	0.0183197	-0.0151767	0.0136598	0.0040105	-0.0359181	0.0445428	0.158065	0.027915	0.667031	0.146988	Ref
939	M1527	MG_965	11544823	11543497 (99.99%)	10274936 (89.01%)	631975 (5.47%)	0.00381685	0.478576	0.525053	2.22042	---	0.0266921	0.0357334	-0.00257827	-0.0405075	0.0247801	-0.0302864	-0.00537285	0.059281	-0.0103609	0.0129363	0.001637	0.998343	1e-05	1e-05	Ref
940	M1800	MG_966	11745717	11744380 (99.99%)	10575598 (90.05%)	610308 (5.20%)	0.00387907	0.485607	0.528808	2.2524	---	0.0116315	0.0433636	-0.0287233	0.0123909	0.00712436	-0.00613592	-0.0264867	-0.0221273	0.0103811	-0.0113703	0.019577	0.801316	0.179097	1e-05	Ref
941	M1870	MG_967	11941135	11939691 (99.99%)	10600012 (88.78%)	582643 (4.88%)	0.004365	0.473976	0.514685	2.34388	---	-0.0153216	0.0820104	-0.0620561	0.0273269	-0.0202684	0.00776482	0.00316239	-0.0369132	0.00547821	-0.0073364	1e-05	0.99997	1e-05	1e-05	L2
942	M2053	MG_968	11805992	11804731 (99.99%)	10652642 (90.24%)	561422 (4.76%)	0.00468538	0.46938	0.503591	2.37223	---	0.027234	0.0106851	0.00339739	0.0274578	0.0117112	0.000188205	-0.0148448	-0.0352073	-0.0426179	0.0407021	0.152003	0.29815	0.549836	1e-05	Ref
943	M2137	MG_969	11623605	11622846 (99.99%)	10404717 (89.52%)	564969 (4.86%)	0.00437352	0.473795	0.513139	2.29822	---	-0.0117702	0.0757656	-0.058811	0.0188855	-0.0113882	0.00931101	0.00399508	-0.0295394	0.00564986	-0.00381701	1.1e-05	0.994046	1e-05	0.005933	L2
944	M2479	MG_970	12146318	12144937 (99.99%)	11242889 (92.57%)	573589 (4.72%)	0.00479186	0.490591	0.523393	2.35053	---	-0.0343558	0.000722245	-0.0141675	0.000189296	0.0223406	0.00445426	-0.0125484	-0.0129025	0.0137118	-0.0112019	0.135738	0.188058	0.192307	0.483897	Ref
945	M2562	MG_971	10898955	10898010 (99.99%)	10240498 (93.97%)	521786 (4.79%)	0.00365162	0.474864	0.50738	2.1797	---	0.00387416	-0.0197509	0.0281647	0.0306062	-0.0163342	-0.0253471	-0.00791908	-0.0143865	0.00745753	-0.0127647	0.03397	1e-05	0.96599	3e-05	Ref
946	M2727	MG_972	13381183	13380175 (99.99%)	12366229 (92.42%)	616564 (4.61%)	0.00575481	0.51223	0.54919	2.47707	---	0.0237276	-0.0177101	-0.00200631	-0.00480759	0.0136949	0.00643266	-0.00339653	-0.0252928	-0.0291555	0.0316723	0.286865	0.19258	0.490795	0.029759	Ref
947	M2057	MG_973	12385529	12384671 (99.99%)	11543591 (93.21%)	572840 (4.63%)	0.00540638	0.497275	0.532369	2.36975	---	0.000155906	-0.0157181	-0.00509987	0.00988906	0.0204261	0.00787584	-0.0025837	-0.0188	-0.0364147	0.0425899	0.206327	0.088558	0.439612	0.265503	Ref
948	M1712	MG_974	14618479	14617479 (99.99%)	13784071 (94.30%)	655275 (4.48%)	0.00637913	0.53639	0.568915	2.62129	---	-0.0940321	-0.0125111	-0.0301067	-0.0186046	0.00876377	0.00770659	0.0227392	0.0149386	-0.0185686	0.0266368	1e-05	1.7e-05	1e-05	0.999963	L1
949	M1317	MG_975	11488609	11487801 (99.99%)	10769012 (93.74%)	562531 (4.90%)	0.00475505	0.482714	0.518102	2.24614	---	0.00775612	0.0166882	0.0172752	-0.0191262	-0.00258447	-0.00381978	-0.0132256	0.0141947	0.0152922	-0.0217736	1e-05	0.45894	0.50741	0.03364	Ref
950	M1833	MG_976	11554804	11553946 (99.99%)	10658408 (92.25%)	530349 (4.59%)	0.00673938	0.469525	0.526662	2.2351	---	-0.0452011	-0.0183779	-0.00729094	0.0126837	-0.0474957	-0.0275984	-0.0329957	0.0114591	-0.026798	0.00994873	0.063122	1e-05	0.452469	0.484399	Ref
951	M1762	MG_977	12492252	12490866 (99.99%)	11285712 (90.35%)	599320 (4.80%)	0.00346253	0.501883	0.547319	2.31267	---	0.00766119	-0.0134547	0.0225761	0.0149476	-0.0278418	-0.0308389	0.0199259	0.0359878	-0.0133133	0.0167044	0.065724	0.085246	0.803846	0.045184	L4
952	M1884	MG_978	12169127	12168178 (99.99%)	11132612 (91.49%)	568266 (4.67%)	0.00401937	0.496859	0.536455	2.30738	---	-0.00723649	0.0100809	0.0154231	0.000397939	0.0149771	0.00081213	0.0130698	-0.0127205	0.0203258	-0.0150803	1e-05	0.279519	0.565299	0.155172	Ref
953	M1287	MG_979	13079919	13079024 (99.99%)	12055375 (92.17%)	628722 (4.81%)	0.00430436	0.51884	0.560386	2.36954	---	-0.0775289	-0.0100574	-0.0247109	-0.0147388	0.0251176	0.00886292	0.0167096	0.0132905	0.000569331	0.00814784	1e-05	1.6e-05	1e-05	0.999964	L1
954	M2672	MG_980	12103164	12102141 (99.99%)	11843895 (97.87%)	490937 (4.06%)	0.00303152	0.530549	0.562124	2.21483	---	0.00688162	-0.0139395	0.0517025	0.0886037	0.0124808	0.193943	-0.203939	0.083802	0.354684	0.383755	0.062471	0.070518	0.783424	0.083587	Ref
955	M2578	MG_981	12291865	12290849 (99.99%)	11391681 (92.68%)	570218 (4.64%)	0.00387322	0.510021	0.54938	2.27837	---	0.0103242	-0.0191975	0.0191093	-0.0198262	0.00412671	-0.000397309	-0.00408961	-0.0179075	-0.00862884	0.00610728	0.217601	0.133593	0.607164	0.041642	Ref
956	M2812	MG_982	12990885	12989719 (99.99%)	11782715 (90.71%)	618479 (4.76%)	0.00466725	0.508653	0.554792	2.37687	---	-0.00871246	0.00363214	-0.00142405	0.0094907	0.0191715	0.00463338	0.00339718	-0.0175829	0.00738323	-0.00937279	0.047892	0.258274	0.466032	0.227803	Ref
957	M1931	MG_983	12915854	12914836 (99.99%)	11587877 (89.73%)	624788 (4.84%)	0.00417541	0.50428	0.552438	2.37337	---	0.0252414	-0.00743284	0.0188526	-0.0022129	-0.0194077	0.0292078	0.0263283	-0.0169698	0.00224515	0.0168258	0.135771	0.234969	0.62925	1e-05	Ref
958	M2618	MG_984	11988391	11987419 (99.99%)	10923433 (91.12%)	594532 (4.96%)	0.00387438	0.489897	0.533461	2.27587	---	0.00812713	0.0313578	0.000670244	-0.0288218	0.0109	-0.0223052	0.00772978	0.0562272	-0.000141101	0.0122986	1e-05	0.89984	0.014978	0.085172	Ref
959	M1782	MG_985	11593096	11592189 (99.99%)	10532892 (90.86%)	549995 (4.74%)	0.00364733	0.480917	0.523303	2.25216	---	-0.00519507	0.0269752	0.0120592	0.00622641	0.0314489	-0.00873357	0.0321151	0.0126475	-0.00476467	0.0122997	1e-05	0.430209	0.43523	0.134551	Ref
960	M1783	MG_986	12086530	12085577 (99.99%)	10863224 (89.89%)	572020 (4.73%)	0.00374908	0.489247	0.532979	2.30568	---	-0.00561173	0.0303717	0.0117219	0.00973634	0.0255515	-0.0080352	0.0327186	0.0108544	-0.00460984	0.0109305	1e-05	0.438157	0.453009	0.108824	Ref
961	M1330	MG_987	11820997	11819814 (99.99%)	10700204 (90.53%)	573767 (4.85%)	0.00344452	0.490704	0.540323	2.21812	---	-0.00599435	-0.000412513	0.00752573	-0.0322024	-0.0235538	0.0107348	-0.0129326	0.0045451	0.0214982	-0.0130707	0.072814	0.333267	0.4073	0.186619	Ref
962	M1225	MG_988	12543671	12542376 (99.99%)	11298582 (90.08%)	645708 (5.15%)	0.00357791	0.503567	0.553196	2.28332	---	0.0542722	-0.0570874	-0.0781203	-0.0105459	0.0172041	0.00517141	-0.00378367	0.000597159	-0.0145557	0.0132799	0.99997	1e-05	1e-05	1e-05	L3
963	M2191	MG_989	12402156	12401033 (99.99%)	11286640 (91.01%)	610800 (4.93%)	0.00394336	0.504948	0.559032	2.24667	---	0.0278859	0.034525	0.00971832	-0.0385135	0.0240913	-0.0264066	0.00267492	0.0638987	-0.0136315	0.0205912	0.005173	0.944637	0.05018	1e-05	Ref
964	M2559	MG_990	12520905	12519930 (99.99%)	11509803 (91.93%)	591736 (4.73%)	0.00359895	0.513105	0.561691	2.26603	---	0.000916211	-0.0224398	0.0205642	0.0116368	-0.0273146	-0.0126254	0.00386591	-0.010376	0.00484243	-0.00693462	0.097668	1e-05	0.816511	0.085811	L4
965	M2690	MG_991	10892402	10891230 (99.99%)	10036953 (92.16%)	532863 (4.89%)	0.00306917	0.469671	0.517223	2.12954	---	-0.000191247	0.0075049	0.00589683	0.00683887	0.00108664	0.0195491	0.0122061	-0.037937	0.0171638	-0.017932	0.031797	0.337205	0.540109	0.090889	Ref
966	M1451	MG_992	11597524	11596282 (99.99%)	10538450 (90.88%)	570191 (4.92%)	0.00326722	0.48243	0.528204	2.21843	---	0.0158627	-0.0220073	0.00747239	0.0134569	0.02979	-0.011887	0.00264127	-0.0178114	-0.0315728	0.0364149	0.24425	1e-05	0.715204	0.040535	Ref
967	M1400	MG_993	12484517	12483505 (99.99%)	11210201 (89.80%)	603309 (4.83%)	0.00367681	0.503293	0.552297	2.2936	---	-0.050593	-0.0034597	-0.00211507	0.0249298	-0.0649315	-0.0411276	-0.0636553	0.0015076	-0.0330846	-0.00198345	1e-05	0.06708	0.51059	0.42232	Ref
968	M2031	MG_994	10881278	10880175 (99.99%)	9937965 (91.34%)	530815 (4.88%)	0.00309174	0.467495	0.515553	2.13416	---	0.00746379	-0.0172492	0.00278846	-0.0011026	0.0391401	0.0188503	0.00128605	-0.0498472	-0.0110852	0.0164477	0.277719	0.109345	0.506708	0.106229	Ref
969	M1731	MG_995	10771664	10770587 (99.99%)	9976781 (92.63%)	489116 (4.54%)	0.00262239	0.474071	0.522361	2.10094	---	-0.0900724	-0.0232024	-0.0170229	-0.0239703	0.0317191	0.0139501	0.023996	0.0138621	-0.0207021	0.0285082	1e-05	1e-05	1e-05	0.99997	L1
970	M2688	MG_996	10800083	10798882 (99.99%)	9880347 (91.49%)	519953 (4.81%)	0.00307979	0.462505	0.506499	2.15526	---	-0.00655533	0.000746953	-0.0109045	0.00725526	0.0191344	0.00872249	0.0103175	-0.0272971	0.0209977	-0.021235	0.13823	0.252692	0.414041	0.195036	Ref
971	M2060	MG_997	12458577	12457741 (99.99%)	11334963 (90.99%)	584963 (4.70%)	0.00363929	0.507104	0.555245	2.28065	---	0.00303794	-0.00530256	0.00767343	-0.0127727	-0.0224111	-0.00730076	0.00505626	0.0272539	0.00906439	-0.00168427	0.134873	0.197152	0.560392	0.107584	Ref
972	M2387	MG_998	12113375	12112509 (99.99%)	10898173 (89.97%)	581081 (4.80%)	0.00346119	0.493984	0.543152	2.26119	---	0.00310908	-0.00451724	0.0116596	-0.0149612	-0.0202744	-0.0117551	0.0034103	0.0296654	0.00415538	-0.000359629	0.103688	0.212478	0.578301	0.105534	Ref
973	M1369	MG_999	12167697	12166640 (99.99%)	11187352 (91.95%)	580777 (4.77%)	0.00354052	0.503177	0.547504	2.25653	---	-0.0231006	-0.0232911	-0.0139867	-0.0290578	0.03476	-0.00196757	-0.0564476	-0.0140884	0.0267449	-0.0179498	0.328204	0.073831	0.071683	0.526281	Ref
974	M2428	MG_1000	14617641	14615313 (99.98%)	13869292 (94.90%)	657529 (4.50%)	0.00837089	0.543518	0.621158	2.3844	---	-0.04031	-0.00983538	-0.00290186	0.0172108	0.0180829	0.0776967	-0.0384213	0.0515388	0.0792324	0.110637	0.059912	0.088608	0.361049	0.490431	Ref
975	M2390	MG_1001	12202946	12201830 (99.99%)	11120246 (91.14%)	576367 (4.72%)	0.00341317	0.500983	0.546937	2.26215	---	0.0123671	-0.00640531	0.0113448	-0.014561	-0.019235	-0.0160939	-0.000332111	0.0262143	-0.0018865	0.000556888	0.168319	0.221599	0.592876	0.017206	Ref
976	M1763	MG_1002	12426987	12426246 (99.99%)	11432559 (92.00%)	541221 (4.36%)	0.00356774	0.509215	0.551159	2.30295	---	0.0121465	-0.0222032	0.013331	0.0174092	-0.0359019	-0.0304748	0.0175762	0.0410739	-0.00840589	0.013101	0.198525	0.028089	0.762351	0.011036	Ref
977	M1788	MG_1003	13891748	13890864 (99.99%)	12561858 (90.43%)	604446 (4.35%)	0.00440381	0.530136	0.572658	2.4756	---	-0.0202546	0.00394359	0.011758	0.0121392	0.025208	-0.00410822	0.0244242	-0.00118858	-0.00357106	-0.00166614	1e-05	0.197559	0.513819	0.288612	Ref
978	M2693	MG_1004	10348516	10347475 (99.99%)	9455711 (91.38%)	527642 (5.10%)	0.00269741	0.458796	0.505156	2.06367	---	-0.00685876	0.000506842	-0.00534197	0.0154078	0.0132608	0.0100902	0.0156036	-0.0311189	0.0248663	-0.0265197	0.10602	0.214247	0.506203	0.17353	Ref
979	M2671	MG_1005	13061004	13059371 (99.99%)	11756281 (90.02%)	664464 (5.09%)	0.00453638	0.495465	0.535884	2.45147	---	0.013114	0.00377007	0.0202603	0.0150937	0.016587	-0.016193	0.00299736	0.0177754	0.00370247	0.0060563	0.025532	0.266545	0.707913	1e-05	Ref
980	M1736	MG_1006	10994481	10993494 (99.99%)	10321517 (93.89%)	493969 (4.49%)	0.00316865	0.481823	0.525583	2.13031	---	-0.0978832	-0.0115882	-0.029861	-0.0173667	0.00262387	0.00893754	0.0172561	0.0141422	-0.0204261	0.0279496	1.6e-05	1.9e-05	1e-05	0.999955	L1
981	M1772	MG_1007	10439177	10438171 (99.99%)	9324643 (89.33%)	512451 (4.91%)	0.00285165	0.451611	0.503448	2.09462	---	-7.93e-06	0.00770903	0.0170385	-0.0153392	-0.00609972	-0.000929311	-0.00418021	0.00294178	0.000862524	-0.00535606	1e-05	0.342595	0.538101	0.119295	Ref
982	M2434	MG_1008	10913888	10912725 (99.99%)	9934692 (91.04%)	519854 (4.76%)	0.00291587	0.472203	0.52083	2.12153	---	0.0188103	0.00881661	0.0202035	-0.00507	-0.0170155	-0.0253774	0.0118344	0.0443658	0.0028664	0.00290707	0.020554	0.349834	0.629603	1e-05	Ref
983	M1976	MG_1009	12264881	12263630 (99.99%)	10912023 (88.98%)	586337 (4.78%)	0.0035644	0.492043	0.540947	2.29531	---	-0.00661443	0.000141677	0.0152105	0.000263196	-0.00911984	0.0201593	0.0413652	-0.0125272	0.0113171	-0.0161948	0.010915	0.21338	0.621057	0.154647	Ref
984	M2605	MG_1010	12512063	12510780 (99.99%)	11368244 (90.87%)	601938 (4.81%)	0.00452806	0.497043	0.544252	2.3264	---	0.00461947	0.0264069	0.00439761	-0.0547945	0.00780269	-0.0129906	-0.0199007	0.0159706	-0.0292677	0.012433	1e-05	0.864315	1e-05	0.135665	Ref
985	M1952	MG_1011	11098285	11097277 (99.99%)	10207295 (91.98%)	529908 (4.78%)	0.0047353	0.466308	0.511386	2.19512	---	0.0213482	0.0287037	-0.000980184	-0.0435138	0.0230129	-0.0268999	-0.000696598	0.0577591	-0.00753458	0.0116066	0.028939	0.971041	1e-05	1e-05	Ref
986	M1882	MG_1012	12321896	12320626 (99.99%)	11346819 (92.10%)	574783 (4.67%)	0.00381506	0.505604	0.547391	2.28282	---	-0.00224693	0.00256733	0.0112876	0.00952124	0.00833399	0.000872784	0.0019802	-0.0147463	0.0304341	-0.0185988	0.055365	0.195264	0.644501	0.10487	Ref
987	M1419	MG_1013	12491603	12490289 (99.99%)	11356304 (90.92%)	573792 (4.59%)	0.00390032	0.501164	0.54238	2.33733	---	0.00829488	-0.0277508	0.0179356	0.00747154	0.0139038	0.0065606	0.0153912	-0.0286801	0.0229384	-0.0171751	0.234618	1e-05	0.735868	0.029504	Ref
988	M1389	MG_1014	11443934	11442767 (99.99%)	10491519 (91.69%)	551925 (4.82%)	0.00488577	0.468925	0.516762	2.23664	---	-0.0153627	-0.00983137	-0.00651847	-0.00309122	-0.00792355	-0.034767	-0.0800481	0.00420236	0.0254292	-0.0435381	0.137305	0.177085	0.390193	0.295418	Ref
989	M2248	MG_1015	11623266	11621978 (99.99%)	10698998 (92.06%)	585294 (5.04%)	0.00345751	0.491116	0.531894	2.20316	---	0.00944725	-0.00325325	0.0329552	0.0160147	0.0186533	-0.00249201	0.0232089	0.00198815	-0.0170648	0.0104304	0.033547	0.143413	0.790399	0.032642	Ref
990	M1776	MG_1016	12909013	12907658 (99.99%)	11861085 (91.89%)	613769 (4.76%)	0.00605626	0.509023	0.576538	2.26773	---	-0.0325071	-0.00389558	0.00578823	-0.0169605	-0.000834076	0.00561977	0.00434918	0.00575862	-0.00289724	0.00247517	0.000931	0.134653	0.412626	0.45179	Ref
991	M1381	MG_1017	10866553	10865398 (99.99%)	9924314 (91.34%)	504403 (4.64%)	0.00304984	0.469232	0.514674	2.1408	---	0.00767983	-0.000723718	0.0219643	-0.0522892	-0.0853983	0.0689794	0.0510573	-0.0131149	0.0172189	0.0033408	0.034342	0.508502	0.413298	0.043858	L4
992	M1316	MG_1018	13331098	13330187 (99.99%)	12318035 (92.41%)	618345 (4.64%)	0.0050908	0.525495	0.569134	2.37721	---	0.00404454	0.0224708	0.0185847	-0.00497187	0.00570102	-0.0127102	-0.00824946	0.0191653	0.0108604	-0.0175465	1e-05	0.393335	0.561959	0.044696	Ref
993	M2078	MG_1019	12345145	12344136 (99.99%)	11356172 (92.00%)	573505 (4.65%)	0.00409438	0.50376	0.546446	2.29645	---	-0.0275618	-0.0105664	0.0012581	-0.0102718	0.0294589	-0.0067877	-0.0148053	0.0181756	0.0306264	-0.0317149	0.069689	0.068066	0.403174	0.459071	Ref
994	M1653	MG_1020	13021771	13020710 (99.99%)	11846399 (90.98%)	585841 (4.50%)	0.00398584	0.519779	0.565503	2.34599	---	2.48e-05	0.00444972	0.013421	0.0131036	-0.00729306	-0.0117	0.0095113	0.00501225	0.0183338	-0.0117455	1e-05	0.255657	0.66749	0.076843	Ref
995	M2569	MG_1021	14065384	14063053 (99.98%)	12673725 (90.12%)	685928 (4.88%)	0.00426205	0.527918	0.577116	2.45573	---	0.019621	-0.0258571	-0.000787128	0.0161078	0.00188259	-0.0110419	0.0165987	-0.00298819	-0.0322333	0.0449183	0.290381	1e-05	0.680988	0.028621	Ref
996	M2357	MG_1022	10013273	10012351 (99.99%)	9176257 (91.65%)	474815 (4.74%)	0.0027869	0.45142	0.494169	2.05433	---	0.00290562	0.00189187	0.0317745	0.0184638	0.00979543	-0.0251029	-0.017491	-0.00212679	-0.00695755	0.0201669	1e-05	0.101871	0.845576	0.052543	Ref
997	M2710	MG_1023	11957681	11956388 (99.99%)	11015931 (92.13%)	559578 (4.68%)	0.00379033	0.492709	0.543001	2.23269	---	0.005638	-0.00667777	0.0179228	0.0319818	-0.00263911	0.0273511	-0.000593657	-0.0144123	0.0303557	0.00990227	0.06485	0.11499	0.744422	0.075738	Ref
998	M1936	MG_1024	9849874	9848746 (99.99%)	8874027 (90.10%)	471699 (4.79%)	0.00284183	0.440009	0.488658	2.04205	---	0.0205893	0.0263844	-0.00607348	-0.0516743	0.0183159	-0.018499	-0.00157146	0.0563137	-0.00405254	0.0112446	0.055042	0.944938	1e-05	1e-05	Ref
999	M1947	MG_1025	11056346	11055179 (99.99%)	10037949 (90.80%)	525963 (4.76%)	0.00389389	0.465409	0.506861	2.21073	---	0.0256509	0.0288895	-0.0108958	-0.0432947	0.0306375	-0.0329322	-0.0181954	0.0527198	-0.0146942	0.0116953	0.047856	0.952115	1.9e-05	1e-05	Ref
1000	M2383	MG_1026	10520221	10519030 (99.99%)	9595986 (91.23%)	489298 (4.65%)	0.00352984	0.458424	0.501259	2.13031	---	0.00846564	0.00176814	0.0132751	0.03347	0.0245686	0.0163246	0.00774044	-0.0245728	-0.043141	0.0373236	0.064524	0.169038	0.675267	0.091172	Ref
1001	M1202575	MG_1027	11514021	11512630 (99.99%)	10584158 (91.94%)	542468 (4.71%)	0.00390888	0.478932	0.525857	2.21443	---	-0.00223687	-0.0168961	0.0267191	0.0313715	0.0114936	0.001177	0.00630849	-0.0212251	0.00734968	-3.52e-05	0.039826	1e-05	0.867469	0.092695	Ref
1002	M1202764	MG_1028	10765275	10764035 (99.99%)	9782326 (90.88%)	502017 (4.66%)	0.00343381	0.458212	0.501603	2.17568	---	0.0166776	-0.0212945	0.00628723	0.0139922	0.0246202	-0.0116877	0.00577019	-0.0167513	-0.0341147	0.0388554	0.242515	0.010133	0.713542	0.033809	Ref
1003	M1202551	MG_1029	12585709	12584341 (99.99%)	11329481 (90.03%)	580264 (4.61%)	0.00356553	0.504581	0.554404	2.30552	---	0.0159843	0.00718	0.00676597	0.0213708	0.00679774	-0.010918	-0.00252674	0.0140676	-0.00698249	0.0108144	0.098894	0.300191	0.597963	0.002952	Ref
1004	M1202396	MG_1030	12750097	12748952 (99.99%)	11714339 (91.88%)	590830 (4.63%)	0.00391464	0.514791	0.56115	2.30934	---	0.0125838	-0.0120097	0.0234506	0.0273186	-0.000258641	-0.00311826	0.00310243	-0.0189788	0.00644116	-0.00609773	0.096449	0.049797	0.853743	1e-05	Ref
1005	M1202684	MG_1031	12835693	12834487 (99.99%)	11555897 (90.04%)	570254 (4.44%)	0.00445188	0.509167	0.566768	2.3085	---	0.0155516	-0.0154597	0.0131408	0.0323768	-0.0119703	-0.0189587	-0.00236019	0.00889061	-0.0131533	0.0148917	0.14758	0.091287	0.761123	1e-05	Ref
1006	M1202164	MG_1032	12968626	12967535 (99.99%)	11854841 (91.42%)	584646 (4.51%)	0.00528228	0.513571	0.567228	2.32619	---	0.00870399	0.0152866	0.0176969	0.029132	0.0283449	0.042101	-0.013858	0.0334947	-0.00750424	-0.0141647	0.022621	0.297696	0.619154	0.060529	Ref
1007	M1202923	MG_1033	13244845	13243790 (99.99%)	12505636 (94.43%)	588711 (4.45%)	0.00499471	0.526372	0.559455	2.41207	---	-0.0106252	-0.0288354	0.0271298	0.0171506	-0.0166764	-0.0131717	0.0208989	-0.00536536	0.000843145	-0.0075924	0.02042	1e-05	0.839667	0.139903	Ref
1008	M1203012	MG_1034	13043593	13042328 (99.99%)	11536829 (88.46%)	607856 (4.66%)	0.00417865	0.508479	0.554978	2.38565	---	0.00448125	-0.0108248	0.0238547	0.0244342	-0.0170339	-0.00212075	0.0199822	-0.00807361	-0.000367501	0.00266053	0.076788	0.022001	0.84531	0.055901	L4
1009	M1202626	MG_1035	13780928	13779728 (99.99%)	12580356 (91.30%)	644132 (4.67%)	0.00482847	0.532184	0.576088	2.42694	---	0.033988	0.0371417	0.00114132	-0.0426343	0.0201803	-0.025291	-0.00759971	0.0540318	-0.0115133	0.0120909	0.022288	0.977692	1e-05	1e-05	Ref
1010	M1202366	MG_1036	10602794	10601685 (99.99%)	9633395 (90.87%)	512079 (4.83%)	0.00291984	0.461187	0.511911	2.09385	---	-0.000779308	-0.00669881	0.00521237	0.00949213	-0.00788431	-0.000721257	0.0039987	0.00474341	0.0154136	-0.00660158	0.144079	0.143855	0.570815	0.141251	Ref
1011	M1203051	MG_1037	12251892	12250827 (99.99%)	11441900 (93.40%)	575611 (4.70%)	0.00463624	0.498118	0.535774	2.31776	---	0.00675868	0.00156775	0.0115985	0.00196119	-0.0055299	-0.0241903	0.019534	0.0385883	-0.00701934	-2.39e-05	0.077869	0.256443	0.592254	0.073434	Ref
1012	M1202586	MG_1038	12368538	12367269 (99.99%)	11209002 (90.63%)	566695 (4.58%)	0.0048902	0.463424	0.504976	2.49152	---	-0.00186319	-0.00851915	0.0227067	0.0232647	-0.000330969	0.00724556	0.0210695	0.0021483	0.00191424	0.00427004	0.037425	0.097166	0.742445	0.122964	Ref
1013	M1202741	MG_1039	13154129	13152900 (99.99%)	11916061 (90.60%)	616884 (4.69%)	0.00477993	0.509825	0.552025	2.41401	---	-0.0524648	-0.00454948	-0.000970758	0.025876	-0.0639395	-0.0410162	-0.061563	0.00218993	-0.0323393	-0.00300705	1e-05	0.037889	0.522356	0.439745	Ref
1014	M1202401	MG_1040	13890637	13889530 (99.99%)	12760490 (91.87%)	606505 (4.37%)	0.00848494	0.515921	0.569064	2.48992	---	-0.00360142	0.020319	-6.31e-05	0.0356339	-0.018509	0.0415529	-0.0137142	0.0451901	-0.0193727	-0.0191001	0.005646	0.366043	0.515503	0.112809	Ref
1015	M1202491	MG_1041	14117910	14116710 (99.99%)	12917443 (91.50%)	685670 (4.86%)	0.00595199	0.526291	0.567628	2.51637	---	0.00594208	0.0105561	0.0130431	-0.00513357	-0.00896555	0.0137188	0.0156081	-0.0114237	0.0111802	-0.0143206	0.055296	0.366742	0.538591	0.039371	Ref
1016	M1202391	MG_1042	12430747	12429670 (99.99%)	11267514 (90.65%)	583877 (4.70%)	0.00496281	0.491152	0.536618	2.34883	---	0.0100037	0.00579189	0.0231641	0.0179243	0.0042074	-0.0163119	0.00341325	0.0102817	0.0121033	-0.0241951	0.042308	0.23315	0.724533	1e-05	Ref
1017	M1202025	MG_1043	12426438	12425190 (99.99%)	11370916 (91.52%)	578036 (4.65%)	0.00462066	0.494462	0.537997	2.34082	---	0.0189398	-0.00236954	0.00733654	0.0162797	0.0197388	0.00908424	0.00473044	-0.0273779	-0.00144779	0.0125672	0.188014	0.220689	0.591287	1e-05	Ref
1018	M1202635	MG_1044	12130658	12129158 (99.99%)	11247490 (92.73%)	572104 (4.72%)	0.00462004	0.488084	0.528462	2.31742	---	-0.0026875	-0.00889113	0.0144808	0.0204224	-0.0169747	0.00146685	0.0209328	0.00399429	0.00533774	0.00506269	0.061645	0.105558	0.712823	0.119974	Ref
1019	M1202066	MG_1045	14290107	14288990 (99.99%)	13237105 (92.64%)	641020 (4.49%)	0.00904485	0.524074	0.571925	2.54342	---	-0.00900429	-0.0109991	0.0120832	0.000403356	0.00183602	-0.0144772	-0.00294473	0.0195047	0.00252797	0.00730158	0.089607	0.148417	0.540115	0.221861	Ref
1020	M1202402	MG_1046	12660312	12659178 (99.99%)	11370237 (89.82%)	576325 (4.55%)	0.00505388	0.48603	0.529233	2.42817	---	0.00163145	-0.0138766	0.0205178	0.020485	-0.0173695	-0.012482	-0.00267987	0.00789704	0.00765035	0.000396139	0.071792	0.061666	0.812555	0.053988	Ref
1021	M1202513	MG_1047	14250212	14249010 (99.99%)	12961863 (90.97%)	683036 (4.79%)	0.00737151	0.512714	0.552285	2.60657	---	0.0121119	0.0164482	0.0132809	-0.0097566	0.00786475	-0.00109677	0.0214174	0.0238053	0.0221736	-0.0163086	0.0482	0.471874	0.472561	0.007365	Ref
1022	M1202747	MG_1048	11453995	11452973 (99.99%)	10536429 (92.00%)	536600 (4.69%)	0.00425161	0.472262	0.509162	2.28095	---	-0.02273	-0.0203116	-0.00596536	0.0499602	-0.104517	-0.0533294	-0.0587894	0.016164	-0.0216619	-0.0123252	0.113592	1e-05	0.688889	0.19751	Ref
1023	M1202190	MG_1049	13993803	13992672 (99.99%)	12909303 (92.26%)	674816 (4.82%)	0.00603587	0.526703	0.566048	2.50118	---	0.00920099	-0.000571152	0.00198059	-0.00609396	-0.0107413	0.00695323	0.0119481	-0.0112704	0.0036324	-0.00384526	0.192992	0.308439	0.45044	0.048129	Ref
1024	M1202234	MG_1050	10818931	10817661 (99.99%)	10207070 (94.36%)	512974 (4.74%)	0.0036233	0.468064	0.506291	2.15801	---	-0.0865611	-0.00985473	-0.0308109	-0.0191834	0.0160306	0.0107029	0.0252507	0.0115303	-0.0105371	0.0215406	1e-05	1.9e-05	1e-05	0.999961	L1
1025	M1202744	MG_1051	13197545	13196031 (99.99%)	12042154 (91.26%)	624849 (4.74%)	0.00408459	0.521039	0.568043	2.35261	---	-0.0234234	-0.0263341	0.00214744	0.0273957	-0.0747201	-0.0447121	-0.0481363	0.0164479	-0.0105657	-0.0126933	0.115799	1e-05	0.630836	0.253355	Ref
1026	M1202854	MG_1052	11829467	11828129 (99.99%)	10807416 (91.37%)	553480 (4.68%)	0.00428166	0.489372	0.537566	2.23041	---	-0.0110339	0.000181526	0.0331078	0.00494739	0.00849392	0.00256438	0.00175093	0.0128819	0.00728929	0.020674	1e-05	0.140267	0.701336	0.158387	Ref
1027	M1202205	MG_1053	10649557	10648379 (99.99%)	9568164 (89.86%)	523120 (4.91%)	0.00349187	0.457539	0.506876	2.12089	---	0.0152298	-0.00919195	-0.00447782	0.00481437	-0.018806	0.00894789	0.0194324	0.011638	0.0193411	-0.00856983	0.228291	0.17745	0.549313	0.044947	Ref
1028	M1202026	MG_1054	14356885	14355222 (99.99%)	13258098 (92.36%)	658104 (4.58%)	0.00482471	0.545403	0.589081	2.47561	---	0.000263699	-0.00972889	0.0051577	0.0128225	0.0119466	0.000327532	0.000983529	-0.00999242	-0.0120854	0.0209922	0.159634	0.148988	0.539026	0.152352	Ref
1029	M1202841	MG_1055	11845658	11844140 (99.99%)	11108463 (93.79%)	544794 (4.60%)	0.00377993	0.503254	0.545005	2.20929	---	-0.0364345	-0.00954481	0.00514178	-0.00737591	0.0252431	-0.0159538	-0.0108243	0.0123639	0.0154452	-0.0207559	0.020099	0.012865	0.444546	0.522489	Ref
1030	M1202706	MG_1056	11843967	11842515 (99.99%)	11015829 (93.02%)	559827 (4.73%)	0.00347707	0.498227	0.544507	2.20319	---	-0.0845741	-0.0217509	-0.0185619	-0.0211011	0.0232385	0.00883138	0.00925518	0.0165576	-0.0189054	0.0248935	1.2e-05	1e-05	1e-05	0.999968	L1
1031	M1202222	MG_1057	12829780	12828756 (99.99%)	12125311 (94.52%)	609621 (4.75%)	0.00519466	0.522036	0.568471	2.28883	---	-0.00785177	-0.0130587	0.00546325	0.0317066	0.0030852	0.00943047	0.00786313	-0.00767266	0.00400825	0.00171645	0.106282	0.039656	0.68477	0.169292	Ref
1032	M1202719	MG_1058	11521026	11519313 (99.99%)	10598158 (92.00%)	602816 (5.23%)	0.00393167	0.48134	0.527903	2.1843	---	0.00475215	0.0149335	0.0187991	-0.0155727	-0.00243418	-0.00278951	-0.0134701	0.0102337	0.0134585	-0.0201164	1e-05	0.406105	0.543822	0.050062	Ref
1033	M1202670	MG_1059	12669152	12667011 (99.98%)	11052820 (87.26%)	621770 (4.91%)	0.00368541	0.488399	0.544109	2.34025	---	0.00439743	0.00840342	0.0310952	0.00523579	0.00480787	0.00209133	0.0041776	-0.0212078	0.00258391	-0.00569717	1e-05	0.255785	0.723728	0.020478	Ref
1034	M1202534	MG_1060	14228745	14227294 (99.99%)	13012638 (91.46%)	677698 (4.76%)	0.00584296	0.534933	0.582805	2.46893	---	0.00448672	0.0025354	0.013062	0.01332	-0.0114828	0.00654582	0.0175427	-0.00385892	-0.0108211	0.00747189	0.032486	0.231665	0.666303	0.069546	Ref
1035	M1202872	MG_1061	13340900	13338820 (99.98%)	12494805 (93.67%)	633295 (4.75%)	0.00442035	0.523657	0.570282	2.36165	---	-0.0975692	-0.0112929	-0.0185019	-0.0169032	0.0167811	0.0122533	0.018837	0.00989166	-0.0128672	0.0167257	1.1e-05	1.6e-05	1e-05	0.999964	L1
1036	M1202745	MG_1062	11585774	11584672 (99.99%)	10579757 (91.33%)	555229 (4.79%)	0.00380584	0.481441	0.520438	2.25261	---	-0.0337308	-0.0108186	0.0136997	0.0298354	-0.0501024	-0.0474884	-0.0574051	0.00249645	-0.0202663	-0.00671127	1e-05	1e-05	0.689391	0.310589	Ref
1037	M1202987	MG_1063	12454260	12453241 (99.99%)	11395517 (91.51%)	582181 (4.67%)	0.00445806	0.498053	0.542799	2.33111	---	-0.0255329	-0.0186542	-0.0156638	0.032178	-0.0975357	-0.0409323	-0.0515749	0.0177245	-0.0270638	-0.000728203	0.167384	0.043681	0.544148	0.244787	Ref
1038	M2829	MG_1064	10387647	10386233 (99.99%)	9524158 (91.70%)	492638 (4.74%)	0.00260503	0.454436	0.50188	2.08841	---	0.0166905	-0.00656732	0.021226	0.0259033	-0.00892037	0.012607	0.00255694	-0.00566266	-0.0114813	0.0127942	0.100702	0.145983	0.753305	1e-05	Ref
1039	M1889	MG_1065	11138277	11136854 (99.99%)	10173643 (91.35%)	542296 (4.87%)	0.00435769	0.469088	0.530487	2.11829	---	0.0074987	-0.00739445	0.00315878	-0.00131152	0.00116734	0.00176846	-0.0238838	-0.0162094	-0.0104327	-0.00849144	0.199045	0.242156	0.520165	0.038633	Ref
1040	M1749	MG_1066	14397279	14395435 (99.99%)	12960597 (90.03%)	726614 (5.05%)	0.0048831	0.530836	0.575902	2.51362	---	0.0203237	0.00689234	0.0220593	0.00184479	-0.00247378	-0.0278426	0.00749218	0.0321621	-0.00159412	0.00141033	0.027171	0.274627	0.698192	1e-05	Ref
1041	M1328	MG_1067	10969811	10968773 (99.99%)	9922453 (90.46%)	515458 (4.70%)	0.00421177	0.459859	0.526633	2.11271	---	0.00433545	-0.00106773	0.0104678	-0.0144122	-0.0185718	0.0115882	-0.00945059	0.00490699	0.0129931	-0.00656606	0.095617	0.306241	0.513764	0.084378	Ref
1042	M1647	MG_1068	11904696	11903644 (99.99%)	10684485 (89.76%)	541876 (4.55%)	0.00363283	0.482962	0.525903	2.30161	---	0.00133727	0.0141786	0.01084	-0.0109255	-0.0157389	0.0152971	0.0234021	-0.00202575	0.011173	0.00305077	0.005623	0.426892	0.457906	0.109578	Ref
1043	M2385	MG_1069	10576125	10575112 (99.99%)	9570832 (90.50%)	506270 (4.79%)	0.00253044	0.459799	0.512644	2.08996	---	0.00164055	-0.00345362	0.00938782	-0.0115248	-0.0228556	-0.00866046	0.00595354	0.0289161	0.00845219	-0.00205412	0.100887	0.204212	0.582248	0.112653	Ref
1044	M2268	MG_1070	10564529	10563587 (99.99%)	9396880 (88.96%)	484484 (4.59%)	0.0029261	0.446599	0.490883	2.18381	---	0.0432162	-0.0322443	-0.0395602	-0.0183759	0.0254717	0.0038456	-0.00843582	-0.000579389	-0.00832311	0.0163797	0.728979	0.239129	0.031882	1e-05	Ref
1045	M1398	MG_1071	13147846	13146854 (99.99%)	11763566 (89.48%)	622605 (4.74%)	0.00441621	0.506499	0.550191	2.42451	---	-0.0467038	-0.00109057	-0.0030938	0.0156385	-0.0472717	-0.0368267	-0.0592519	0.000724448	-0.0302103	0.00360219	1e-05	0.120215	0.465501	0.414274	Ref
1046	M1629	MG_1072	12706207	12704998 (99.99%)	11569056 (91.06%)	604013 (4.75%)	0.00417603	0.50809	0.554537	2.3231	---	0.00590507	-0.0113017	0.0227241	-0.0200652	-0.00151587	0.00852267	-0.0331591	-0.0318024	0.0160319	-0.0116263	0.103808	0.200416	0.641164	0.054611	L4
1047	M1424	MG_1073	11246971	11245892 (99.99%)	10011595 (89.02%)	532399 (4.73%)	0.00354406	0.460745	0.506728	2.24857	---	0.0180483	0.000290962	-0.010529	-0.0156396	-0.0306697	0.0147237	0.00716327	-0.0189804	-0.0017121	0.000445535	0.265322	0.455383	0.279286	1e-05	Ref
1048	M1408	MG_1074	13744035	13742218 (99.99%)	12454711 (90.63%)	658579 (4.79%)	0.0047409	0.518057	0.562293	2.46939	---	-0.0279937	-0.0265255	-0.00136895	0.0242532	-0.0744706	-0.0435408	-0.0490173	0.0178262	-0.0131722	-0.0108551	0.118974	1e-05	0.582541	0.298475	Ref
1049	M2756	MG_1075	11223045	11221399 (99.99%)	10151890 (90.47%)	543822 (4.85%)	0.00342278	0.468571	0.513534	2.20051	---	-0.00689413	-0.00212698	0.0117945	0.0212731	0.0102754	-0.0105065	0.00580563	0.00744467	0.00864987	-0.0134349	0.040317	0.187286	0.622607	0.149789	Ref
1050	M1291	MG_1076	14224990	14223721 (99.99%)	13156730 (92.50%)	676246 (4.75%)	0.00522236	0.537321	0.574692	2.50539	---	-0.0792754	-0.0106069	-0.018975	-0.014311	0.0209276	0.00820923	0.0162226	0.0122639	-0.000524381	0.00817593	1e-05	1e-05	1e-05	0.99997	L1
1051	M1907	MG_1077	13933792	13932522 (99.99%)	12900984 (92.60%)	665569 (4.78%)	0.00559703	0.531675	0.572825	2.46533	---	0.0250712	0.0465382	0.00444009	-0.0263787	0.0189263	-0.0344798	0.00102042	0.0621868	-0.00563228	0.00548955	1e-05	0.934944	0.065036	1e-05	Ref
1052	M1928	MG_1078	13747646	13745821 (99.99%)	12399351 (90.20%)	664790 (4.84%)	0.00462668	0.518614	0.565477	2.45316	---	0.0225388	0.0206548	-0.000182788	-0.0364013	0.00390645	-0.0229058	0.0123658	0.0633859	-0.00494099	0.012265	0.111772	0.828789	0.059429	1e-05	Ref
1053	M1914	MG_1079	11207672	11206373 (99.99%)	10009983 (89.32%)	568237 (5.07%)	0.00272337	0.466987	0.522594	2.15808	---	0.025733	0.0355574	-0.00678709	-0.038972	0.0132296	-0.018532	-0.00424276	0.0457529	-0.00996355	0.01704	0.016754	0.983226	1e-05	1e-05	Ref
1054	M2757	MG_1080	12848813	12847118 (99.99%)	11801299 (91.86%)	593722 (4.62%)	0.00407229	0.505584	0.547804	2.37415	---	0.00308819	-0.00864127	0.0261711	0.0094707	0.00165402	-0.00984731	-0.0334754	-0.0204932	0.0088399	0.00239635	0.064889	0.044301	0.815852	0.074958	L4
1055	M1550	MG_1081	12477196	12475446 (99.99%)	11132961 (89.24%)	619221 (4.96%)	0.00356347	0.493864	0.544433	2.30688	---	0.0171734	-0.00280872	0.0184524	-0.0510461	-0.0794905	0.0539679	0.0525899	0.0159946	0.021445	0.000689526	0.105553	0.482075	0.391602	0.02077	L4
1056	M1912	MG_1082	12840456	12839283 (99.99%)	11744394 (91.47%)	615015 (4.79%)	0.00427573	0.507041	0.552481	2.35344	---	0.0304114	0.027942	-0.00732271	-0.0434174	0.0241353	-0.0284336	-0.0148549	0.053784	-0.00675501	0.00679939	0.07008	0.929896	1.4e-05	1e-05	Ref
1057	M2393	MG_1083	12251151	12249434 (99.99%)	10722467 (87.53%)	660495 (5.39%)	0.00336082	0.485476	0.540519	2.26781	---	0.00437001	-0.00757839	0.011693	-0.0232991	-0.00717809	-0.0052413	0.00954389	0.0210201	-0.0107818	0.0200991	0.149023	0.248842	0.455463	0.146672	Ref
1058	M1610	MG_1084	12046404	12045242 (99.99%)	10767435 (89.39%)	584082 (4.85%)	0.00334045	0.490091	0.540029	2.2574	---	0.0190067	0.016106	0.0349516	0.00452072	0.0213966	-0.0146054	0.0209162	0.0120099	-0.028931	0.0398572	1.1e-05	0.345561	0.654418	1e-05	Ref
1059	M2679	MG_1085	13035673	13034422 (99.99%)	11539814 (88.53%)	609723 (4.68%)	0.00372464	0.504365	0.55556	2.38243	---	0.00139045	0.0207403	0.00278028	0.0214411	-0.0013656	-0.014865	0.0134299	0.0136462	-0.00972162	0.00798542	1e-05	0.362309	0.54933	0.088352	Ref
1060	M2237	MG_1086	12264007	12262465 (99.99%)	11147120 (90.90%)	589484 (4.81%)	0.00355409	0.495168	0.544904	2.27265	---	0.00775395	-0.000621895	0.0221717	-0.0528055	-0.0864867	0.0690218	0.0512198	-0.0129026	0.0170915	0.00312212	0.032816	0.51333	0.412552	0.041302	L4
1061	M1934	MG_1087	11314732	11313279 (99.99%)	9967993 (88.11%)	568818 (5.03%)	0.0035367	0.458162	0.509372	2.22951	---	0.0256127	0.0417683	0.00357714	-0.0301626	0.0117157	-0.0180379	0.0150657	0.0563413	-0.0111465	0.0192679	1e-05	0.987716	0.012264	1e-05	Ref
1062	M1202217	MG_1088	10544236	10542757 (99.99%)	9633944 (91.38%)	492543 (4.67%)	0.00261574	0.461302	0.510359	2.08606	---	-4.01e-05	-0.0127759	0.0155961	0.0113322	0.0212311	-0.0144527	0.000265633	0.00332195	-0.00385666	0.00964951	0.13821	0.058763	0.656198	0.14683	Ref
1063	M1202235	MG_1089	9989419	9987998 (99.99%)	8859718 (88.70%)	472034 (4.73%)	0.00218266	0.43694	0.491979	2.04711	---	0.00187691	-0.023906	0.00108152	0.0400871	-0.0309406	-0.00182473	-0.000767612	-0.000508882	-0.000395091	-0.0225592	0.206402	1e-05	0.725492	0.068097	Ref
1064	M1202856	MG_1090	9268142	9266672 (99.98%)	8587360 (92.67%)	420543 (4.54%)	0.0020605	0.432535	0.47874	1.95615	---	-0.0907754	-0.0111788	-0.0316485	-0.0182454	0.0144228	0.0112093	0.0304817	0.01329	-0.0111037	0.0211196	1e-05	1e-05	1e-05	0.99997	L1
1065	M1202944	MG_1091	8917150	8916486 (99.99%)	7808707 (87.58%)	440162 (4.94%)	0.00194504	0.408742	0.461131	1.95452	---	0.0233206	0.0385449	-0.00157017	-0.0347877	0.0274815	-0.0341914	-0.00390498	0.0567492	-0.0156012	0.0147934	2e-05	0.99996	1e-05	1e-05	Ref
1066	M1203114	MG_1092	10027962	10027178 (99.99%)	9112033 (90.87%)	460702 (4.59%)	0.00218854	0.446095	0.494995	2.05832	---	0.0155877	-0.00601454	0.0236811	0.0306121	-0.0087747	0.0273267	0.0217238	-0.014891	0.0160826	0.000215958	0.052813	0.109977	0.8372	1e-05	L4
1067	M1202282	MG_1093	13314895	13313729 (99.99%)	12203802 (91.66%)	615456 (4.62%)	0.00444745	0.524703	0.575817	2.35139	---	0.0048646	-0.0147358	0.00914584	0.00178041	-0.0100318	0.00566726	0.00581719	0.0244627	0.0347188	-0.011013	0.204507	0.093636	0.601814	0.100043	Ref
1068	M1202799	MG_1094	9758199	9757350 (99.99%)	8905894 (91.27%)	482271 (4.94%)	0.00227618	0.447128	0.49447	1.9951	---	-0.00741884	-0.0271508	-0.0179135	-0.0188176	0.00668508	0.00751495	-0.0181737	-0.016448	-0.00370213	0.00346182	0.373989	0.106507	0.217043	0.30246	Ref
1069	M1202570	MG_1095	9181321	9180718 (99.99%)	8244053 (89.80%)	455768 (4.96%)	0.00259183	0.419056	0.463211	2.00111	---	0.0117387	0.00107721	-0.00896407	0.0229278	-0.00606889	0.00553312	0.0047876	-0.0186611	-0.00324099	-0.00117298	0.219891	0.230887	0.545284	0.003938	Ref
1070	M1202517	MG_1096	12074375	12073398 (99.99%)	11105530 (91.98%)	563785 (4.67%)	0.00361852	0.492693	0.532745	2.30112	---	0.00115967	-0.00896782	0.00796982	0.0225626	-0.00451303	-0.0135074	0.0204171	-0.00522049	-0.0247176	0.0137796	0.11023	0.106414	0.672031	0.111325	Ref
1071	M1203090	MG_1097	13617313	13615716 (99.99%)	12227280 (89.80%)	664180 (4.88%)	0.00505183	0.520634	0.573683	2.39624	---	0.0163335	0.0147197	0.0100799	-0.0494401	0.00250094	0.00245375	-0.0250559	-0.0203677	-0.0253253	0.0164376	0.138768	0.755276	0.09442	0.011536	Ref
1072	M1202331	MG_1098	10087361	10086563 (99.99%)	9088841 (90.11%)	463574 (4.60%)	0.00248506	0.445926	0.493145	2.07829	---	0.0231027	-0.0152663	0.00478412	0.0461718	0.00384038	0.00996045	0.0146175	-0.0193794	-0.0196729	0.0363613	0.208123	0.043669	0.748199	1e-05	Ref
1073	M1202714	MG_1099	11746161	11745221 (99.99%)	10684314 (90.97%)	573217 (4.88%)	0.0045218	0.479953	0.536593	2.21481	---	-0.0137445	0.0103542	0.0105022	0.0057903	6.68e-05	-0.0235625	0.0169913	0.0386807	0.00815339	-0.00642133	1e-05	0.234656	0.539419	0.225915	Ref
1074	M1202988	MG_1100	12513684	12512552 (99.99%)	11368173 (90.85%)	609019 (4.87%)	0.00347458	0.505926	0.558579	2.2693	---	-0.027569	-0.0194702	-0.016427	0.0300483	-0.100508	-0.043251	-0.0606764	0.0174999	-0.0287734	-0.00195226	0.163478	0.052138	0.521708	0.262677	Ref
1075	M1313	MG_1101	11549551	11548596 (99.99%)	10735127 (92.96%)	598305 (5.18%)	0.0044859	0.480646	0.524141	2.21679	---	0.00550778	0.0113222	0.00345345	-0.0352265	-0.00584321	0.00241463	-0.020865	0.00501096	0.0107534	-0.0157153	0.071886	0.552227	0.288726	0.08716	Ref
1076	M2709	MG_1102	11619963	11618913 (99.99%)	10676024 (91.88%)	550696 (4.74%)	0.00324622	0.487884	0.535811	2.20222	---	0.0131944	-0.00380549	0.0231185	0.0264695	-0.0082473	0.0119954	0.018688	-0.00724769	0.00204221	0.0112654	0.044709	0.149727	0.79238	0.013184	L4
1077	M1289	MG_1103	12007234	12006016 (99.99%)	11055607 (92.08%)	582983 (4.86%)	0.0032625	0.502498	0.5538	2.1948	---	-0.0718988	-0.0185685	-0.0145944	-0.0288524	0.0162381	0.0124108	0.00584237	0.0172867	-0.00228519	0.0163786	0.06237	0.000291	1e-05	0.937329	L1
1078	M2263	MG_1104	10741268	10740293 (99.99%)	9666510 (90.00%)	527548 (4.91%)	0.00301814	0.45873	0.508057	2.13683	---	0.0370072	-0.0365881	-0.0338977	-0.0099659	0.0273765	0.00361467	-0.0152208	-0.0166376	-0.0109082	0.0131639	0.683889	0.117562	0.194184	0.004365	Ref
1079	M2285	MG_1105	10998646	10997534 (99.99%)	10045822 (91.35%)	539606 (4.91%)	0.00350998	0.46397	0.510898	2.17671	---	0.00921852	-0.0167377	0.00309227	0.0144869	0.0100412	-0.0092365	0.00444965	0.0166197	0.011819	0.00194179	0.213682	0.131477	0.571162	0.083679	Ref
1080	M2805	MG_1106	10501931	10500819 (99.99%)	9528303 (90.74%)	521450 (4.97%)	0.0027069	0.45925	0.5071	2.0905	---	-0.0188045	-0.00500016	-4.38e-05	0.0169	0.0224844	0.00578307	0.00970446	-0.0229044	0.0222259	-0.0192145	0.045428	0.091437	0.544787	0.318348	Ref
1081	M2266	MG_1107	11457293	11456004 (99.99%)	10325023 (90.13%)	570741 (4.98%)	0.00372387	0.459887	0.510154	2.26618	---	0.0364457	-0.0291311	-0.0468596	-0.00695495	0.0241221	-0.00230402	-0.000924264	0.0125409	0.00391961	0.00688057	0.707468	0.252245	0.027017	0.01327	Ref
1082	M1722	MG_1108	11537500	11536122 (99.99%)	10640234 (92.23%)	541199 (4.69%)	0.00290916	0.489475	0.539849	2.16776	---	-0.0983277	-0.0159471	-0.0205413	-0.0203625	0.0194291	0.0127424	0.0218972	0.0163858	-0.0194786	0.0289982	1.9e-05	1e-05	1e-05	0.999961	L1
1083	M2646	MG_1109	11678154	11677028 (99.99%)	10587198 (90.67%)	560514 (4.80%)	0.0047776	0.477231	0.534209	2.21308	---	0.018844	-0.000105589	0.0145455	-0.0502988	-0.0709585	0.0407661	0.0340066	0.0219065	0.0287818	-0.0037608	0.133192	0.549826	0.306179	0.010803	L4
1084	M2504	MG_1110	11618645	11617526 (99.99%)	10595872 (91.21%)	558655 (4.81%)	0.00290174	0.489845	0.541877	2.17262	---	-0.0086842	-0.0216434	-0.00570961	-0.0148319	0.0357559	-0.0232693	-0.063059	-0.00147482	0.0374168	-0.0346157	0.272567	0.048142	0.362805	0.316487	Ref
1085	M1406	MG_1111	11841997	11840972 (99.99%)	10660051 (90.03%)	581997 (4.92%)	0.00322027	0.488826	0.542217	2.2107	---	-0.0321305	-0.0265594	-0.00458895	0.0205999	-0.0735708	-0.0412817	-0.0479832	0.0188519	-0.0152905	-0.0090116	0.124615	1e-05	0.539059	0.336315	Ref
1086	M2200	MG_1112	11858090	11856964 (99.99%)	10744340 (90.62%)	606276 (5.11%)	0.00357372	0.491014	0.546207	2.18928	---	0.0167764	0.04948	0.000238216	-0.0219578	0.0191488	-0.0218534	0.016533	0.0535149	-0.0144706	0.0199781	1e-05	0.993546	1e-05	0.006434	Ref
1087	M2435	MG_1113	11317206	11316109 (99.99%)	10309597 (91.11%)	558453 (4.94%)	0.00276472	0.484345	0.535108	2.1388	---	0.015273	0.00566687	0.0176351	-0.00653068	-0.0116512	-0.0261217	0.0141155	0.0429575	-0.00480943	0.00987249	0.044106	0.342283	0.613602	1e-05	Ref
1088	M1910	MG_1114	11826694	11824970 (99.99%)	10776040 (91.13%)	615971 (5.21%)	0.00414157	0.478789	0.524488	2.2618	---	0.0205478	0.0407099	0.000122422	-0.0257326	0.0279748	-0.0359057	-0.000371318	0.0648255	-0.00202577	0.00703363	1e-05	0.956599	0.043381	1e-05	Ref
1089	M1378	MG_1115	9787098	9786071 (99.99%)	8888386 (90.83%)	482428 (4.93%)	0.00215854	0.444936	0.496346	1.99321	---	-0.00965692	-0.0244595	0.00207207	-0.0180305	0.033988	-0.0216768	-0.069418	-0.00465787	0.0407737	-0.0385888	0.245191	1e-05	0.433614	0.321185	Ref
1090	M1636	MG_1116	12234507	12233204 (99.99%)	11055410 (90.37%)	589176 (4.82%)	0.00310293	0.498762	0.550642	2.24885	---	-0.00862756	-0.0145781	0.0065346	0.00680259	-0.00650717	-0.00638829	-0.0166161	-0.0145879	0.009848	-0.00902005	0.16224	0.049313	0.588031	0.200416	Ref
1091	M1633	MG_1117	12384523	12383402 (99.99%)	11056551 (89.29%)	600610 (4.85%)	0.0036375	0.497289	0.547989	2.28732	---	-0.0039333	-0.0224073	0.00154271	-0.00672693	0.00204284	-0.0064594	-0.023597	-0.017449	0.00686451	-0.00799602	0.267673	0.036033	0.507969	0.188324	Ref
1092	M2224	MG_1118	13375840	13374744 (99.99%)	12180009 (91.07%)	635152 (4.75%)	0.00447335	0.521347	0.571557	2.37259	---	0.032378	-0.0176372	-0.00817351	0.00490193	0.0061348	0.0133827	0.00093053	-0.0298323	-0.0273508	0.0275241	0.343629	0.214481	0.44188	1e-05	Ref
1093	M1593	MG_1119	13954251	13953003 (99.99%)	12244611 (87.76%)	667096 (4.78%)	0.00435908	0.518661	0.568535	2.4884	---	0.0195818	-0.0260248	-0.0364964	-0.0152739	0.038276	0.00571196	-0.00497701	-0.00386899	-0.0194195	0.027423	0.586706	0.221717	0.022016	0.16956	Ref
1094	M2686	MG_1120	12660702	12658830 (99.99%)	11733128 (92.69%)	631345 (4.99%)	0.0039641	0.503053	0.544419	2.34209	---	-0.00168415	-0.0157388	0.0145393	0.0223559	-0.0060514	-0.00469712	0.0359769	0.00735302	0.00328446	-0.0144704	0.078637	0.013382	0.750609	0.157372	Ref
1095	M2521	MG_1121	11526702	11525434 (99.99%)	10368696 (89.96%)	564535 (4.90%)	0.00285815	0.480084	0.533475	2.18451	---	-0.0226762	-0.0308332	-0.0022654	0.0303572	-0.0920188	-0.0485175	-0.0584896	0.0190404	-0.032022	0.00243768	0.155153	1e-05	0.63531	0.209526	Ref
1096	M2571	MG_1123	10774159	10773382 (99.99%)	9497345 (88.16%)	525686 (4.88%)	0.00294592	0.451441	0.490668	2.21987	---	0.0172562	0.00364896	0.0207706	-0.000500284	0.031409	-0.0101152	0.0175603	-0.0152671	-0.0144023	-0.00757164	0.12879	0.249641	0.621559	1e-05	Ref
1097	M2215	MG_1124	9902656	9901982 (99.99%)	9142571 (92.33%)	475146 (4.80%)	0.00280525	0.443209	0.479187	2.09156	---	-0.007501	-0.0332452	-0.0220555	-0.0129617	-0.014599	-0.000296365	-0.0100877	-0.00543309	-0.00781944	0.00685615	0.426082	0.013319	0.228701	0.331897	Ref
1098	M2817	MG_1125	10236810	10236158 (99.99%)	9459580 (92.41%)	472586 (4.62%)	0.00298569	0.449947	0.482727	2.15404	---	0.011127	-0.0351072	-0.0259935	-0.00441471	0.0215726	-0.0128868	-0.0155741	-0.00406782	-0.00448477	-0.00471051	0.541507	1e-05	0.302648	0.155835	Ref
1099	M1301	MG_1126	12451133	12450144 (99.99%)	11387618 (91.47%)	595701 (4.78%)	0.00409348	0.494066	0.52961	2.38461	---	-0.00407935	0.0275019	0.000495049	-0.00438581	-0.00663388	-0.0198153	0.00773489	0.0452709	0.022575	-0.0100717	1e-05	0.510678	0.374275	0.115037	Ref
1100	M1203124	MG_1127	12388667	12387732 (99.99%)	11568814 (93.39%)	565681 (4.57%)	0.00365166	0.504092	0.539201	2.33979	---	-0.0881487	-0.0230218	-0.0245134	-0.0256317	0.0200651	0.01542	0.0258002	0.0150588	-0.0249672	0.0350253	1e-05	1e-05	1e-05	0.99997	L1
1101	M1202357	MG_1128	10280446	10279788 (99.99%)	9376162 (91.21%)	471495 (4.59%)	0.00272248	0.449031	0.483628	2.16136	---	-0.00840998	-0.00718618	0.00637812	0.0181583	-0.0165645	-0.00373528	0.0183308	-0.000241716	0.00886043	-0.00479591	0.079202	0.124237	0.633633	0.162929	Ref
1102	M1202113	MG_1129	10419356	10418629 (99.99%)	9230359 (88.59%)	492989 (4.73%)	0.00337909	0.437158	0.472573	2.23437	---	0.0140682	0.00365611	0.0130226	0.00309311	-0.0214934	-0.00726847	0.000749636	-0.000295119	-0.0177251	0.0183219	0.090702	0.296407	0.607968	0.004922	Ref
1103	M1202123	MG_1130	11955075	11954249 (99.99%)	10926360 (91.40%)	551781 (4.62%)	0.00562849	0.482173	0.536749	2.26236	---	-0.00181206	-0.00775567	0.00570107	0.0311207	-0.000209907	-0.0105507	0.00453781	0.0011081	-0.00714715	-0.00593714	0.11969	0.082048	0.676892	0.121371	Ref
1104	M1202007	MG_1131	12637415	12633201 (99.97%)	11555899 (91.47%)	603773 (4.78%)	0.00403123	0.496413	0.545123	2.31051	---	0.0170247	-0.00650767	0.0214217	0.0273737	-0.00831076	0.013182	0.00302736	-0.00601483	-0.0110467	0.0129059	0.099897	0.142018	0.758075	1e-05	Ref
1105	M1202376	MG_1132	13331310	13327516 (99.97%)	11859973 (88.99%)	644535 (4.84%)	0.00478457	0.497824	0.546637	2.43109	---	0.0156155	-0.00521792	0.012931	0.00730395	-0.0165796	-0.00382496	0.0166919	0.00106959	-0.0119825	0.00994037	0.134218	0.187675	0.67427	0.003837	Ref
1106	M1202179	MG_1133	12224040	12222598 (99.99%)	10950703 (89.59%)	592830 (4.85%)	0.00377027	0.485184	0.524855	2.35256	---	0.00202244	-0.00999488	0.00955172	0.0131608	0.00836533	0.0197844	0.00828479	-0.0245224	-0.0147362	0.0176895	0.167169	0.085544	0.625166	0.122121	Ref
1107	M1202672	MG_1134	13844419	13839942 (99.97%)	12502048 (90.33%)	681273 (4.92%)	0.00495099	0.516818	0.567618	2.42783	---	-0.010389	0.00780493	0.020068	0.0167624	0.00618518	-0.0128412	-0.00071578	0.0207312	0.00256114	0.0132176	1e-05	0.23217	0.615825	0.151995	Ref
1108	M1202621	MG_1135	12970000	12966015 (99.97%)	11552050 (89.09%)	640557 (4.94%)	0.00383232	0.50092	0.551087	2.34295	---	-0.00480795	-0.000180905	0.0190768	0.00342171	0.0241501	-0.00787259	0.00476329	-0.0141678	-0.00283824	0.00116889	0.042081	0.163151	0.653143	0.141625	Ref
1109	M1202711	MG_1136	14804921	14800459 (99.97%)	13409700 (90.60%)	751350 (5.08%)	0.00506874	0.536004	0.58617	2.50984	---	-0.00864415	0.027982	0.00441084	-0.000750517	-0.0107788	-0.0227232	0.0121728	0.0551401	0.0176035	-0.00319904	1e-05	0.468382	0.383586	0.148021	Ref
1110	M1538	MG_1137	12368742	12367616 (99.99%)	11542038 (93.32%)	603352 (4.88%)	0.00504433	0.495878	0.532152	2.35228	---	-0.00225107	-0.0241605	-0.0150286	-0.0163748	-0.00157355	0.0111788	-0.0106265	-0.0172578	-0.00028438	0.00291716	0.362097	0.147337	0.247143	0.243423	Ref
1111	M2127	MG_1138	11927426	11926680 (99.99%)	10697726 (89.70%)	599271 (5.02%)	0.0050894	0.469259	0.505164	2.38285	---	0.00764692	0.0742132	-0.0479708	0.0204202	-0.0150021	0.00270231	-0.00339888	-0.0164731	0.0110733	-0.0041812	1e-05	0.99997	1e-05	1e-05	L2
1112	M2577	MG_1139	13169803	13166088 (99.97%)	11999045 (91.14%)	647659 (4.92%)	0.00499599	0.501224	0.544222	2.40894	---	0.00988579	0.00811928	0.0167713	-0.00493734	-0.00228856	-0.000510131	0.00483898	-0.0168074	-0.00222023	0.000959533	0.053978	0.339383	0.60663	1e-05	Ref
1113	M1522	MG_1140	8909922	8909068 (99.99%)	7881808 (88.47%)	439137 (4.93%)	0.00223151	0.408726	0.455604	1.97311	---	0.023348	0.0627957	-0.00172212	-0.00772472	0.0173104	-0.0232993	0.0220716	0.0506336	-0.0146442	0.0196644	1e-05	0.995899	0.004081	1e-05	Ref
1114	M1202716	MG_1141	13756916	13755470 (99.99%)	12716923 (92.45%)	734245 (5.34%)	0.00523824	0.519965	0.562116	2.45145	---	0.00523818	0.00873122	0.0171879	-0.0282137	0.0012093	-4.9e-05	-0.01845	-0.00309561	0.00522404	-0.0130693	0.0097	0.439655	0.466388	0.084258	Ref
1115	M1202166	MG_1142	12829295	12827665 (99.99%)	11694916 (91.17%)	635232 (4.95%)	0.00459826	0.49817	0.539439	2.39006	---	-0.0170881	-0.00302308	0.0115658	0.0228649	0.0281382	0.000772056	0.0106443	-0.019547	0.0191785	-0.0229175	0.000771	0.09689	0.649553	0.252786	Ref
1116	M1202762	MG_1143	11382528	11381126 (99.99%)	10145263 (89.14%)	577875 (5.08%)	0.00341001	0.470376	0.517761	2.20905	---	0.0134248	-0.00235458	-0.00249446	-0.00764904	-0.0232718	0.0140067	0.0107876	-0.028706	0.00136192	-0.0115575	0.179132	0.365312	0.455545	1e-05	Ref
1117	M1202739	MG_1144	12343302	12342104 (99.99%)	11291047 (91.48%)	593438 (4.81%)	0.00386491	0.501394	0.548218	2.27795	---	-0.0179723	-0.0157675	-0.00283074	-0.0304689	0.0304519	-0.0158656	-0.0737986	-0.0020591	0.0462396	-0.040293	0.189525	0.15073	0.231833	0.427911	Ref
1118	M1202568	MG_1145-1-1	11835823	11834656 (99.99%)	11114694 (93.92%)	586835 (4.96%)	0.00513721	0.475753	0.507718	2.35928	---	0.00664122	-0.0039123	0.0137717	0.0165778	-0.00540331	-0.0162605	0.00741448	0.00361678	0.00172353	-0.00914269	0.06047	0.195201	0.727863	0.016466	Ref
1119	M2619	MG_1146	14413614	14411696 (99.99%)	12668939 (87.91%)	1102991 (7.65%)	0.00592725	0.508778	0.543919	2.54615	---	0.0104505	0.0226652	0.00306184	-0.0282307	-0.00429852	-0.0167537	0.0166484	0.0557691	0.00175472	0.0102825	0.018607	0.779739	0.15033	0.051324	Ref
1120	M1876	MG_1147	11029053	11027928 (99.99%)	10417075 (94.46%)	510184 (4.63%)	0.00430565	0.461746	0.49205	2.26935	---	-0.00604765	-0.028084	0.0264773	0.0183134	-0.0251701	-0.0210298	0.011074	0.000817029	-0.00326007	-0.00307159	0.017105	1e-05	0.877231	0.105654	L4
1121	M1202476	MG_1148	12777614	12776437 (99.99%)	11793635 (92.31%)	606368 (4.75%)	0.00533592	0.488028	0.524434	2.46367	---	0.00907665	0.0147987	0.0103864	0.0218425	-0.00719714	-0.0021286	0.0124979	0.00555669	-0.00494391	0.0127963	0.002536	0.338452	0.615247	0.043766	Ref
1122	M1202842	MG_1149	11805154	11803610 (99.99%)	10592847 (89.74%)	613262 (5.20%)	0.00363705	0.476125	0.518912	2.28241	---	0.0587436	-0.0677214	-0.0760874	0.00673455	0.000137095	0.00795685	0.0218581	0.00121867	-0.00891553	0.00639056	0.99997	1e-05	1e-05	1e-05	L3
1123	M1202449	MG_1150	13554412	13553077 (99.99%)	12395720 (91.46%)	651036 (4.80%)	0.00635644	0.504851	0.547156	2.50258	---	-0.00693294	-0.0138396	-0.00332645	0.00851145	0.00509719	0.00871814	0.0247828	-0.00198724	0.00354301	-0.000996477	0.224921	0.088751	0.471603	0.214724	Ref
1124	M1202327	MG_1151	12828079	12826834 (99.99%)	11615844 (90.56%)	612318 (4.77%)	0.00402414	0.50862	0.557548	2.33033	---	-0.0114782	-0.00623718	0.0275477	0.0045658	0.00757633	-0.0103362	-0.00436387	-0.00447741	-0.00748295	0.0114122	1e-05	0.088971	0.682129	0.22889	Ref
1125	M1202049	MG_1152	13303470	13302031 (99.99%)	11981592 (90.07%)	645765 (4.85%)	0.00523126	0.504039	0.552162	2.43187	---	0.00493668	-0.00635916	-0.00477849	0.00996077	0.000789819	0.00767327	0.00677215	-0.00519223	-0.00245855	0.0117455	0.23274	0.193114	0.451077	0.123069	Ref
1126	M1927	MG_1153	11831365	11830271 (99.99%)	10752608 (90.89%)	590037 (4.99%)	0.00371525	0.488231	0.536682	2.22499	---	0.0219301	0.0193607	0.00190051	-0.0360402	0.00495032	-0.0235472	0.0138239	0.0661485	-0.00423579	0.0118261	0.101302	0.818533	0.080155	1e-05	Ref
1127	M1202677	MG_1154	12823432	12821976 (99.99%)	11438259 (89.21%)	626133 (4.88%)	0.00409215	0.499777	0.551942	2.34862	---	0.0126508	-0.000696978	0.0120651	0.0278379	-0.0171726	-0.0038959	-0.00112529	-0.00289672	-0.00328913	0.00484803	0.091083	0.182221	0.722057	0.004639	Ref
1128	M1777	MG_1155	11939655	11938432 (99.99%)	10809553 (90.54%)	577416 (4.84%)	0.0033716	0.49203	0.539393	2.23886	---	0.000224916	0.0209977	0.013751	0.00588268	0.0170258	-0.00715086	0.0334797	0.0135479	-0.00448816	0.0109794	1e-05	0.402367	0.527673	0.06995	Ref
1129	M1933	MG_1156	12313758	12312221 (99.99%)	10951244 (88.95%)	643703 (5.23%)	0.00333383	0.490073	0.547098	2.25921	---	0.0238959	0.0435536	0.00664403	-0.0197087	0.0118271	-0.0201831	0.0238561	0.0581907	-0.0099207	0.0194518	1e-05	0.91562	0.08436	1e-05	Ref
1130	M1202539	MG_1157	12463160	12461554 (99.99%)	11202626 (89.90%)	606309 (4.87%)	0.00367529	0.498992	0.547122	2.3009	---	-0.00402419	0.00371665	-0.00778283	0.0155715	0.0139857	-0.00316081	0.0194161	0.00431079	-0.0125223	0.0173013	0.103585	0.279661	0.397666	0.219088	Ref
1131	M1754	MG_1158	12601619	12600006 (99.99%)	11462932 (90.98%)	646703 (5.13%)	0.00355537	0.504358	0.55968	2.26344	---	0.017284	-0.0163381	0.0113569	0.0146997	-0.0340372	-0.0294489	0.0164304	0.0389053	-0.0105549	0.014001	0.194417	0.109809	0.695764	1e-05	Ref
1132	M2747	MG_1159	12739674	12738071 (99.99%)	11575304 (90.87%)	679172 (5.33%)	0.00404153	0.503248	0.557696	2.28909	---	0.0196997	-0.00104308	0.0051044	-0.0110737	-0.0110665	0.0156368	0.0218372	-0.00158571	0.00997512	-0.00161996	0.155097	0.346865	0.494812	0.003226	Ref
1133	M2065	MG_1160	12447496	12445824 (99.99%)	11109217 (89.26%)	659071 (5.30%)	0.00344007	0.495493	0.552626	2.25728	---	0.00244111	-0.0135991	0.00492812	-0.0197701	-0.0133424	-0.00413515	-0.000685573	0.0131212	-0.00674234	0.00503961	0.219182	0.16857	0.460269	0.151979	Ref
1134	M1202509	MG_1161	11925087	11923541 (99.99%)	10634661 (89.19%)	604474 (5.07%)	0.00311247	0.483605	0.541944	2.21193	---	0.0177344	0.00843929	0.0214137	0.0323824	-0.000447355	-0.00517799	0.00204554	0.00138334	-0.00492282	0.00105472	0.034765	0.250817	0.714408	1e-05	Ref
1135	M1718	MG_1162	11671264	11669444 (99.98%)	10589874 (90.75%)	558838 (4.79%)	0.00320636	0.476974	0.518711	2.2718	---	-0.100543	-0.013863	-0.0265488	-0.0174328	0.00535715	0.0123681	0.0290458	0.0159765	-0.0269519	0.0348629	1e-05	1.4e-05	1e-05	0.999966	L1
1136	M1926	MG_1163	11973260	11971750 (99.99%)	10891735 (90.98%)	617491 (5.16%)	0.00364363	0.487625	0.538357	2.23267	---	0.0207967	0.0192579	0.00310641	-0.0360512	0.00555395	-0.0238938	0.0121573	0.0644336	-0.00503117	0.0122074	0.084229	0.814029	0.092103	0.009639	Ref
1137	M1315	MG_1164	12378375	12376953 (99.99%)	11426938 (92.32%)	650682 (5.26%)	0.0043414	0.497562	0.54278	2.2855	---	0.00934171	0.0253448	0.0158076	-0.00512542	0.00694112	-0.015204	-0.00883241	0.0251349	0.0134618	-0.0208258	1e-05	0.454383	0.530215	0.015391	Ref
1138	M1604	MG_1165	11651778	11650276 (99.99%)	10601487 (91.00%)	596990 (5.12%)	0.00348157	0.481051	0.528958	2.21267	---	0.00713662	-5.3e-05	0.000832882	0.00246609	0.00380289	-0.0175504	0.00891635	0.0127811	-0.00950957	0.000206314	0.142541	0.290541	0.472989	0.093929	Ref
1139	M1603	MG_1166	12760281	12758220 (99.98%)	11633951 (91.19%)	624160 (4.89%)	0.00402423	0.50302	0.553503	2.31747	---	0.00706197	-0.00762174	-0.00656683	0.00602	-0.000312319	-0.0151394	0.0110124	0.0155627	0.0016106	-0.0068707	0.249504	0.199869	0.458018	0.092609	Ref
1140	M1880	MG_1167	12403823	12402218 (99.99%)	11269564 (90.87%)	618605 (4.99%)	0.00378944	0.501209	0.549473	2.27699	---	2.16e-05	0.00908282	0.0132016	-0.000214562	0.00465052	-0.00171746	0.0116123	-0.00891339	0.0176532	-0.0114661	1e-05	0.322133	0.592991	0.084866	Ref
1141	M2326	MG_1168	11280239	11278781 (99.99%)	10004814 (88.70%)	578644 (5.13%)	0.00264865	0.466448	0.530175	2.13904	---	0.019014	-0.00560158	-0.0010282	-0.0148971	-0.000593325	0.0237831	0.00930646	-0.0183068	-0.00750989	0.0164269	0.243745	0.331104	0.408268	0.016883	Ref
1142	M1245	MG_1169	11433730	11432248 (99.99%)	10174500 (89.00%)	593660 (5.19%)	0.0026875	0.470297	0.529536	2.16812	---	0.0320161	-0.0561884	-0.0669426	0.00403349	0.0198028	0.00270087	0.00598644	0.00423431	0.0181276	-0.0221946	0.984274	1.7e-05	1e-05	0.015698	L3
1143	M1248	MG_1170	11155028	11153610 (99.99%)	9962760 (89.32%)	523980 (4.70%)	0.00256046	0.471974	0.526662	2.14906	---	-0.0006313	-0.0220462	0.0194499	0.0213331	-0.00422383	-0.00261964	0.032937	0.00661287	0.000230851	-0.0211255	0.106078	1e-05	0.76558	0.128332	Ref
1144	M1572	MG_1171	11672451	11671100 (99.99%)	10610737 (90.91%)	554449 (4.75%)	0.0028382	0.491704	0.54517	2.17131	---	0.00271796	-0.00385741	0.0363204	0.013838	0.0159927	-0.00512404	0.0327272	0.0079585	-0.017896	0.0013793	0.00857	0.085155	0.837109	0.069167	Ref
1145	M1703	MG_1172	10751790	10750343 (99.99%)	9878309 (91.89%)	498127 (4.63%)	0.00244134	0.470049	0.524149	2.08343	---	-0.0914691	-0.0117249	-0.0313597	-0.0180069	0.0155313	0.0115446	0.0318088	0.0132206	-0.0115886	0.0212804	1e-05	1e-05	1e-05	0.99997	L1
1146	M1768	MG_1173	12902789	12901266 (99.99%)	11478872 (88.97%)	630032 (4.88%)	0.00367472	0.506337	0.560506	2.32812	---	-0.0138002	-0.00465691	-0.00593113	-0.00494819	-0.0211559	-0.0218991	-0.00409196	0.0286555	0.00987596	-0.0133071	0.135248	0.197888	0.391161	0.275703	Ref
1147	M1808	MG_1174	12937909	12936028 (99.99%)	11305900 (87.40%)	670886 (5.19%)	0.00366167	0.497241	0.555147	2.34314	---	0.0122385	0.0363118	-0.0108975	0.0248391	0.00553952	-0.00907684	-0.0132152	-0.0174693	0.0191751	-0.0176081	1e-05	0.630562	0.369418	1e-05	Ref
1148	M1915	MG_1175	12060428	12059147 (99.99%)	10835968 (89.86%)	576031 (4.78%)	0.00379298	0.489019	0.544098	2.24449	---	0.0282902	0.0260794	-0.00292566	-0.0407062	0.0155347	-0.0235743	-0.00841854	0.0502509	-0.011683	0.0162609	0.066357	0.91145	0.022183	1e-05	Ref
1149	M1982	MG_1176	12845896	12844438 (99.99%)	11375434 (88.56%)	614445 (4.78%)	0.00373878	0.500188	0.554265	2.347	---	-0.0101509	-0.0162609	0.00147865	0.0120114	-0.00010073	-0.00833289	-0.00179918	-0.0107807	0.0120283	-0.0253928	0.161274	0.006932	0.61478	0.217015	Ref
1150	M2076	MG_1177	11961172	11959680 (99.99%)	11063157 (92.50%)	581905 (4.87%)	0.00327025	0.499776	0.551062	2.19543	---	-0.0337088	-0.00891108	0.012372	0.0041792	0.0257471	-0.0203387	-0.0124523	0.0177482	0.0359853	-0.0386644	0.010717	0.010976	0.56607	0.412237	Ref
1151	M2298	MG_1178	11759476	11758345 (99.99%)	10763829 (91.54%)	571272 (4.86%)	0.00358735	0.483912	0.527292	2.25536	---	-0.00187147	-0.0113304	0.0182533	0.0175569	0.00108642	0.0167947	0.0188919	-0.00271052	0.00579214	0.00438597	0.068833	0.043451	0.730391	0.157325	Ref
1152	M2340	MG_1179	9690694	9689808 (99.99%)	8927040 (92.13%)	471598 (4.87%)	0.00255379	0.440681	0.483173	2.02929	---	-0.00538776	0.0145216	0.0133278	-0.0163161	-0.000159424	-0.00660047	-0.00233383	0.000724184	0.0135404	-0.00917218	1e-05	0.428371	0.432051	0.139568	Ref
1153	M2371	MG_1180	10338856	10337864 (99.99%)	9502784 (91.92%)	510953 (4.94%)	0.00270018	0.455985	0.499488	2.09124	---	-0.000678131	-0.0153547	0.0134528	0.0246647	-0.0132246	0.00615408	0.013889	-0.0025302	-0.00634054	0.020435	0.129695	1e-05	0.735199	0.135096	Ref
1154	M2485	MG_1181	11114853	11113850 (99.99%)	10026803 (90.22%)	541435 (4.87%)	0.00350779	0.46262	0.501878	2.23788	---	0.0106996	0.0106381	-0.0337707	0.00309331	0.00397044	0.00617858	-0.0163644	-0.016303	0.0176401	-0.00934733	0.270419	0.52226	0.15885	0.048471	Ref
1155	M2490	MG_1182	10596966	10595933 (99.99%)	9501691 (89.67%)	527251 (4.98%)	0.00292708	0.453899	0.50134	2.134	---	-0.0037568	0.0517459	-0.0346791	0.0200829	-0.00182178	-0.00156926	0.00430027	-0.0132228	0.0186317	-0.0124343	1e-05	0.80068	0.147928	0.051382	Ref
1156	M2517	MG_1183	12109233	12108173 (99.99%)	11254738 (92.95%)	595920 (4.92%)	0.00400174	0.499189	0.5385	2.27149	---	-0.0113493	-0.0107605	-0.0164377	-0.0393463	0.0143584	-0.0102151	-0.0544645	0.0100735	0.0490508	-0.0417046	0.269696	0.324906	0.036025	0.369373	Ref
1157	M2611	MG_1184	11268212	11267177 (99.99%)	10061062 (89.30%)	563554 (5.00%)	0.00377481	0.465189	0.511015	2.22387	---	0.0282593	0.0368038	0.00530293	-0.0358681	0.014048	-0.0253252	0.00161227	0.0507643	-0.020807	0.0244364	0.011754	0.978153	0.010083	1e-05	Ref
1158	M2731	MG_1185	11054888	11053843 (99.99%)	10000182 (90.47%)	539173 (4.88%)	0.00359263	0.461964	0.502009	2.22448	---	0.0182885	-0.012565	-0.00616858	0.0157575	0.0170824	0.012677	0.0158623	-0.0320659	-0.0142967	0.0156085	0.247271	0.167133	0.539441	0.046155	Ref
1159	M2823	MG_1186	10766439	10765474 (99.99%)	9961334 (92.53%)	528968 (4.91%)	0.00323227	0.466315	0.503013	2.16378	---	0.00997274	0.00737265	0.00840568	0.0288575	0.00236166	-0.00956231	0.00453485	-0.00811669	0.00670183	-0.0182482	0.061285	0.270198	0.654412	0.014104	Ref
1160	M2824	MG_1187	10836769	10835643 (99.99%)	9987591 (92.17%)	542991 (5.01%)	0.00302412	0.470172	0.511953	2.13199	---	0.0134943	0.00039949	0.00655951	0.0270339	-0.00652642	-0.0128296	0.00693412	0.00711747	0.0115265	-0.0175621	0.135239	0.222532	0.642219	1e-05	Ref
1161	M1201026	MG_1188	11630922	11629395 (99.99%)	10642501 (91.51%)	572647 (4.92%)	0.00288487	0.485623	0.536554	2.18545	---	-0.0448566	-0.0146826	-0.00380451	-0.00403731	0.012757	0.00419853	0.0111997	0.0186384	-0.000303466	-0.000832647	0.062217	0.029	0.39485	0.513932	Ref
1162	M1201027	MG_1189	11456209	11454781 (99.99%)	9959754 (86.95%)	567400 (4.95%)	0.00269129	0.462062	0.513276	2.24539	---	0.0443288	-0.0664955	-0.0843902	0.00582204	0.0150768	0.00324745	0.0131376	0.00855947	0.0110972	-0.0116602	0.99997	1e-05	1e-05	1e-05	L3
1163	M1201029	MG_1190	12183026	12181891 (99.99%)	10905805 (89.52%)	590761 (4.85%)	0.00352237	0.489347	0.534192	2.3094	---	0.0271538	-0.0134492	0.0134167	0.0233254	-0.0258521	-0.033492	0.0229899	0.0481555	0.00819501	-0.00458468	0.160218	0.146439	0.693333	1e-05	Ref
1164	M1201030	MG_1191	12907989	12906690 (99.99%)	11572989 (89.67%)	635421 (4.92%)	0.00368131	0.50693	0.555581	2.34995	---	-0.00312902	0.00184524	0.00609297	-0.0333789	-0.0253194	0.0106932	-0.0126764	0.00706227	0.0231428	-0.0158785	0.080204	0.389313	0.379621	0.150862	Ref
1165	M1201031	MG_1192	12952058	12950887 (99.99%)	11858489 (91.57%)	625016 (4.83%)	0.00420768	0.510018	0.549915	2.3857	---	-0.0100967	-0.0178646	0.0078406	-0.0282589	0.030436	-0.0256396	-0.0743528	-0.00354119	0.0300699	-0.0319535	0.188316	0.089596	0.407509	0.314578	Ref
1166	M1201032	MG_1193	12620804	12618736 (99.98%)	11480283 (90.98%)	619776 (4.91%)	0.00398786	0.501341	0.551152	2.30439	---	-0.0222218	-0.0216514	0.0174438	0.0335277	-0.066261	-0.0508712	-0.0551106	0.011433	-0.0189985	-0.00899735	0.014092	1e-05	0.796233	0.189665	Ref
1167	M1201033	MG_1194	13519970	13518935 (99.99%)	12136573 (89.77%)	646493 (4.78%)	0.00561903	0.488679	0.514618	2.66014	---	0.0155621	0.00540549	-0.00132702	-0.0114548	-0.0298572	0.00860185	0.001805	-0.0182003	-0.00122711	-0.00862805	0.163919	0.460947	0.375124	1e-05	Ref
1168	M1201035	MG_1195	13802246	13800143 (99.98%)	12669357 (91.81%)	665390 (4.82%)	0.00468543	0.524445	0.570241	2.43912	---	-0.0100743	-0.0133315	0.00951178	0.0112963	0.0025138	-0.0170665	0.0100176	0.0120917	-0.0286549	0.0379261	0.056949	0.085887	0.646717	0.210447	Ref
1169	M1201037	MG_1196	11605864	11604625 (99.99%)	10567893 (91.07%)	571267 (4.92%)	0.0037129	0.47911	0.523028	2.2414	---	0.0066011	0.00610863	0.0274758	-0.068756	-0.00933409	0.0142481	-0.0461918	-0.0537344	-0.0358811	0.00625039	1e-05	0.740505	0.171468	0.088017	Ref
1170	M1201039	MG_1197	12930651	12929205 (99.99%)	11617417 (89.85%)	668553 (5.17%)	0.0039394	0.499791	0.547843	2.37059	---	0.0141334	-0.00354791	0.016505	-0.0548144	-0.0829988	0.0531516	0.0525004	0.0234442	0.0265385	3.88e-05	0.119964	0.510391	0.322919	0.046726	L4
1171	M1201040	MG_1198	12397372	12395916 (99.99%)	11132374 (89.81%)	626896 (5.06%)	0.00362386	0.493882	0.547133	2.27994	---	0.0114399	-0.00301508	-0.00491114	0.0233701	0.00368844	-0.00815282	0.00555549	-0.00454249	0.0115298	-0.00946259	0.171774	0.203182	0.589458	0.035586	Ref
1172	M1201045	MG_1199	13223713	13222279 (99.99%)	11754507 (88.90%)	675713 (5.11%)	0.00428434	0.496122	0.543706	2.44345	---	0.0309611	-0.0597405	-0.0706891	0.00500445	-0.00141316	0.00250341	0.0201766	0.00928928	0.017396	-0.0229483	0.99997	1e-05	1e-05	1e-05	L3
1173	M1201046	MG_1200	12966393	12965023 (99.99%)	11960225 (92.25%)	644062 (4.97%)	0.00414651	0.507492	0.551552	2.37048	---	-0.0994254	-0.0157642	-0.0245042	-0.0181401	0.0116427	0.0131015	0.0287974	0.0134208	-0.0268719	0.0362571	1e-05	1.8e-05	1e-05	0.999962	L1
1174	M1201048	MG_1201	12744618	12743222 (99.99%)	11765352 (92.33%)	657485 (5.16%)	0.00411058	0.506499	0.550522	2.3259	---	-0.00446773	-0.000690252	0.00573353	-0.00399405	-0.0249743	-0.0270703	-0.00643719	0.0372635	0.00253566	0.005102	0.090337	0.280334	0.459772	0.169557	Ref
1175	M1201050	MG_1202	11071965	11070704 (99.99%)	10150496 (91.69%)	573784 (5.18%)	0.00319289	0.465309	0.50944	2.18076	---	-0.0277112	-0.0215495	-0.0103177	0.0447855	-0.109537	-0.0489666	-0.057702	0.0178929	-0.0181011	-0.0143289	0.127317	1e-05	0.615719	0.256954	Ref
1176	M1201052	MG_1203	12353189	12351741 (99.99%)	10933729 (88.52%)	678038 (5.49%)	0.0039765	0.486236	0.538572	2.29083	---	-0.0158666	0.0825304	-0.0638053	0.0261062	-0.0194	0.0108192	0.00383299	-0.0398302	0.00581908	-0.00718305	1e-05	0.99997	1e-05	1e-05	L2
1177	M1201053	MG_1204	12371259	12369910 (99.99%)	11363143 (91.86%)	616952 (4.99%)	0.00405805	0.506488	0.551638	2.26539	---	0.0121729	0.00474415	0.00756286	-0.0268665	0.00312653	0.00451475	-0.0346248	-0.0235925	-0.0347001	0.00425917	0.09747	0.562424	0.318329	0.021776	Ref
1178	M1201054	MG_1205	14058398	14056100 (99.98%)	12838588 (91.34%)	725098 (5.16%)	0.00448083	0.53209	0.583954	2.41276	---	0.0159852	0.0036073	0.0183196	-0.0718278	0.00251672	0.00700237	-0.0494863	-0.0446876	-0.0428812	0.0117939	0.114378	0.763763	0.061053	0.060806	Ref
1179	M1201056	MG_1206	11967080	11965647 (99.99%)	10766955 (89.98%)	613662 (5.13%)	0.00326501	0.48436	0.534987	2.24761	---	-0.00206564	-0.00138043	0.0148891	-0.0549722	-0.0780335	0.0563113	0.0392208	-0.00789165	0.0209506	-0.00447306	0.048019	0.509868	0.29883	0.143283	L4
1180	M1201059	MG_1207	10892002	10890693 (99.99%)	9987412 (91.71%)	530471 (4.87%)	0.00286416	0.471683	0.522923	2.10437	---	-0.0230058	-0.0125783	0.00730783	-0.00243381	0.0311878	-0.015317	-0.025066	0.0128875	0.0286885	-0.0310152	0.074001	0.005366	0.528481	0.392153	Ref
1181	M1201061	MG_1208	11657690	11656147 (99.99%)	10326746 (88.59%)	578431 (4.96%)	0.003023	0.48319	0.532982	2.20573	---	0.00591235	0.0692488	-0.0503091	0.0241789	-0.0128105	0.00249495	-0.000412131	-0.0137399	0.0174017	-0.00675108	1.8e-05	0.999962	1e-05	1e-05	L2
1182	M1201062	MG_1209	10475875	10474584 (99.99%)	9301654 (88.80%)	530834 (5.07%)	0.00249121	0.453853	0.507147	2.08178	---	0.0177121	0.0019218	0.000138414	-0.0245289	-0.0298006	0.00507434	0.00158152	0.0096733	0.0161535	-0.0121528	0.193403	0.459942	0.319377	0.027278	Ref
1183	M1201066	MG_1210	11010572	11009489 (99.99%)	9915889 (90.07%)	539045 (4.90%)	0.00246778	0.470989	0.523581	2.12504	---	-0.00620408	-0.0101373	0.0105083	0.0353373	-0.0178562	0.0137058	0.0102803	-0.0214218	0.0266806	-0.0278769	0.087986	0.012192	0.773238	0.126584	Ref
1184	M1201067	MG_1211	10354439	10353419 (99.99%)	9185335 (88.72%)	488816 (4.72%)	0.00234328	0.44985	0.499318	2.10036	---	0.0287585	-0.0467301	-0.071177	-0.00638806	0.00411316	-0.00237139	0.00126706	0.00879715	0.00766928	-0.015343	0.99997	1e-05	1e-05	1e-05	L3
1185	M1201069	MG_1212	9721505	9720531 (99.99%)	9056844 (93.17%)	468522 (4.82%)	0.00243245	0.448971	0.503243	1.9577	---	0.0231032	0.00963107	0.0103983	-0.0226997	0.00750081	-0.0336578	-0.00873102	0.0556266	-0.00738896	0.0128025	0.075516	0.568419	0.356055	1e-05	Ref
1186	M1201070	MG_1213	12153554	12152195 (99.99%)	11176327 (91.97%)	616056 (5.07%)	0.00332653	0.506176	0.557881	2.19295	---	-0.0116447	-0.0108684	-0.0173779	-0.0394061	0.0140468	-0.0100879	-0.0544637	0.00993312	0.0489797	-0.0418067	0.275172	0.326387	0.025051	0.37339	Ref
1187	M1201071	MG_1214	10455119	10453999 (99.99%)	9701500 (92.80%)	504492 (4.83%)	0.00262029	0.46713	0.513442	2.0584	---	-0.00885683	-0.0157298	0.0329343	0.0255569	-0.0261666	-0.026557	0.0035201	-0.0107986	-0.0159019	-0.00394879	1e-05	1e-05	0.909722	0.090258	Ref
1188	M1201072	MG_1215	12055129	12053866 (99.99%)	11080719 (91.93%)	614516 (5.10%)	0.00324749	0.503787	0.546948	2.21782	---	0.00192718	-0.0210597	0.0292814	0.0273823	-0.0162028	-0.0242715	-0.00118299	-0.0189865	6e-05	-0.00951536	0.027295	1e-05	0.960662	0.012033	Ref
1189	M1201073	MG_1216	12348823	12347593 (99.99%)	11217614 (90.85%)	639133 (5.18%)	0.00358307	0.505161	0.553202	2.24247	---	0.0143877	0.00833448	0.0073483	-0.0682049	-0.0110013	0.0152068	-0.0332157	-0.0369485	-0.0316427	0.0135689	0.082075	0.847613	1e-05	0.070302	Ref
1190	M1201074	MG_1217	10277903	10276872 (99.99%)	9413337 (91.60%)	517681 (5.04%)	0.00305752	0.456434	0.514311	2.01784	---	0.0105621	0.0141198	0.013606	-0.00557582	-0.0101488	-0.0160494	-0.00552225	0.0146735	-0.00991237	0.0109707	0.002962	0.504372	0.478599	0.014067	Ref
1191	M1201076	MG_1218	10641255	10640074 (99.99%)	9664127 (90.83%)	516344 (4.85%)	0.00269901	0.463631	0.511062	2.10338	---	0.0239084	0.00103478	0.0188507	-0.0520031	-0.0837773	0.0533635	0.0523963	0.020315	0.0240579	0.0025539	0.11186	0.551907	0.336224	1e-05	L4
1192	M1202008	MG_1219	11594743	11593634 (99.99%)	10563175 (91.11%)	549459 (4.74%)	0.00330365	0.484796	0.530781	2.21302	---	-0.00797507	-0.0136059	0.0054043	0.0311048	-0.00136852	-0.00254415	-0.00795664	-0.0127257	0.0189007	-0.0256494	0.128474	0.000616	0.701296	0.169614	Ref
1193	M1202041	MG_1220	12397476	12396188 (99.99%)	11276660 (90.97%)	603305 (4.87%)	0.00373171	0.501975	0.551655	2.27466	---	0.0128283	-0.00644928	0.0243789	0.0274975	0.0146108	-0.00707365	0.00995993	-0.00940213	0.0118558	-0.015982	0.09992	0.089604	0.810466	1e-05	Ref
1194	M1202083	MG_1221	10934975	10933761 (99.99%)	10159035 (92.91%)	528056 (4.83%)	0.00328319	0.476996	0.520334	2.12229	---	0.0151586	-0.0129005	0.0236878	0.00926104	0.0158408	-0.000198207	-0.014437	-0.018841	-0.0147447	0.0245072	0.170526	0.076941	0.74014	0.012392	L4
1195	M1202088	MG_1222	13165974	13164209 (99.99%)	12036390 (91.43%)	696744 (5.29%)	0.00509367	0.514569	0.566854	2.32721	---	0.0120683	0.00256733	0.000637833	-0.0101768	-0.00023101	-0.00388314	-0.0093858	-0.0113586	-0.00101163	-0.00169388	0.167123	0.394747	0.414974	0.023156	Ref
1196	M1202201	MG_1223	11106175	11105033 (99.99%)	9881401 (88.98%)	545938 (4.92%)	0.00335114	0.463587	0.51141	2.19173	---	0.0172222	0.0208951	0.00458101	0.0042602	-0.00322923	-0.00339208	0.0185299	0.0173866	-0.00084129	0.0160078	0.040429	0.489232	0.467728	0.002611	Ref
1197	M1202293	MG_1224	13485870	13483661 (99.98%)	12243011 (90.80%)	672412 (4.99%)	0.00503931	0.511286	0.560438	2.41626	---	0.00418021	-0.00520442	0.00219107	0.0108236	-0.00717799	-0.0156378	-0.0101301	0.0224043	0.0109808	-0.0138012	0.149235	0.255887	0.509507	0.085372	Ref
1198	M1202375	MG_1225	12115866	12114288 (99.99%)	10936388 (90.28%)	580340 (4.79%)	0.00356954	0.490665	0.53703	2.28003	---	0.00671774	0.00587633	0.00927525	0.00948498	-0.00519449	-0.00572226	0.00987449	0.0135432	0.0045137	-0.000176355	0.069098	0.285001	0.586536	0.059365	Ref
1199	M1202409	MG_1226	12998957	12997313 (99.99%)	11724769 (90.21%)	636564 (4.90%)	0.00474696	0.5013	0.545534	2.39937	---	0.0232679	-0.02009	0.00621594	0.0162257	0.00864692	0.0114515	0.00719373	-0.0183564	-0.0206237	0.02352	0.25903	0.077261	0.657223	0.006485	Ref
1200	M1202457	MG_1227	10545236	10543847 (99.99%)	9495200 (90.05%)	538453 (5.11%)	0.00352512	0.441273	0.483267	2.19148	---	0.0107076	-0.00531582	0.0223147	0.0159229	-0.00583349	-0.00184971	0.00385526	-0.0155732	-0.00372961	0.000315328	0.077693	0.095398	0.821797	0.005112	Ref
1201	M1202482	MG_1228	11254602	11253394 (99.99%)	10284944 (91.39%)	533757 (4.74%)	0.00350442	0.471984	0.511179	2.22686	---	0.0139437	0.000684869	0.0174251	0.01119	0.00790192	-0.00418348	0.0185377	0.0108369	0.00484064	0.00101713	0.071138	0.265297	0.663555	1e-05	Ref
1202	M1202490	MG_1229	11385924	11384900 (99.99%)	10596429 (93.07%)	549425 (4.83%)	0.00355239	0.483209	0.523434	2.20077	---	0.00544451	-0.00633843	0.018175	0.00908878	0.0202912	0.0122222	0.00623632	-0.00191314	-0.00750206	0.0166032	0.106569	0.16238	0.635178	0.095874	Ref
1203	M1202538	MG_1230	10669967	10668786 (99.99%)	9694798 (90.87%)	518137 (4.86%)	0.00254513	0.467927	0.519987	2.07618	---	0.00301818	-0.0096584	-0.0103586	0.0131407	0.0275271	-0.00827116	-0.000934346	0.00824775	0.0114731	-0.0116497	0.220001	0.167535	0.479273	0.133191	Ref
1204	M1202543	MG_1231	11353763	11352414 (99.99%)	10014586 (88.22%)	598680 (5.27%)	0.00289519	0.472448	0.527452	2.16295	---	-0.00504655	0.00796518	0.00469741	-0.00930567	0.0130353	0.0064613	-0.00756429	-0.0154014	-0.00352652	0.00417086	0.101868	0.369762	0.340841	0.187528	Ref
1205	M1202617	MG_1232	12303884	12302607 (99.99%)	11177389 (90.85%)	613830 (4.99%)	0.00490962	0.49834	0.565973	2.19584	---	-0.004906	-0.00667378	0.0220877	0.0206037	0.0157684	0.000351768	0.00689845	-0.00751917	-0.00153719	0.00177955	0.060522	0.050237	0.742693	0.146547	Ref
1206	M1202679	MG_1233	10865766	10864600 (99.99%)	10110727 (93.06%)	536485 (4.94%)	0.00286445	0.479486	0.53021	2.07105	---	0.0119642	-0.0109024	0.0150393	0.0247332	-0.0188771	-0.00705144	0.0197637	-0.0067518	-0.0147891	0.00384211	0.132164	0.106855	0.756551	0.00443	Ref
1207	M1202680	MG_1234	12394331	12392979 (99.99%)	11250559 (90.78%)	629154 (5.08%)	0.00550733	0.497144	0.574639	2.1738	---	-0.00659136	-0.0112467	0.00456485	0.004512	0.00185647	0.00688778	0.00622417	-0.00230591	-0.00169031	0.0107538	0.159934	0.079555	0.56334	0.197171	Ref
1208	M1202692	MG_1235	11927282	11926060 (99.99%)	10736604 (90.03%)	576045 (4.83%)	0.0033618	0.486216	0.536353	2.25041	---	0.0299914	-0.0483564	-0.0666856	0.00241489	-0.0108059	-0.00306417	0.0122913	0.0183144	0.00994989	-0.0106691	0.99997	1e-05	1e-05	1e-05	L3
1209	M1202701	MG_1236	12334869	12332941 (99.98%)	11030722 (89.44%)	609529 (4.94%)	0.00380488	0.490391	0.544051	2.28029	---	-0.00522497	-0.00303069	0.0396268	-0.0164979	0.00939802	0.0191695	0.0284263	-0.0305342	0.0322386	-0.052288	1e-05	0.159332	0.759078	0.08158	L4
1210	M1202712	MG_1237	11123279	11122161 (99.99%)	10194107 (91.66%)	545411 (4.90%)	0.0028692	0.477938	0.526045	2.13865	---	0.0137179	-0.019529	-0.00246436	0.00914483	-0.0192579	-0.0213445	0.021981	0.032551	0.0115868	-0.0157043	0.304037	0.111598	0.562552	0.021813	Ref
1211	M1202726	MG_1238	10812549	10811441 (99.99%)	9705666 (89.77%)	561975 (5.20%)	0.00286489	0.462977	0.513605	2.11683	---	-0.0158288	-0.0140697	0.0131305	0.0422638	-0.00432828	-0.000762927	-0.0048238	-0.0129931	-0.0151799	-0.00999883	0.029851	1e-05	0.762763	0.207376	Ref
1212	M1202761	MG_1239	13114404	13112866 (99.99%)	11825828 (90.18%)	648730 (4.95%)	0.0048884	0.505138	0.551441	2.3955	---	0.0224818	0.00534399	-0.000678792	-0.00885665	-0.0206145	0.00432494	0.00831942	-0.00847979	0.00887557	-0.0127521	0.141075	0.437892	0.421023	1e-05	Ref
1213	M1202774	MG_1240	10218650	10217264 (99.99%)	9082342 (88.89%)	511034 (5.00%)	0.00303798	0.431989	0.475298	2.16276	---	0.0191297	0.00119148	0.0130938	0.0072401	0.0238805	-0.0253935	0.0131876	0.00781919	-0.00602568	-0.0146407	0.145585	0.250712	0.603693	1e-05	Ref
1214	M1202797	MG_1241	12682371	12680683 (99.99%)	11323769 (89.30%)	651567 (5.14%)	0.00493711	0.485141	0.532071	2.38956	---	0.0231803	0.0364087	-0.00677574	-0.045507	0.0248563	-0.030125	-0.0154218	0.0522278	-0.0126027	0.0140862	1e-05	0.99997	1e-05	1e-05	Ref
1215	M1202805	MG_1242	13396192	13393938 (99.98%)	11937718 (89.13%)	669648 (5.00%)	0.00394734	0.510987	0.562619	2.3932	---	0.0176144	-0.00171258	0.0187277	-0.0521479	-0.0793585	0.0529032	0.0510485	0.0164292	0.0204262	0.000975346	0.101084	0.499417	0.380347	0.019152	L4
1216	M1202811	MG_1243	11060649	11059626 (99.99%)	10280160 (92.95%)	519248 (4.69%)	0.00370159	0.470038	0.50573	2.21712	---	0.00306374	-0.00352671	0.0360968	0.0131868	0.0161371	-0.00508755	0.0336535	0.00888705	-0.0181801	0.00306044	0.00712	0.088326	0.836417	0.068138	Ref
1217	M1202822	MG_1244	12820068	12818866 (99.99%)	11469752 (89.48%)	634353 (4.95%)	0.00432501	0.499789	0.540769	2.39625	---	0.0320983	-0.0344065	-0.041277	-0.013245	0.0375875	0.000556663	-0.00939573	0.00046512	-0.0066382	0.0209469	0.709698	0.151001	0.061192	0.078109	Ref
1218	M1202840	MG_1245	10672262	10671298 (99.99%)	10035006 (94.04%)	522237 (4.89%)	0.00351142	0.470412	0.508947	2.1212	---	-0.0223526	-0.0223289	0.00110027	0.013191	0.0399169	0.00167354	-0.00497778	0.0020427	0.0267489	-0.0282418	0.145011	1e-05	0.458573	0.396406	Ref
1219	M1202855	MG_1246	11703043	11701211 (99.98%)	10772397 (92.06%)	569298 (4.87%)	0.00302138	0.488425	0.53817	2.19265	---	-0.0869764	-0.0113927	-0.0303967	-0.0172084	0.0177896	0.0123035	0.03044	0.0103691	-0.0108729	0.0209168	1e-05	1.8e-05	1e-05	0.999962	L1
1220	M1202857	MG_1247	10345975	10344997 (99.99%)	9709389 (93.86%)	461003 (4.46%)	0.00295142	0.462212	0.499366	2.10711	---	-0.101483	-0.0139854	-0.0270604	-0.0179279	0.0111596	0.0150739	0.0349483	0.0137928	-0.0242937	0.0331082	1e-05	1.7e-05	1e-05	0.999963	L1
1221	M1202869	MG_1248	11605105	11603787 (99.99%)	10934074 (94.23%)	529876 (4.57%)	0.00371176	0.491666	0.529541	2.22201	---	-0.0988815	-0.0112742	-0.0302882	-0.0171841	0.00177998	0.00828862	0.0165157	0.0150949	-0.020258	0.0280404	1e-05	2e-05	1e-05	0.99996	L1
1222	M1202875	MG_1249	12119934	12118225 (99.99%)	11142267 (91.95%)	579661 (4.78%)	0.00377252	0.49404	0.540588	2.26153	---	-0.0742763	-0.000125455	-0.0244925	0.00792795	-0.0132396	0.00276103	-0.0119904	-0.00316732	-0.0183925	0.011107	1e-05	0.154261	0.099394	0.746335	L1
1223	M1202882	MG_1250	12441527	12440402 (99.99%)	11512817 (92.54%)	606319 (4.87%)	0.00429913	0.504732	0.546384	2.30414	---	-0.00776589	-0.0129968	0.00360976	-0.00266019	-0.0295416	-0.0208331	-0.00991659	0.0316139	0.00810981	-0.00395357	0.156854	0.115885	0.523202	0.204059	Ref
1224	M1202906	MG_1251	11626552	11625141 (99.99%)	10604299 (91.22%)	572300 (4.92%)	0.00508397	0.466759	0.506634	2.30658	---	0.00987671	0.0844207	-0.0482566	0.0212334	-0.0147881	0.00410346	0.00307697	-0.0111559	0.0117949	-0.00150148	1.6e-05	0.999964	1e-05	1e-05	L2
1225	M1202991	MG_1252	10510847	10509480 (99.99%)	9501340 (90.41%)	538910 (5.13%)	0.00393241	0.441261	0.482755	2.18099	---	-0.0156525	0.0801334	-0.0596679	0.0275688	-0.0190614	0.008788	0.00519489	-0.0353051	0.00778129	-0.00845167	1e-05	0.992658	1e-05	0.007322	L2
1226	M1203015	MG_1253	11665703	11664725 (99.99%)	10895679 (93.41%)	579101 (4.96%)	0.00459964	0.483453	0.516619	2.27878	---	0.0227567	0.00357859	0.0241189	-0.0294154	0.00883469	0.00596525	-0.0145051	-0.0230906	-0.0286138	0.0123959	0.137493	0.466397	0.3961	1e-05	Ref
1227	M1203036	MG_1254	12680044	12678461 (99.99%)	11440818 (90.24%)	671725 (5.30%)	0.00378539	0.50367	0.554633	2.28929	---	-0.00331572	-0.000525949	0.0151814	-0.017615	-0.0125538	-0.00906521	-0.00329961	0.0327351	0.00858201	-0.0013977	0.048456	0.22407	0.569269	0.158204	Ref
1228	M1203039	MG_1255	11876735	11874640 (99.98%)	10615173 (89.39%)	620043 (5.22%)	0.00363518	0.484029	0.542864	2.19309	---	0.031088	-0.04841	-0.0480799	0.0166545	-0.00632176	0.00357985	0.0147922	0.00429196	0.00415447	-0.00310062	0.726846	1e-05	0.219747	0.053397	Ref
1229	M1203042	MG_1256	13558560	13556357 (99.98%)	11857059 (87.46%)	719591 (5.31%)	0.00387716	0.507549	0.564058	2.40212	---	0.0369003	-0.0534558	-0.0809089	0.00015505	0.0046842	-0.00280374	0.00111001	0.00981795	0.00998432	-0.0161419	0.999964	1.6e-05	1e-05	1e-05	L3
1230	M1203043	MG_1257	13675504	13674386 (99.99%)	12175253 (89.04%)	682943 (4.99%)	0.00430337	0.518113	0.568133	2.42725	---	0.035058	-0.054734	-0.0790552	-0.000884809	0.00638886	-0.00269386	0.00259931	0.0101898	0.0106641	-0.0172354	0.99997	1e-05	1e-05	1e-05	L3
1231	M1203082	MG_1258	11309206	11307811 (99.99%)	10222511 (90.40%)	570874 (5.05%)	0.00309963	0.479052	0.531594	2.14205	---	0.0117733	0.00256062	0.0187084	-0.0120859	-0.00571789	0.0043108	-0.00398839	-0.0282971	-0.00502337	0.00393635	0.101891	0.305862	0.592236	1e-05	L4
1232	M1203098	MG_1259	11694194	11692914 (99.99%)	10727755 (91.75%)	564736 (4.83%)	0.00310923	0.491818	0.538996	2.19414	---	0.00816145	-0.0059922	0.0191889	-0.0511524	-0.088659	0.073124	0.0561904	-0.00901932	0.0232583	0.000393931	0.083712	0.454159	0.408705	0.053424	L4
1233	M1204475	MG_1260	14610087	14608225 (99.99%)	13257505 (90.75%)	744760 (5.10%)	0.00572319	0.538099	0.589556	2.49111	---	0.0101143	0.0143997	0.0184931	-0.0701352	-0.00527328	0.0157338	-0.0414367	-0.0481177	-0.0395775	0.0108432	1e-05	0.836671	0.064991	0.098328	Ref
1234	M1204479	MG_1261	12318864	12317471 (99.99%)	11323637 (91.93%)	619219 (5.03%)	0.0042903	0.495684	0.54126	2.29113	---	0.0188496	-0.0141841	0.00611573	0.00025497	0.0215854	0.00551278	0.00043184	-0.034067	-0.0257487	0.0307678	0.227887	0.173998	0.564464	0.03365	Ref
1235	M1204481	MG_1262	13445531	13443780 (99.99%)	11986676 (89.16%)	668085 (4.97%)	0.00505342	0.501949	0.542244	2.48955	---	0.00270589	0.00214946	0.0330908	0.0253254	0.0111585	-0.0200862	-0.0258482	-0.0173938	-0.0113601	0.017498	1e-05	0.092275	0.871108	0.036608	Ref
1236	M1206413	MG_1263	11029961	11028557 (99.99%)	9658425 (87.58%)	569572 (5.16%)	0.00339169	0.445136	0.486202	2.27701	---	0.0253712	0.0359508	-0.00372017	0.0243509	0.0282204	0.0384655	-0.0130869	-0.00196916	0.0285706	0.0182049	0.078851	0.551569	0.36957	1e-05	Ref
1237	M1206417	MG_1264	11242704	11241489 (99.99%)	10065292 (89.54%)	579546 (5.16%)	0.00376605	0.461433	0.506055	2.23261	---	0.0254021	0.0378736	-0.00563547	0.0268415	0.0279026	0.0406055	-0.0156346	-0.00327747	0.0329976	0.0190515	0.079099	0.55633	0.364561	1e-05	Ref
1238	M‘2468-1	MG_1265	12598864	12597379 (99.99%)	11382986 (90.36%)	643297 (5.11%)	0.00377807	0.500893	0.549013	2.30711	---	-0.0171299	0.00414499	-0.00699874	-0.0116918	-0.0071727	-0.0222437	-0.00451856	0.0247779	-0.00158792	-0.000857903	0.051703	0.318016	0.301042	0.329239	Ref
1239	M2691	MG_1266	13580840	13579156 (99.99%)	12511025 (92.13%)	693186 (5.10%)	0.0051367	0.515834	0.553547	2.46074	---	0.000460845	0.00852267	0.00815314	0.00533212	0.00152754	0.0217507	0.013492	-0.0413325	0.0175886	-0.0196998	0.020649	0.34924	0.55131	0.078801	Ref
1240	M1202105	MG_1267	12358728	12357117 (99.99%)	11099962 (89.83%)	583830 (4.72%)	0.00396056	0.48483	0.525386	2.37315	---	0.0103054	-0.00229343	0.0147547	0.0303937	0.00696856	0.00205004	0.00430642	-0.0254911	-0.0240755	0.0389875	0.115052	0.108563	0.735517	0.040868	Ref
1241	M1202407	MG_1268	12416032	12415119 (99.99%)	11325778 (91.23%)	584685 (4.71%)	0.00375492	0.502072	0.545744	2.3084	---	0.00534493	0.00420088	0.0222021	0.0204669	0.0113584	0.000946767	0.0206035	-0.0209004	-0.00122146	-0.00428575	0.006573	0.200182	0.749679	0.043566	Ref
1242	M1202541	MG_1269	9059610	9058701 (99.99%)	8353983 (92.22%)	421258 (4.65%)	0.00265613	0.42533	0.47769	1.92466	---	0.00766314	-0.0211861	0.00766448	0.0305741	-0.0256286	-0.0106739	0.00426154	-0.00305957	-0.0123279	-0.00148235	0.175206	0.03005	0.763852	0.030892	Ref
1243	M1202792	MG_1270	9659377	9658365 (99.99%)	8725612 (90.34%)	470113 (4.87%)	0.00266483	0.435393	0.478587	2.03957	---	0.0178555	0.0582891	-0.00417512	-0.0078185	0.00998687	-0.0215487	0.0225474	0.0503252	-0.00896548	0.0150407	1e-05	0.980191	0.019789	1e-05	Ref
1244	M1202832	MG_1271	8979102	8977816 (99.99%)	7967480 (88.75%)	432629 (4.82%)	0.00246187	0.399551	0.439976	2.05231	---	0.00834089	-0.0233605	0.00911295	-0.00195678	0.00727749	-0.00949392	-0.0326177	-0.0208082	0.014929	-0.0151805	0.272384	0.04486	0.623885	0.058871	Ref
1245	M1203029	MG_1272	13732980	13731507 (99.99%)	12534378 (91.28%)	645397 (4.70%)	0.00460149	0.530262	0.572841	2.42701	---	0.00137532	-0.017024	0.0117077	-0.00452088	0.0351514	0.0085471	-0.0146024	-0.0394356	-0.0233971	0.0300833	0.218324	0.070397	0.534805	0.176474	Ref
1246	M1202418-WHITE	MG_1273	11170237	11168890 (99.99%)	10082673 (90.27%)	566877 (5.08%)	0.00384705	0.462063	0.505177	2.2188	---	0.0113023	0.0044594	-0.000555947	0.0114397	-0.00558969	-0.0145608	-0.0184921	-0.00606557	-0.00594524	-0.00474237	0.156729	0.351499	0.491164	0.000608	Ref
1247	M1228	MG_1274	13153664	13152367 (99.99%)	11891739 (90.42%)	651467 (4.95%)	0.00472214	0.512435	0.57038	2.33103	---	0.0423255	-0.0467784	-0.059557	-0.00563343	-0.00349209	0.0026668	0.0106077	0.00848405	-0.00622907	0.00616914	0.937396	0.062584	1e-05	1e-05	L3
1248	M1229	MG_1275	12147880	12146816 (99.99%)	10910041 (89.82%)	541019 (4.45%)	0.00456332	0.476097	0.510043	2.42414	---	0.0358143	-0.0577945	-0.0749319	-0.00671819	0.00260595	0.00397449	0.0119976	0.00939714	-0.000870398	-0.00139127	0.999968	1.2e-05	1e-05	1e-05	L3
1249	M1275	MG_1276	12943385	12942219 (99.99%)	12126158 (93.69%)	577408 (4.46%)	0.00499776	0.510091	0.542049	2.43045	---	-0.0107021	0.0083327	0.027218	0.00414692	0.0291662	-0.000498885	0.0381004	-0.000182474	0.027995	-0.0415212	1e-05	0.175784	0.686457	0.137749	Ref
1250	M1310	MG_1277	12699956	12698750 (99.99%)	11557807 (91.02%)	588735 (4.64%)	0.00460211	0.495985	0.528929	2.43753	---	0.0262652	-0.0143289	0.0155047	0.0228159	-0.0266805	-0.0334838	0.0225165	0.0468609	0.00896314	-0.0048905	0.147977	0.136681	0.715333	1e-05	Ref
1251	M1376	MG_1278	13307870	13306743 (99.99%)	12320158 (92.59%)	609418 (4.58%)	0.00552844	0.509672	0.541891	2.49379	---	-0.0111417	-0.0167086	0.0066355	-0.0318506	0.03121	-0.022761	-0.0743983	-0.00464897	0.0318375	-0.0330237	0.193556	0.118326	0.356679	0.33144	Ref
1252	M1402	MG_1279	12595721	12594623 (99.99%)	11446895 (90.89%)	589833 (4.68%)	0.0048524	0.49138	0.524409	2.43337	---	-0.0483637	-0.00333837	0.00179684	0.0187982	-0.0469904	-0.0399207	-0.0575971	0.00342993	-0.0259876	-0.00475173	1e-05	0.036424	0.536447	0.42712	Ref
1253	M1469	MG_1280	12217417	12216211 (99.99%)	11027766 (90.27%)	580698 (4.75%)	0.00391631	0.484536	0.522277	2.36674	---	0.0183105	-0.0244001	-0.00960526	0.0113829	-0.00125467	-0.00972441	0.0201097	0.0127642	-0.0344614	0.0449754	0.322177	0.094212	0.509235	0.074376	Ref
1254	M1472	MG_1281	11388154	11387144 (99.99%)	10271000 (90.20%)	530726 (4.66%)	0.00368005	0.468906	0.50323	2.29398	---	0.0182182	0.00536575	0.0073375	0.0098471	0.0243262	-0.020159	0.00824755	-0.00386882	-0.0123021	-0.00762917	0.14746	0.299603	0.552927	1e-05	Ref
1255	M1715	MG_1282	11279560	11278650 (99.99%)	10590967 (93.90%)	504649 (4.47%)	0.00406824	0.472263	0.499425	2.29459	---	-0.0998521	-0.0169644	-0.0176847	-0.0174339	0.0235855	0.0148959	0.0283275	0.0141174	-0.020361	0.0285638	1e-05	1e-05	1e-05	0.99997	L1
1256	M1819	MG_1283	11863534	11862590 (99.99%)	10937249 (92.20%)	535700 (4.52%)	0.00421485	0.48358	0.512612	2.35166	---	-0.0384214	-0.00216753	-0.00894035	0.0321177	-0.0820842	-0.0418912	-0.0594662	0.00354804	-0.0335622	0.00263468	1e-05	0.147089	0.503322	0.349579	Ref
1257	M1944	MG_1284	12833827	12832772 (99.99%)	11503079 (89.64%)	599432 (4.67%)	0.00477899	0.492817	0.525629	2.47577	---	0.0251612	0.02899	-0.00791636	-0.0415361	0.0280182	-0.0345613	-0.0196858	0.0498216	-0.0150659	0.0120742	0.024377	0.975594	2e-05	1e-05	Ref
1258	M2029	MG_1285	11136926	11135635 (99.99%)	10104297 (90.74%)	537451 (4.83%)	0.00321235	0.476191	0.524463	2.14505	---	0.00546631	-0.00918243	-0.000176694	0.0055643	0.0412045	0.0164495	0.00263746	-0.0551924	-0.00855853	0.0142133	0.224726	0.157256	0.515214	0.102803	Ref
1259	M2033	MG_1286	12358975	12357866 (99.99%)	11385485 (92.13%)	587228 (4.75%)	0.00393447	0.504614	0.544348	2.29972	---	0.00324531	-0.0163742	0.01177	0.00689396	0.0394154	0.0197441	0.00791654	-0.0519245	-0.0140221	0.0196615	0.214109	0.044513	0.61378	0.127598	Ref
1260	M2111	MG_1287	11643181	11641767 (99.99%)	10313085 (88.59%)	555315 (4.77%)	0.0031853	0.481485	0.53226	2.21374	---	-0.00174168	0.0454103	-0.0192573	0.0088682	0.000203467	0.00313365	-0.00564865	-0.0238227	0.021974	-0.0143135	1e-05	0.773918	0.179874	0.046197	Ref
1261	M2188	MG_1288	11436498	11435269 (99.99%)	10136928 (88.65%)	546979 (4.78%)	0.00317079	0.476866	0.525335	2.20257	---	0.0272048	0.0470318	-0.00839029	-0.0361256	0.0259996	-0.0257978	0.00187435	0.060034	-0.0155494	0.0170759	1e-05	0.999964	1.6e-05	1e-05	Ref
1262	M2474	MG_1289	11369960	11368695 (99.99%)	10215021 (89.85%)	519236 (4.57%)	0.00338315	0.477964	0.522657	2.21132	---	-0.00246416	0.0167077	-0.0228086	0.0153372	0.00643052	-0.000629509	-0.00823625	-0.0149864	0.0275415	-0.0187059	0.131156	0.435316	0.298522	0.135006	Ref
1263	M2480	MG_1290	13924766	13923236 (99.99%)	12617676 (90.62%)	640494 (4.60%)	0.00488847	0.527492	0.571238	2.47494	---	-0.0223302	0.00759987	-0.0138373	-0.0153135	0.00933406	0.0120557	-0.0121249	-0.0175345	0.0190122	-0.0138729	0.146213	0.395296	0.089515	0.368977	Ref
1264	M2508	MG_1291	9128346	9127407 (99.99%)	8469781 (92.80%)	425134 (4.66%)	0.00222998	0.434051	0.476285	1.94364	---	-0.0115899	-0.0137389	-0.000633171	-0.0480335	0.0335257	-0.0112433	-0.0622197	0.0099785	0.0561891	-0.0506032	0.207501	0.284812	0.12323	0.384458	Ref
1265	M2556	MG_1292	12434671	12433481 (99.99%)	11647608 (93.68%)	567794 (4.57%)	0.00431264	0.512444	0.546886	2.31068	---	-0.0127116	-0.0206271	0.0357044	0.0174524	-0.0246622	-0.0210002	0.0114303	-0.00598991	-0.0119073	-0.00299414	1.9e-05	1e-05	0.869711	0.13026	Ref
1266	M2612	MG_1293	11364234	11363065 (99.99%)	10321619 (90.83%)	540935 (4.76%)	0.00353707	0.479265	0.518564	2.21883	---	0.0204457	0.0292978	-0.00978168	-0.0316683	0.0261775	-0.0264926	-0.000949051	0.0542912	-0.00517679	0.00645201	0.073219	0.910235	1e-05	0.016536	Ref
1267	M2664	MG_1294	13376667	13375371 (99.99%)	11864847 (88.71%)	628782 (4.70%)	0.00451687	0.512429	0.553015	2.45076	---	0.00866916	-0.00568837	-0.0166412	0.00545149	0.0145521	0.012996	-0.00331786	-0.011965	-0.0237496	0.0126182	0.31189	0.265564	0.315185	0.107361	Ref
1268	M2827	MG_1295	13256529	13255240 (99.99%)	11773432 (88.82%)	639147 (4.82%)	0.00471138	0.505327	0.547831	2.44427	---	0.0185985	0.0285091	0.00347676	-0.0377073	0.0120655	-0.0133209	0.0114257	0.0497773	0.00643413	0.00304623	0.042674	0.842819	0.114496	1e-05	Ref
1269	M1202051	MG_1296	14208504	14206627 (99.99%)	12589282 (88.62%)	704882 (4.96%)	0.00517288	0.51916	0.564524	2.53892	---	0.00891261	-0.00925033	0.0230512	0.0189348	-0.0215706	-0.00502539	-0.000745314	0.0012556	0.00214135	-0.00983552	0.063731	0.065386	0.869887	0.000996	L4
1270	M1202135	MG_1297	11595350	11593471 (99.98%)	10516720 (90.71%)	545674 (4.71%)	0.00364879	0.477214	0.528481	2.21389	---	0.00282381	-0.0059817	0.00951685	0.0125129	0.0190811	-0.00859162	0.0224562	0.0121626	-0.00131349	0.0129323	0.107746	0.148254	0.599898	0.144101	Ref
1271	M1202332	MG_1298	11445428	11444111 (99.99%)	10283565 (89.86%)	538143 (4.70%)	0.00337486	0.479763	0.526545	2.20318	---	0.0121248	0.00432315	0.00233411	0.0331853	0.00272332	0.00531436	0.0134141	-0.0201371	-0.0260476	0.0325777	0.093906	0.244101	0.619725	0.042268	Ref
1272	M1202486	MG_1299	13004711	13003510 (99.99%)	11769480 (90.51%)	600443 (4.62%)	0.00437908	0.511924	0.558617	2.36377	---	0.00740459	-0.0113902	0.00671472	0.035277	-0.000276448	0.00503399	0.0179802	-0.00769054	-0.0253741	0.0371535	0.121994	0.052455	0.705145	0.120407	Ref
1273	M1202494	MG_1300	12978418	12977093 (99.99%)	11727201 (90.37%)	615235 (4.74%)	0.00415466	0.509196	0.555845	2.36825	---	0.00979876	-0.00132325	0.0158663	0.0288091	0.00607528	0.0013572	0.00314291	-0.0240975	-0.0245135	0.0395472	0.106234	0.120953	0.729836	0.042977	Ref
1274	M1202544	MG_1301	13263531	13262266 (99.99%)	12107587 (91.29%)	608904 (4.59%)	0.00473478	0.51596	0.559284	2.4084	---	-0.0184446	-0.0108058	0.0230628	0.0153898	0.00382711	-0.0114738	0.00404534	0.00580562	-0.00334755	0.0110412	0.024572	0.033523	0.715189	0.226715	Ref
1275	M1202787	MG_1302	12547217	12545850 (99.99%)	11532338 (91.92%)	597057 (4.76%)	0.00441898	0.50689	0.548584	2.31615	---	-0.00326353	0.0151247	0.0261379	-0.0592296	-0.0174753	0.0130108	-0.0356038	-0.0511109	-0.0348872	0.00709026	1e-05	0.730309	0.151257	0.118424	Ref
1276	M1202950	MG_1303	12910103	12908159 (99.98%)	11760163 (91.11%)	614250 (4.76%)	0.00522235	0.500113	0.552688	2.35414	---	0.00490751	-0.00512721	0.0130595	-0.052931	-0.0855298	0.0610258	0.0411605	-0.0080853	0.0250357	-0.00631464	0.123273	0.488125	0.306393	0.082209	L4
1277	M1202975	MG_1304	13458228	13456925 (99.99%)	12406248 (92.19%)	643076 (4.78%)	0.00475968	0.52319	0.563841	2.41634	---	-0.0226337	-0.0137749	-0.0025864	-0.00622162	0.0320224	-0.00998514	-0.0234722	0.0107716	0.0314806	-0.0367594	0.137464	0.050006	0.409199	0.403331	Ref
1278	M1203016	MG_1305	15095602	15093932 (99.99%)	13938819 (92.35%)	725202 (4.80%)	0.00668096	0.541362	0.584078	2.61312	---	-0.00351765	-0.0170208	0.00987616	0.0167506	-0.0283744	-0.014159	0.00735044	0.0188892	-0.0128008	0.00587748	0.115539	0.09439	0.643185	0.146886	Ref
1279	M1203017	MG_1306	11452385	11451122 (99.99%)	10252434 (89.53%)	541049 (4.72%)	0.00340371	0.47573	0.520664	2.22688	---	0.0402792	-0.027464	-0.0409393	-0.0129017	0.0241069	0.00613498	-0.00706191	-0.00443416	-0.00787992	0.0187598	0.697918	0.265634	0.036438	1e-05	Ref
1280	M1562	MG_1307	14575905	14574398 (99.99%)	13349168 (91.59%)	652082 (4.47%)	0.00535265	0.536527	0.572226	2.59206	---	-0.00309812	-0.0235595	0.0117546	0.0218515	-0.00329196	-0.00327531	0.0194658	-0.000982374	0.0138239	-0.0229813	0.135502	1e-05	0.734721	0.129767	Ref
1281	M2477	MG_1308	15949563	15947826 (99.99%)	14088495 (88.34%)	773039 (4.85%)	0.00686887	0.541562	0.582401	2.76158	---	-0.0137507	0.0170544	-0.0244752	0.00366526	0.00951008	0.00416478	-0.0196764	-0.026211	0.000318615	0.00356078	0.165645	0.4205	0.165935	0.24792	Ref
1282	M1202608	MG_1309	13169427	13168153 (99.99%)	12096465 (91.86%)	640060 (4.86%)	0.00591871	0.506136	0.551905	2.41151	---	0.014443	0.0050393	-0.0036061	0.00972781	-0.0126966	-0.0183035	0.00563094	0.0156588	-0.0138831	0.00726646	0.15954	0.354559	0.48589	1e-05	Ref
1283	M1202913	MG_1310	12433740	12432497 (99.99%)	11295758 (90.86%)	606079 (4.87%)	0.0044331	0.501538	0.541835	2.31811	---	-0.021528	0.0709852	-0.0696095	0.023251	-0.0168707	0.00762587	-0.00573105	-0.0419891	0.0104311	-0.0117686	1.1e-05	0.902966	1e-05	0.097013	L2
1284	M1202500	MG_1311	10701438	10700198 (99.99%)	9571044 (89.45%)	502170 (4.69%)	0.0031892	0.458849	0.500804	2.16484	---	0.0187286	-0.0105252	-0.00278945	-0.0189577	-0.0128513	0.0082745	-0.0115594	0.00512089	0.00300274	0.00362727	0.245565	0.329219	0.394696	0.030521	Ref
1285	M1202354	MG_1312	10157151	10156387 (99.99%)	9175199 (90.34%)	481879 (4.74%)	0.00270671	0.449333	0.496463	2.07329	---	0.0024207	-0.00561447	0.00607652	0.0172957	0.0042044	-0.0212407	-0.0120135	0.00476274	-0.0118505	0.00973259	0.161569	0.160799	0.577105	0.100527	Ref
1286	M1202378	MG_1313	10069703	10068501 (99.99%)	9156370 (90.94%)	474445 (4.71%)	0.00288086	0.447901	0.486021	2.09681	---	0.0181253	0.00518844	0.00879042	0.0235127	-0.00679438	-0.0239138	0.00157712	0.00640794	-0.0116933	0.0030243	0.095373	0.25041	0.654207	1e-05	Ref
1287	M1202474	MG_1314	11265023	11263835 (99.99%)	10308298 (91.52%)	544870 (4.84%)	0.00402048	0.47548	0.523604	2.17393	---	0.0171637	-0.0103723	0.0159522	0.0209348	0.027474	0.0237235	0.0283048	-0.018924	-0.0173398	0.0202727	0.214427	0.112169	0.65186	0.021544	Ref
1288	M1202660	MG_1315	12554218	12552802 (99.99%)	11167414 (88.96%)	636039 (5.07%)	0.00375304	0.49803	0.549647	2.30119	---	0.000476765	-0.000157203	0.0268167	0.0120387	0.0150122	0.016744	0.0233335	-0.0124565	0.0117584	-0.0161783	0.021473	0.137104	0.744049	0.097374	Ref
1289	M1202048	MG_1316	10980170	10979054 (99.99%)	10008968 (91.16%)	502912 (4.58%)	0.00320823	0.471372	0.512301	2.17696	---	-0.00310783	-0.0169115	-0.00427392	0.00958651	-0.0316206	-0.00461255	0.00117267	0.00561521	0.00696605	-0.00810452	0.232753	0.069305	0.54827	0.149672	Ref
1290	M2141	MG_1317	11551846	11550762 (99.99%)	10577570 (91.57%)	545872 (4.73%)	0.00442668	0.476195	0.510258	2.29124	---	-0.00375683	-0.0148772	0.00817096	0.00290666	0.0202137	0.000370197	0.00829196	-0.0184577	0.0204978	-0.0179901	0.159133	0.080534	0.583005	0.177328	Ref
1291	M1234	MG_1318	16102683	16101137 (99.99%)	14710638 (91.36%)	749129 (4.65%)	0.00763216	0.54945	0.582546	2.80029	---	0.0254538	-0.0475397	-0.0583305	-0.00567367	0.00994813	0.00232738	-0.00223867	-0.00298408	0.00403052	-0.00983021	0.994266	1.6e-05	1e-05	0.005708	L3
1292	M1302	MG_1319	15333557	15332061 (99.99%)	14126999 (92.14%)	752993 (4.91%)	0.00820751	0.53825	0.57663	2.68251	---	-0.00241468	0.0281166	0.00891	0.00313063	-0.00896256	-0.0264511	0.0130755	0.0552864	0.0141628	-0.000811926	1e-05	0.457882	0.458296	0.083811	Ref
1293	M1202528	MG_1320	15661486	15659621 (99.99%)	14372220 (91.78%)	757239 (4.84%)	0.00668376	0.552498	0.594305	2.65845	---	0.0050029	0.00764302	0.020148	0.00434838	-0.00699286	-0.00240555	0.0184244	0.0172292	0.00452318	0.00941814	1e-05	0.296577	0.664644	0.038769	Ref
1294	M1202908	MG_1321	13482771	13480879 (99.99%)	12157532 (90.18%)	664990 (4.93%)	0.00453526	0.515599	0.56513	2.40199	---	-0.0119292	0.0571899	-0.0592266	0.0228818	-0.0233919	0.0115467	-0.00800479	-0.033895	0.0253655	-0.0147322	0.006207	0.916719	1e-05	0.077064	L2
1295	M1202729	MG_1322	12775713	12774024 (99.99%)	11249794 (88.07%)	609358 (4.77%)	0.0036374	0.498838	0.548477	2.35662	---	-0.0194636	-0.0138835	0.0170897	0.0383108	-0.0028836	-0.00168508	0.000391184	-0.0178208	-0.0262652	-0.00475131	1e-05	1e-05	0.762467	0.237513	Ref
1296	M2674	MG_1323	11687099	11685768 (99.99%)	10499646 (89.85%)	571772 (4.89%)	0.00350953	0.479376	0.526495	2.24069	---	0.0116322	0.043708	-0.0255566	0.0192404	-0.00491335	0.0130031	0.00172584	-0.00535225	0.0110351	-0.00566571	0.047308	0.69274	0.242357	0.017595	Ref
1297	M1524	MG_1324	13231743	13230158 (99.99%)	11910878 (90.03%)	635834 (4.81%)	0.00426957	0.515613	0.563069	2.37689	---	0.0236937	0.0400034	0.0162321	-0.0235183	0.0183521	-0.0211238	0.0198126	0.0544049	0.00104457	0.00684876	1e-05	0.793399	0.206581	1e-05	Ref
1298	M1202982	MG_1325	12563211	12561786 (99.99%)	11421255 (90.92%)	607888 (4.84%)	0.00367926	0.507646	0.5586	2.2744	---	-0.00377106	0.00322102	0.0153442	0.00769416	0.0135968	-0.00550483	0.0193254	-0.00170698	-0.0078992	0.00254687	0.015505	0.18621	0.673043	0.125242	Ref
1299	M2183	MG_1326	13196581	13194995 (99.99%)	11821706 (89.59%)	633293 (4.80%)	0.00439943	0.509698	0.559012	2.38718	---	0.00412108	-0.0227695	0.0257405	0.0296293	-0.0378398	-0.0197169	-0.00283606	-0.00858843	0.00518081	-0.02214	0.049345	1e-05	0.923884	0.02676	Ref
1300	M2360	MG_1327	12447365	12445879 (99.99%)	11249941 (90.39%)	634190 (5.10%)	0.0044037	0.489385	0.534855	2.34042	---	0.00646188	-0.0228092	0.00284763	0.0322579	0.015804	0.0248187	0.004393	-0.0235271	0.0300387	-0.0294803	0.211243	1e-05	0.703706	0.085041	Ref
1301	M1203092	MG_1328	10689340	10688546 (99.99%)	9638455 (90.18%)	523219 (4.90%)	0.00334231	0.455101	0.500288	2.15856	---	0.0237219	0.0376048	0.00941524	-0.0295832	0.0153414	-0.0274443	0.00812371	0.0533282	-0.0199705	0.0257527	1e-05	0.935784	0.064196	1e-05	Ref
1302	M1202793	MG_1329	12521338	12520280 (99.99%)	11231492 (89.71%)	621211 (4.96%)	0.00419442	0.494135	0.544021	2.32251	---	0.0181139	0.0588011	-0.0048609	-0.00876371	0.0142323	-0.0251804	0.0219445	0.0571684	-0.00586343	0.0139137	1e-05	0.977336	0.022644	1e-05	Ref
1303	M1202379	MG_1330	12662305	12661087 (99.99%)	11087192 (87.57%)	596601 (4.71%)	0.00375382	0.493376	0.542612	2.36546	---	0.016088	-0.000623308	0.00245796	0.0233005	-0.0126563	0.00705485	0.0189804	-0.0227482	-0.0128056	0.0101559	0.163332	0.178833	0.645883	0.011953	Ref
1304	M2177	MG_1331	11730951	11729646 (99.99%)	10736726 (91.53%)	563503 (4.80%)	0.00366705	0.487461	0.531997	2.22901	---	0.00516145	0.00668303	0.0172515	-0.0605591	0.00167696	0.00264184	-0.0498568	-0.0496224	-0.0393056	0.00968706	0.106124	0.702764	0.086878	0.104234	Ref
1305	M2203	MG_1332	12166665	12165383 (99.99%)	11235825 (92.36%)	582605 (4.79%)	0.00401641	0.496147	0.537967	2.28859	---	-0.00926078	-0.0219518	-0.00754531	-0.0120291	-0.00673009	0.00951815	0.00345667	-0.0172323	-0.0103518	0.0095883	0.292947	0.074965	0.351171	0.280917	Ref
1306	M1202738	MG_1333	11737108	11735707 (99.99%)	10801707 (92.04%)	556792 (4.74%)	0.00369853	0.491532	0.535374	2.21982	---	-0.0198786	-0.00729899	0.000748815	-0.0414419	0.0249464	-0.0133069	-0.0588076	0.00892645	0.0570655	-0.0530955	0.133934	0.292404	0.151282	0.422381	Ref
1307	M1202489	MG_1334	11811444	11810016 (99.99%)	10648065 (90.16%)	563134 (4.77%)	0.00311765	0.487678	0.536039	2.22822	---	0.00314707	0.000974077	0.0148484	0.0156496	0.0174636	-0.00258283	0.0043686	-0.00455184	-0.0123479	0.0137477	0.090559	0.231102	0.606909	0.071431	Ref
1308	M1202838	MG_1335	12363694	12362223 (99.99%)	11101606 (89.80%)	608371 (4.92%)	0.00429156	0.479128	0.51618	2.41492	---	0.00144951	0.00177731	0.0179692	-0.00934116	-0.00267028	0.0103923	0.0227402	-0.00733117	0.0164631	-0.00724513	0.02028	0.281347	0.60215	0.096223	Ref
1309	M1202100	MG_1336	11912502	11911087 (99.99%)	10815621 (90.80%)	551558 (4.63%)	0.00372632	0.49112	0.532197	2.27162	---	0.0185191	0.0154411	0.0161726	-0.00626574	0.00758827	-0.0144688	0.00190089	0.0285447	-0.00525373	0.0131276	0.01187	0.499206	0.488914	1e-05	Ref
1310	M1359	MG_1337	13235676	13234182 (99.99%)	11903840 (89.95%)	614949 (4.65%)	0.00446506	0.505828	0.545644	2.46028	---	-0.0171666	-0.0169157	0.0139462	0.0420502	0.00130189	0.00141413	0.00902247	-0.0147452	-0.0292363	0.00872952	0.022746	1e-05	0.741061	0.236183	Ref
1311	M1203077	MG_1338	13072413	13070913 (99.99%)	12191716 (93.27%)	622683 (4.76%)	0.00475253	0.515674	0.55503	2.38072	---	-0.0085972	-0.0245887	0.030978	0.015478	-0.022784	-0.0178696	0.0109132	-0.00783979	-0.00680285	-0.0063435	1e-05	1e-05	0.886539	0.113441	L4
1312	M1202941	MG_1339	12591194	12590193 (99.99%)	11298118 (89.74%)	608598 (4.83%)	0.004512	0.492136	0.534587	2.38332	---	0.0203523	0.0469629	0.00461825	-0.0341791	0.0183613	-0.0272494	0.00693737	0.0617549	-0.00625368	0.013328	1e-05	0.99997	1e-05	1e-05	Ref
1313	M1202718	MG_1340	12845147	12844172 (99.99%)	11984345 (93.31%)	651886 (5.08%)	0.00562956	0.505271	0.545329	2.3733	---	0.00780718	0.0173095	0.0170781	-0.0182913	-0.00207696	-0.00421849	-0.0128023	0.0143376	0.0158638	-0.0217937	1e-05	0.4598	0.508253	0.031937	Ref
1314	M1202233	MG_1341	14724879	14722721 (99.99%)	13275629 (90.17%)	738300 (5.01%)	0.00691427	0.524807	0.577824	2.56061	---	0.0162392	0.00481382	0.000746387	0.00231912	-0.0167485	-0.00483533	0.0188774	0.0288915	0.000605097	0.00310119	0.164666	0.373385	0.43742	0.024529	Ref
1315	M1202516	MG_1342	13616655	13615476 (99.99%)	12354494 (90.74%)	634613 (4.66%)	0.00473708	0.528474	0.578897	2.38597	---	0.00473563	-0.0119582	0.0218841	0.0295535	0.000815315	0.0123638	0.019608	-0.0121612	0.0058182	-0.00782329	0.063982	0.055334	0.797573	0.083111	Ref
1316	M1202709	MG_1343	12930102	12929218 (99.99%)	11729896 (90.72%)	618497 (4.78%)	0.0042394	0.514354	0.558668	2.34369	---	-0.00735448	0.0270428	0.00680505	-0.00820533	-0.0100631	-0.0259857	0.00869375	0.0574824	0.0128272	-0.00202876	1e-05	0.489747	0.354756	0.155487	Ref
1317	M1202223	MG_1344	15014293	15013097 (99.99%)	13320405 (88.73%)	831038 (5.54%)	0.00527536	0.545068	0.592761	2.52307	---	0.0107584	0.00479677	0.0170623	0.0411028	-0.00702672	0.00849647	0.000854592	-0.0100583	0.0160941	0.0151044	0.038432	0.209515	0.752043	1e-05	Ref
1318	M1202946	MG_1345	12805318	12804191 (99.99%)	11590796 (90.52%)	612338 (4.78%)	0.00581693	0.505194	0.571018	2.27128	---	0.0135589	0.0111883	0.00547055	-0.030454	0.018857	-0.0163205	0.00360598	0.0421216	-0.0164506	0.0202544	0.095163	0.61359	0.205196	0.086051	Ref
1319	M1202475	MG_1394	13404163	13402473 (99.99%)	12069870 (90.06%)	668719 (4.99%)	0.00524193	0.494031	0.533675	2.52861	---	0.00644962	-0.00123254	0.0228051	0.00966207	-0.00882873	-0.00116601	0.0031766	-0.00906857	0.0181098	-0.0166481	0.057296	0.184449	0.742424	0.015831	Ref
1320	M1202085	MG_1395	10653987	10652211 (99.98%)	9770524 (91.72%)	529130 (4.97%)	0.00256191	0.464041	0.512121	2.08908	---	-9.61e-05	-0.010788	0.0223667	0.0276748	0.00537103	-0.0177721	-0.0206381	-0.00622345	-0.000294727	0.00415384	0.039019	0.096285	0.790272	0.074425	Ref
1321	M2226	MG_1396	13074836	13073976 (99.99%)	11988535 (91.70%)	616727 (4.72%)	0.00469204	0.514933	0.554872	2.39038	---	0.0347146	-0.0116779	-0.000918269	0.00173241	0.0121306	0.00910501	0.00678571	-0.0374676	-0.031487	0.0247405	0.278569	0.228853	0.492567	1e-05	Ref
1322	M1203047	MG_1397	14898768	14897653 (99.99%)	13646083 (91.60%)	756860 (5.08%)	0.00614513	0.53949	0.577764	2.59162	---	-0.0182334	-0.00829178	0.0365812	-0.00421404	0.0230268	0.0169194	0.037245	-0.0266939	0.0300248	-0.0577667	1e-05	0.048619	0.755602	0.19577	Ref
1323	M2174	MG_1398	11654654	11653600 (99.99%)	10811267 (92.77%)	576531 (4.95%)	0.00392204	0.484424	0.523487	2.24488	---	0.0049906	0.00559795	0.00025158	-0.0582948	-0.00941784	0.00600225	-0.0372191	-0.0384071	-0.0302856	0.0166402	0.172101	0.721268	1e-05	0.106622	Ref
1324	M1443	MG_1399	11110236	11109145 (99.99%)	10067561 (90.62%)	559146 (5.03%)	0.00353751	0.465976	0.512021	2.18307	---	0.0158796	-0.00172998	-0.00463789	-0.00796861	-0.0265783	0.0102914	0.00379797	-0.0242645	0.00923304	-0.0179924	0.192584	0.371748	0.435659	1e-05	Ref
1325	M2382	MG_1400	12388110	12387132 (99.99%)	11447000 (92.41%)	638749 (5.16%)	0.00457009	0.498626	0.539891	2.30679	---	-0.00336595	-0.000168273	0.0157131	-0.0177561	-0.0128018	-0.00922543	-0.00342958	0.0326239	0.00858854	-0.00150443	0.042741	0.227448	0.572587	0.157225	Ref
1326	M2119	MG_1401	13850266	13848882 (99.99%)	12828017 (92.63%)	644996 (4.66%)	0.0082135	0.517139	0.564822	2.48557	---	-0.0211193	-0.00504188	0.000104027	0.0295757	-0.0732718	-0.0470895	-0.0596869	0.00588052	-0.0250859	-0.00259654	0.012898	0.144524	0.630408	0.21217	Ref
1327	M1210	MG_1402	12625462	12624076 (99.99%)	11685174 (92.56%)	605202 (4.79%)	0.00473838	0.504562	0.543448	2.35155	---	-0.0221822	-0.00135978	-0.00718837	-0.00596889	0.0135464	-0.00615325	0.00226003	0.0205834	0.00991073	-0.00761727	0.079097	0.212673	0.360153	0.348077	Ref
1328	M2117	MG_1403	12407175	12405232 (99.98%)	10958595 (88.34%)	640966 (5.17%)	0.0033724	0.488469	0.54049	2.30337	---	-0.000511787	-0.0154566	0.0134994	0.0469355	0.00408802	-0.00129642	0.00931189	-0.00612198	-0.0257675	0.00985126	0.099868	1e-05	0.765733	0.134389	Ref
1329	M1486	MG_1404	11939435	11938050 (99.99%)	10712216 (89.73%)	553400 (4.64%)	0.0038971	0.482031	0.523885	2.31099	---	0.0148098	0.00325273	0.00718375	0.0142078	0.0284802	-0.0175782	0.0154524	-0.00843947	-0.00918671	-0.00996892	0.160079	0.230472	0.598382	0.011067	Ref
1330	M1202750	MG_1405	11647646	11646494 (99.99%)	10746084 (92.27%)	544500 (4.68%)	0.0039273	0.484354	0.522348	2.26259	---	-0.0265019	-0.0205245	-0.0096899	0.0469279	-0.106888	-0.0494979	-0.0585898	0.0167709	-0.0176604	-0.0154094	0.124737	1e-05	0.631802	0.243451	Ref
1331	M1202044	MG_1406	10728600	10727326 (99.99%)	9960338 (92.85%)	495694 (4.62%)	0.00334181	0.469924	0.50623	2.15039	---	-0.0134089	-0.00170881	0.0159051	0.00515073	0.0140526	-0.00167603	0.0222566	-0.00385645	0.00118739	0.00603761	0.020972	0.12358	0.584522	0.270926	Ref
1332	M1202968	MG_1407	13289289	13287631 (99.99%)	12238494 (92.10%)	639518 (4.81%)	0.00505368	0.514349	0.554427	2.4231	---	0.0170429	-0.00400003	0.0187855	-0.0513515	-0.0805334	0.0522563	0.0529475	0.0220595	0.0242838	0.000376515	0.110522	0.479612	0.383605	0.02626	L4
1333	M1851	MG_1408	12250570	12249272 (99.99%)	11117043 (90.76%)	604135 (4.93%)	0.00509242	0.486187	0.525832	2.35024	---	0.000527935	0.0765855	-0.0537965	0.0217093	-0.00849926	-0.0010895	-0.00722862	-0.0146372	0.0119313	-0.00691373	1e-05	0.99997	1e-05	1e-05	L2
1334	M2402	MG_1409	10332541	10331748 (99.99%)	9522939 (92.17%)	501078 (4.85%)	0.00369585	0.449632	0.483594	2.15942	---	-0.0145466	-0.00595683	0.00401376	-0.01391	0.0289388	-0.0258691	-0.04291	0.00217146	0.0309296	-0.0395751	0.069995	0.172765	0.453921	0.303319	Ref
1335	M2056	MG_1410	13361872	13360924 (99.99%)	12124577 (90.75%)	655365 (4.91%)	0.00574831	0.498339	0.531045	2.54239	---	0.00766267	0.00915095	0.0182856	0.0485697	0.0151007	0.0266708	0.000693207	-0.0375406	-0.060323	0.0462515	0.013535	0.177076	0.737298	0.072091	Ref
1336	M1247	MG_1411	13083265	13081994 (99.99%)	11702344 (89.45%)	622524 (4.76%)	0.00397821	0.510986	0.55795	2.3755	---	0.0425934	-0.0635666	-0.0809702	0.00509237	0.0199638	0.00275885	0.010234	0.00618469	0.00898942	-0.0133956	0.99997	1e-05	1e-05	1e-05	L3
1337	M1665	MG_1412	11548401	11547184 (99.99%)	10815661 (93.66%)	531080 (4.60%)	0.00388036	0.490169	0.524877	2.23425	---	-0.0228681	-0.014351	0.0104579	-0.0148203	0.0343554	-0.017086	-0.0141144	0.00767892	0.0169403	-0.0216588	0.051092	0.015673	0.503793	0.429442	Ref
1338	M1494	MG_1413	11263010	11262185 (99.99%)	10002213 (88.81%)	530201 (4.71%)	0.00315576	0.470602	0.513115	2.22849	---	0.0178794	0.000855733	0.0240704	-0.00557655	0.0287299	-0.00806451	0.0131678	-0.019928	-0.0104025	-0.0127698	0.128199	0.217341	0.654449	1e-05	L4
1339	M1202050	MG_1414	11147925	11146314 (99.99%)	9950860 (89.27%)	530892 (4.76%)	0.00288451	0.46494	0.512339	2.20024	---	-0.00231684	-0.00721488	0.0174619	0.0291633	-0.0269461	-0.00945658	0.00166524	-0.010689	-0.00912547	-5.61e-05	0.027527	0.064794	0.821286	0.086393	Ref
1340	M1201060	MG_1415	11721330	11720148 (99.99%)	10727215 (91.53%)	564013 (4.81%)	0.00376337	0.484303	0.527864	2.24386	---	-0.00479075	0.00633431	0.0147502	0.0048953	0.0140153	-0.00586137	0.0220385	-0.002779	-0.0123041	0.00540627	1e-05	0.238202	0.623356	0.138432	Ref
1341	M1439	MG_1416	9332460	9331571 (99.99%)	8488045 (90.96%)	469233 (5.03%)	0.00261038	0.423623	0.467985	2.0081	---	0.0322282	-0.00647129	-0.00728976	-0.0109221	-0.0168985	0.0109466	0.0158924	-0.00399052	0.000397234	-0.000476414	0.29932	0.34014	0.360531	1e-05	Ref
1342	M2097	MG_1417	10835900	10834606 (99.99%)	9821026 (90.64%)	514782 (4.75%)	0.00365634	0.459692	0.517915	2.11449	---	0.0167668	0.0272494	0.0167065	0.0239668	0.00843955	0.0537294	-0.0242016	0.0306853	-0.00240028	0.0310641	1e-05	0.483714	0.510992	0.005284	Ref
1343	M1206415	MG_1418	10236888	10235729 (99.99%)	9171586 (89.60%)	530938 (5.19%)	0.00304296	0.443387	0.493011	2.08266	---	0.0256504	0.0357581	-0.00339958	0.0251779	0.0288828	0.0383299	-0.0124821	-0.00249612	0.0278086	0.0181713	0.078328	0.545169	0.376493	1e-05	Ref
1344	M1202588	MG_1419	11270003	11268914 (99.99%)	10341439 (91.77%)	534476 (4.74%)	0.00378352	0.471295	0.514609	2.21435	---	0.00922821	0.0040989	0.045459	0.178664	0.0710495	0.5998	-0.273918	0.38091	-0.365006	-0.334499	0.062739	0.084066	0.775626	0.07757	Ref
1345	M1203087	MG_1420	9379758	9378908 (99.99%)	8645314 (92.18%)	455495 (4.86%)	0.00252052	0.436467	0.479475	1.97688	---	0.00742631	0.0152047	0.00488047	-0.0566704	-0.0163632	0.0158023	-0.0243265	-0.0385307	-0.0322772	0.0132192	0.035271	0.869841	1e-05	0.094879	Ref
1346	M1202463	MG_1421	11680746	11679507 (99.99%)	10596164 (90.72%)	565252 (4.84%)	0.00360572	0.480672	0.528304	2.23367	---	0.0165166	0.00334353	0.00576343	0.00895138	0.0183936	-0.00240743	0.0138463	0.00684917	0.00460899	-0.0136793	0.154761	0.270589	0.559124	0.015526	Ref
1347	M1202903	MG_1422	9950820	9949762 (99.99%)	9019459 (90.65%)	482895 (4.85%)	0.00268521	0.4411	0.487631	2.06044	---	-0.0180396	-0.0237385	0.00284861	0.0360564	-0.0863418	-0.0526265	-0.0675955	0.0096249	-0.0344555	0.000446964	0.1033	1e-05	0.753487	0.143202	Ref
1348	M2077	MG_1423	10214621	10213194 (99.99%)	9399779 (92.04%)	512426 (5.02%)	0.00220404	0.458276	0.509235	2.01659	---	-0.0170838	-0.00515615	0.000878718	-0.00526832	0.0232235	-0.0137227	-0.0254904	0.00518822	0.0170013	-0.0209258	0.079182	0.140892	0.453216	0.326711	Ref
1349	M1202705	MG_1424	10512684	10511719 (99.99%)	9745363 (92.71%)	490647 (4.67%)	0.00302676	0.462595	0.503164	2.11895	---	-0.0720197	-0.0108206	-0.0174486	-0.0175617	0.0151019	0.00948295	0.0142454	0.0129538	0.00599543	0.00597093	0.037931	0.011943	1e-05	0.950116	L1
1350	M1327	MG_1425	10811792	10810670 (99.99%)	9705436 (89.78%)	509341 (4.71%)	0.00257142	0.465335	0.514729	2.12816	---	-0.00576722	-0.00191283	0.00809755	-0.0288208	-0.0222275	0.0132852	-0.0105473	0.000831852	0.0213089	-0.0133598	0.084119	0.28711	0.445869	0.182902	Ref
1351	M1202527	MG_1426	12204474	12202847 (99.99%)	10998784 (90.13%)	635752 (5.21%)	0.0034159	0.489232	0.543752	2.25605	---	0.0060035	-0.00830842	0.00642803	0.0128238	0.00834501	0.0081527	0.0126443	-0.0149584	0.0188656	-0.0111119	0.170886	0.134678	0.62665	0.067786	Ref
1352	M1201049	MG_1427	11952722	11951065 (99.99%)	10785710 (90.25%)	604313 (5.06%)	0.00313825	0.486328	0.540125	2.22681	---	-0.0199091	0.00410542	0.011484	0.0124841	0.0259565	-0.00418113	0.0237733	-0.00140212	-0.00284274	-0.0027673	1e-05	0.197224	0.515918	0.286848	Ref
1353	M2275	MG_1428	9926465	9924795 (99.98%)	8971594 (90.40%)	489498 (4.93%)	0.0031344	0.434902	0.499818	1.99712	---	0.000888541	-0.00544487	0.0131859	-0.0309945	-0.0557047	0.0414305	0.0230355	-0.0098962	0.0226894	-0.012156	0.080351	0.361576	0.449085	0.108988	Ref
1354	M2336	MG_1429	12735743	12734029 (99.99%)	11643569 (91.44%)	614713 (4.83%)	0.00396303	0.507254	0.552144	2.32988	---	0.00390832	-2.37e-05	0.0171514	-0.0566573	-0.0935535	0.0692222	0.0473272	-0.00915973	0.0251842	-0.00191146	0.052198	0.552673	0.316547	0.078582	L4
1355	M1878	MG_1430	8675652	8674652 (99.99%)	8060814 (92.92%)	397605 (4.58%)	0.00192082	0.415082	0.456392	1.9258	---	-0.00869726	-0.0252644	0.0269428	0.0127863	-0.0179077	-0.0117647	0.0193288	-0.00507406	-0.00111505	-0.00537437	0.015	1e-05	0.85431	0.130679	Ref
1356	M1605	MG_1431	11702480	11700978 (99.99%)	10329882 (88.28%)	574910 (4.91%)	0.00324875	0.477042	0.527438	2.23785	---	0.00718166	-0.0061188	-0.0143618	0.00567404	-0.00541132	0.00219846	0.00820177	0.000759827	0.00958949	-0.0165164	0.309549	0.231674	0.384883	0.073894	Ref
1357	M1202467	MG_1432	10561912	10560511 (99.99%)	9447426 (89.46%)	522012 (4.94%)	0.00247058	0.4549	0.510447	2.08625	---	-0.0126217	0.0138391	-0.00781619	-0.000710672	0.0107419	-0.0168293	-0.0068324	0.015996	-0.00125546	0.00134308	0.006937	0.433975	0.308954	0.250134	Ref
1358	M1837	MG_1433	9667835	9666788 (99.99%)	8728192 (90.29%)	477056 (4.94%)	0.00246492	0.435226	0.481567	2.02434	---	-0.0193003	-0.0249467	0.00363866	0.0350613	-0.087071	-0.0531744	-0.0694551	0.0100479	-0.034339	-3.59e-05	0.098711	1e-05	0.746931	0.154348	Ref
1359	M1203033	MG_1434	10663791	10662784 (99.99%)	9674142 (90.73%)	518610 (4.86%)	0.00331708	0.457689	0.50027	2.15364	---	0.0218794	0.00710133	0.027077	-0.0519739	-0.0728745	0.0542393	0.0546906	0.0101073	0.0154501	0.00760677	0.00275	0.575431	0.421809	1e-05	L4
1360	M1536	MG_1435	12884327	12882900 (99.99%)	11419708 (88.64%)	671834 (5.21%)	0.00438265	0.487553	0.536578	2.40869	---	0.0221963	0.0242459	-0.0127826	-0.0474527	0.0180696	-0.0165616	-0.00235285	0.0507458	-0.000899519	0.00999711	0.094331	0.905649	1e-05	1e-05	Ref
1361	M1202109	MG_1436	13450439	13448391 (99.98%)	12251427 (91.10%)	708491 (5.27%)	0.00461181	0.520571	0.575157	2.34883	---	0.00118342	0.00508331	0.0211855	0.0128597	0.0126428	-0.00710583	-0.00740154	-0.0190522	-0.00514386	0.00503106	0.005129	0.245342	0.687489	0.06204	Ref
1362	M2262	MG_1437	11338251	11336829 (99.99%)	10160106 (89.62%)	593164 (5.23%)	0.00323559	0.463074	0.515069	2.2071	---	0.0426338	-0.0315492	-0.0404569	-0.0131197	0.02402	0.00445263	-0.00702078	-0.00309901	-0.00766918	0.0165503	0.729813	0.236389	0.033788	1e-05	Ref
1363	M1202212	MG_1438	12081830	12080481 (99.99%)	10911428 (90.32%)	608570 (5.04%)	0.00375973	0.488801	0.535267	2.27028	---	0.00253426	-0.00699497	0.000432444	-0.0176921	0.0182386	-0.0121678	-0.0158514	-0.00189333	-0.0119248	0.00345596	0.213114	0.269728	0.351198	0.165961	Ref
1364	M2122	MG_1439	10397876	10397127 (99.99%)	9527126 (91.63%)	493594 (4.75%)	0.00280441	0.462852	0.506746	2.08175	---	0.0191356	0.00886526	0.0201544	-0.00522435	-0.0167954	-0.025729	0.0116662	0.0443687	0.00264785	0.00304584	0.02034	0.351504	0.628147	1e-05	Ref
1365	M2425	MG_1440	8913530	8912593 (99.99%)	8138809 (91.32%)	439558 (4.93%)	0.00230178	0.418435	0.462656	1.94356	---	-0.0147287	-0.00807377	0.0366298	-0.00427858	0.0199418	0.0155813	0.0332738	-0.0308533	0.0283296	-0.0560344	1e-05	0.054615	0.785685	0.159689	Ref
1366	M1825	MG_1441	9293975	9293120 (99.99%)	8596051 (92.50%)	441724 (4.75%)	0.00221405	0.432932	0.475616	1.97834	---	-0.0250084	-0.0215661	-0.00961309	0.0423611	-0.10698	-0.0496616	-0.059264	0.0163144	-0.0167539	-0.0154016	0.137953	1e-05	0.621244	0.240793	Ref
1367	M1201064	MG_1442	10834874	10833634 (99.99%)	9641825 (89.00%)	504866 (4.66%)	0.00284865	0.459101	0.506438	2.16839	---	0.00755809	-0.0164436	-0.00247561	0.0183219	-0.00910554	-0.00236241	0.0131441	-0.00842661	0.000828402	0.00183687	0.251295	0.028872	0.65889	0.060944	Ref
1368	M1202189	MG_1443	10640084	10638863 (99.99%)	9606090 (90.29%)	500835 (4.71%)	0.00262551	0.461734	0.510313	2.11176	---	0.015234	-0.00400438	0.0143513	0.0296935	-0.016055	6.29e-05	0.00572967	-0.0103403	-0.0186884	0.024303	0.09412	0.1976	0.708271	1e-05	Ref
1369	M1202703	MG_1444	10893978	10892577 (99.99%)	9638664 (88.49%)	539913 (4.96%)	0.00257099	0.459899	0.511244	2.14622	---	-0.0044108	-0.00398584	0.0375422	-0.0176286	0.0138692	0.0143926	0.024697	-0.0174679	0.0436139	-0.0630131	1e-05	0.144167	0.769037	0.086786	L4
1370	M2830	MG_1445	11631239	11629704 (99.99%)	10146248 (87.24%)	570362 (4.90%)	0.0029441	0.470903	0.526047	2.22751	---	0.0334781	-0.0321489	-0.0378783	-0.0106029	0.0320141	0.00484914	-0.0109637	-0.00874387	-0.00787049	0.0152837	0.666512	0.171283	0.125184	0.03702	Ref
1371	M2187	MG_1446	9493170	9491967 (99.99%)	8612995 (90.74%)	484331 (5.10%)	0.00252549	0.430153	0.477929	1.99552	---	0.0262536	0.0428654	-0.00818466	-0.0382144	0.0277756	-0.0263617	-0.000489289	0.0582254	-0.014443	0.0142663	1.9e-05	0.999961	1e-05	1e-05	Ref
1372	M1564	MG_1447	12368629	12366643 (99.98%)	11124240 (89.95%)	583763 (4.72%)	0.00364651	0.493594	0.53512	2.33871	---	-0.000576126	-0.0222814	0.0199385	0.0215328	-0.00390102	-0.00296281	0.0327265	0.00691441	0.000232209	-0.0213298	0.104384	1e-05	0.769114	0.126492	Ref
1373	M1202725	MG_1448	13093688	13091593 (99.98%)	11584707 (88.49%)	649883 (4.96%)	0.00394777	0.503144	0.547048	2.41432	---	0.0148493	0.0480587	-0.00335702	0.00557936	0.0053219	0.00132874	0.0101191	-0.0152788	0.0111767	-0.0108587	1e-05	0.727209	0.272771	1e-05	Ref
1374	M2712	MG_1449	9888362	9887185 (99.99%)	9288238 (93.94%)	490661 (4.96%)	0.00257466	0.451194	0.493114	2.021	---	0.0130641	-0.00618705	0.0192016	0.0297798	-0.00432447	0.0259776	0.0207689	-0.0118603	0.00583522	0.00138361	0.080398	0.103054	0.813472	0.003076	Ref
1375	M1201068	MG_1450	10751278	10750257 (99.99%)	10017711 (93.19%)	508482 (4.73%)	0.00284878	0.474928	0.518608	2.1005	---	-0.0769069	-0.00666137	-0.0373261	-0.0130939	0.0144861	0.0143374	0.030431	0.0116636	-0.00766586	0.0174455	0.017165	1e-05	1e-05	0.982815	L1
1376	M1202909	MG_1451	10269063	10267784 (99.99%)	9216716 (89.76%)	539875 (5.26%)	0.00262398	0.452152	0.501045	2.05413	---	-0.0229483	0.0640539	-0.0664818	0.024265	-0.0180805	0.00690103	-0.00277058	-0.0374726	0.0152071	-0.0128283	1e-05	0.8672	1e-05	0.13278	L2
1377	M1787	MG_1452	11105294	11103763 (99.99%)	9964201 (89.74%)	550143 (4.95%)	0.00263553	0.471686	0.520218	2.14965	---	-0.00531922	0.0106372	0.0128522	0.0220196	0.0122522	-0.00429757	0.0320681	-0.00462545	-0.0084055	0.00896842	1e-05	0.258013	0.637918	0.10406	Ref
1378	M1202203	MG_1453	11042477	11041178 (99.99%)	9826795 (89.00%)	567973 (5.14%)	0.0028922	0.468153	0.518788	2.13992	---	0.0128707	-0.0127719	0.000761758	0.00165819	-0.0178339	0.0052679	0.0198308	0.0180857	0.0191944	-0.00850979	0.219208	0.12946	0.59039	0.060942	Ref
1379	M1395	MG_1454	11154072	11152970 (99.99%)	10212021 (91.56%)	540011 (4.84%)	0.00464623	0.472282	0.528908	2.13115	---	-0.00898867	-0.0134678	-0.0032638	-0.0218464	0.0342056	-0.0173217	-0.0541808	0.00669311	0.0437979	-0.0427577	0.188321	0.193136	0.305355	0.313188	Ref
1380	M2438	MG_1455	9924843	9923981 (99.99%)	9230728 (93.01%)	466146 (4.70%)	0.00304508	0.448539	0.492164	2.04313	---	0.017033	0.0103793	0.0139915	-0.00939139	-0.0154842	-0.0204769	0.0164207	0.0451738	0.000181422	0.0044411	0.054952	0.41216	0.532878	1e-05	Ref
1381	M1297	MG_1456	10015603	10014683 (99.99%)	9003555 (89.90%)	482379 (4.82%)	0.00249739	0.441285	0.486512	2.08146	---	0.00109439	0.0228485	-0.00111804	-0.00968694	-0.00423969	-0.01638	0.008128	0.0450923	0.0168314	-0.00581597	0.043781	0.538918	0.320565	0.096736	Ref
1382	M1414	MG_1457	10254856	10254042 (99.99%)	9614463 (93.76%)	484498 (4.72%)	0.00316003	0.458995	0.494974	2.09819	---	-0.0170385	-0.0237323	-0.00240604	0.0492367	-0.10592	-0.0543384	-0.0556279	0.0179659	-0.0207063	-0.012829	0.130185	1e-05	0.731332	0.138474	Ref
1383	M1202214	MG_1458	10120777	10119745 (99.99%)	9239134 (91.30%)	480770 (4.75%)	0.00397245	0.44332	0.507193	2.02008	---	0.0213893	-0.00845078	0.00514787	0.0132802	-0.00749299	0.00118301	0.00468463	-0.00504586	0.00135298	0.00914202	0.201916	0.202108	0.595966	1e-05	Ref
1384	M1770	MG_1459	11171567	11170637 (99.99%)	10094382 (90.37%)	543534 (4.87%)	0.00330391	0.470731	0.514012	2.19559	---	0.00175683	-0.000204201	0.0184864	-0.0178644	-0.00878359	0.000471789	-0.005136	0.00280672	0.000640458	-0.00428484	0.027611	0.264094	0.583276	0.125019	Ref
1385	M1202823	MG_1460	11593597	11592673 (99.99%)	10425512 (89.93%)	549033 (4.74%)	0.00521492	0.470214	0.520969	2.25336	---	0.0130667	-0.0320518	-0.0365298	-0.0126496	0.0330828	0.00488497	-0.00254521	-0.00118604	-0.0112516	0.025711	0.596612	0.129764	0.055206	0.218418	Ref
1386	M1724	MG_1463	21912829	21910347 (99.99%)	20563061 (93.85%)	985859 (4.50%)	0.0100091	0.641083	0.680379	3.26956	---	-0.0930179	-0.0255699	-0.0170713	-0.0222608	0.0316879	0.0131764	0.0235034	0.0136797	-0.0241065	0.0306207	1e-05	1e-05	1e-05	0.99997	L1
1387	M1413	MG_1464	10024403	10023033 (99.99%)	9322110 (93.01%)	516446 (5.15%)	0.0033182	0.443224	0.483505	2.07504	---	-0.0224499	-0.0258947	-0.00195303	0.0446552	-0.0984011	-0.0516454	-0.0554036	0.0165088	-0.0199215	-0.0113812	0.119799	1e-05	0.678899	0.201291	Ref
1388	M2675	MG_1466	11532599	11530843 (99.98%)	10718390 (92.95%)	587965 (5.10%)	0.00372301	0.477733	0.517146	2.23333	---	0.00328339	0.0106419	0.00495806	0.0311113	-0.0094709	-0.0209532	-0.00507853	0.0124391	-0.00217552	0.0061231	0.02119	0.278624	0.643284	0.056903	Ref
1389	M1202342	MG_1467	12446226	12445088 (99.99%)	11519470 (92.56%)	588971 (4.73%)	0.00435308	0.49913	0.54047	2.32853	---	-0.00833422	-0.0277296	0.0143765	0.0142349	0.0267162	0.0192517	0.0181446	-0.0275409	-0.0116593	0.019136	0.165349	1e-05	0.591985	0.242656	Ref
1390	M2120	MG_1468	14096716	14095105 (99.99%)	12958570 (91.94%)	653608 (4.64%)	0.00511041	0.533272	0.576964	2.47716	---	-0.0461174	-0.00540043	-0.0157358	0.0298446	-0.0829183	-0.0402121	-0.0583863	0.00669073	-0.0397424	0.00700103	0.010917	0.129532	0.459175	0.400375	Ref
1391	M2566	MG_1469	12438074	12436605 (99.99%)	11011001 (88.54%)	649564 (5.22%)	0.00346894	0.489498	0.542405	2.30466	---	0.0171758	0.00582413	0.00893239	0.00813439	0.0248481	-0.0230428	0.00989244	0.000577484	-0.0101945	-0.0126972	0.136388	0.300892	0.56271	1e-05	Ref
1392	M1243	MG_1470	13358720	13357082 (99.99%)	11806412 (88.39%)	621740 (4.65%)	0.00421253	0.505903	0.549305	2.46318	---	0.0449117	-0.0674427	-0.0864247	0.00461444	0.015879	0.00299979	0.0124439	0.00953275	0.00791445	-0.00879955	0.99997	1e-05	1e-05	1e-05	L3
1393	M2292	MG_1471	12542090	12540652 (99.99%)	11410871 (90.99%)	616036 (4.91%)	0.00356388	0.497226	0.543037	2.33296	---	-0.00712163	-0.0087107	0.0141247	0.0210761	-0.0133218	-0.00569286	0.0153642	-0.00354139	-0.00845674	0.00801687	0.051859	0.069059	0.723576	0.155506	Ref
1394	M2041	MG_1472	13223073	13221384 (99.99%)	11764881 (88.98%)	699317 (5.29%)	0.00347087	0.508517	0.562854	2.35923	---	0.00093669	-0.00153143	0.0441643	0.0194306	0.0197231	-0.0219406	-0.0104053	-0.00276238	-0.0166701	0.0228609	1e-05	0.026352	0.899852	0.073786	Ref
1395	M1202921	MG_1473	13510559	13508883 (99.99%)	11904829 (88.13%)	706583 (5.23%)	0.004184	0.507027	0.565202	2.39986	---	-0.0170619	0.0796709	-0.0608736	0.0300885	-0.0199057	0.00996244	0.00682651	-0.0388856	0.0110218	-0.00979585	1e-05	0.981591	1e-05	0.018389	L2
1396	M1202286	MG_1474	12691795	12690137 (99.99%)	11625655 (91.61%)	647082 (5.10%)	0.00345445	0.509071	0.557868	2.29101	---	0.0136771	-0.00876772	0.023117	0.0455041	0.00644505	-0.00193151	0.0106061	-0.0254193	-0.0264865	0.0362049	0.061468	0.084762	0.845665	0.008105	Ref
1397	M2445	MG_1475	12387328	12385799 (99.99%)	11324839 (91.43%)	627213 (5.06%)	0.00376248	0.494299	0.545655	2.28609	---	-0.00555059	0.0153102	0.0096872	-0.00626712	-0.00405028	-0.0276968	0.00366728	0.056841	0.0227412	-0.00935349	1e-05	0.353179	0.49532	0.151491	Ref
1398	M1691	MG_1476	12294202	12292601 (99.99%)	10926194 (88.88%)	633898 (5.16%)	0.00344445	0.485177	0.540298	2.28615	---	0.0307591	-0.0604514	-0.0704391	0.00516893	-0.00133727	0.00221396	0.0198687	0.00930124	0.0176999	-0.0237372	0.99997	1e-05	1e-05	1e-05	L3
1399	M1232	MG_1477	15614370	15612721 (99.99%)	13959897 (89.41%)	692245 (4.43%)	0.00547261	0.547331	0.589109	2.69768	---	0.0253421	-0.0503996	-0.0621344	0.00668454	-0.0130338	-0.00459069	0.0126129	0.0185491	0.0138998	-0.0177349	0.997353	1e-05	1e-05	0.002627	L3
1400	M1202388	MG_1478	12041792	12040168 (99.99%)	10721110 (89.04%)	630355 (5.24%)	0.00366533	0.478338	0.531771	2.27246	---	0.00278078	-0.00670323	0.000374467	-0.0171006	0.0178825	-0.0122651	-0.0152244	-0.00141827	-0.0113761	0.00334567	0.211672	0.271821	0.355191	0.161315	Ref
1401	M1829	MG_1479	14644367	14642876 (99.99%)	13421519 (91.66%)	671631 (4.59%)	0.00555919	0.536543	0.578978	2.56825	---	-0.0423524	-0.0129126	-0.0165195	0.0412417	-0.0958816	-0.044	-0.0563992	0.0130332	-0.0188488	-0.0113577	0.091816	1e-05	0.508013	0.400161	Ref
1402	M1963	MG_1480	13381493	13379665 (99.99%)	11931742 (89.18%)	678377 (5.07%)	0.00374486	0.510901	0.566677	2.37785	---	0.00997318	-0.00657359	0.0106028	-0.0537517	-0.0927369	0.0636176	0.043295	-0.00639892	0.0272203	-0.00753219	0.173348	0.50814	0.281452	0.037061	L4
1403	M1388	MG_1481	14806887	14805396 (99.99%)	13351367 (90.18%)	666204 (4.50%)	0.00526946	0.535078	0.577549	2.60542	---	-0.00739015	-0.0105279	0.00329447	-0.0331392	0.00377495	0.00741658	-0.0249	-0.00691295	0.028055	-0.0273584	0.162176	0.251804	0.305062	0.280958	Ref
1404	M2016	MG_1482	12402116	12400404 (99.99%)	11001240 (88.72%)	658939 (5.31%)	0.00361565	0.488785	0.544892	2.28263	---	0.0096065	0.0128502	0.02652	0.0265112	0.000867273	-0.00831654	-0.00571804	-0.0194811	0.0202388	-0.0408306	1e-05	0.205438	0.794542	1e-05	Ref
1405	M1561	MG_1483	12205934	12204207 (99.99%)	10808516 (88.56%)	617178 (5.06%)	0.00360022	0.484523	0.546216	2.24933	---	0.0137136	-0.0191869	0.00369155	0.0164131	0.00949805	-0.00723289	0.0135593	0.00180374	0.00874511	-0.0166825	0.279826	0.058474	0.64671	0.01499	Ref
1406	M1863	MG_1484	13376336	13374701 (99.99%)	11984228 (89.60%)	722141 (5.40%)	0.00561801	0.491697	0.538246	2.48287	---	-0.0165967	0.0824541	-0.0633082	0.0270112	-0.0206604	0.0106172	0.00437164	-0.0403816	0.00571109	-0.00721765	1e-05	0.99997	1e-05	1e-05	L2
1407	M1202303	MG_1485	11223840	11222439 (99.99%)	10049977 (89.55%)	562745 (5.01%)	0.00338705	0.45916	0.507364	2.22673	---	0.00946754	0.0136427	0.0293741	0.034304	0.0140562	-0.00901199	0.0160349	-0.00860267	-0.0125	0.0188144	1e-05	0.214095	0.785885	1e-05	Ref
1408	M1202566	MG_1486	11350287	11348725 (99.99%)	10557359 (93.03%)	561628 (4.95%)	0.00294948	0.484174	0.532104	2.1526	---	-0.0103071	-0.0193913	0.0164973	0.0344579	0.0142852	0.00674768	-0.0100309	-0.0200672	0.02339	0.0103176	0.067756	1e-05	0.744616	0.187618	Ref
1409	M2798	MG_1487	12687994	12686452 (99.99%)	11628365 (91.66%)	574276 (4.53%)	0.00409812	0.505593	0.55035	2.34374	---	-0.0164794	0.00169056	0.0240604	0.00269477	0.0157943	-0.00635982	0.0214245	0.0110515	0.0212555	-0.0209159	1e-05	0.11065	0.658178	0.231162	Ref
1410	M1202569	MG_1489	11344642	11343354 (99.99%)	10329408 (91.06%)	518106 (4.57%)	0.00341139	0.477112	0.518296	2.22252	---	0.00857459	0.00987704	0.025918	0.0364678	0.0169324	0.00733197	0.0132369	0.00120768	0.00428848	0.0282245	1e-05	0.192689	0.803902	0.003398	Ref
1411	M1733	MG_1490	10557095	10555772 (99.99%)	9788633 (92.73%)	464853 (4.40%)	0.00280928	0.459962	0.504509	2.12634	---	-0.0913166	-0.0249354	-0.0162066	-0.0221019	0.031548	0.0129642	0.0229773	0.0131395	-0.0230319	0.0298638	1e-05	1e-05	1e-05	0.99997	L1
1412	M2405	MG_1491	12264487	12262566 (99.98%)	11169464 (91.09%)	656909 (5.36%)	0.003859	0.495066	0.544876	2.25403	---	-0.017782	-0.00944583	0.00154829	-0.00749865	0.032088	-0.0242502	-0.0263008	0.0178082	0.0439504	-0.0540407	0.110749	0.096625	0.466226	0.3264	Ref
1413	M1202713	MG_1492	13783513	13782640 (99.99%)	12509469 (90.76%)	643979 (4.67%)	0.004807	0.519579	0.561108	2.49473	---	0.00307959	-0.00190647	0.00684067	-0.00195661	0.00107964	-0.0322444	-0.00248737	0.0241241	0.00157059	-0.00321488	0.108661	0.253191	0.543651	0.094497	Ref
1414	M1517	MG_1493	11165963	11164650 (99.99%)	10161745 (91.02%)	530474 (4.75%)	0.00322785	0.469353	0.513057	2.19919	---	-0.0079339	0.00870384	0.0203074	-0.051554	-0.0069615	0.00900685	-0.0307922	-0.0474156	-0.0348448	0.00805618	1e-05	0.634877	0.167216	0.197897	Ref
1415	M1204473	MG_1494	13474985	13474077 (99.99%)	11928993 (88.53%)	631973 (4.69%)	0.00449523	0.51078	0.555778	2.46361	---	0.0141682	0.00618472	0.0175482	0.00200759	0.0283553	-0.0200742	0.0150115	0.00133798	-0.00511493	-0.0176377	0.077194	0.314667	0.602121	0.006018	Ref
1416	M1202187	MG_1495	10427018	10426133 (99.99%)	9493554 (91.06%)	500817 (4.80%)	0.00336139	0.444389	0.486084	2.17269	---	0.00473432	0.00943356	0.0295882	0.0105206	0.00994462	-0.0208442	-0.0162426	0.013518	0.00583078	-0.0149292	1e-05	0.199283	0.800697	1e-05	Ref
1417	M1202435	MG_1496	15563633	15562558 (99.99%)	13983406 (89.85%)	734019 (4.72%)	0.00579865	0.545069	0.589454	2.68196	---	-0.00427376	-0.019058	-0.00833313	0.0226004	-0.0140254	0.00945269	0.0359371	0.0204827	-0.0194452	0.018651	0.189467	0.068447	0.537686	0.2044	Ref
1418	M2645	MG_1497	12311821	12310254 (99.99%)	11178172 (90.80%)	587419 (4.77%)	0.00369984	0.495927	0.54448	2.28214	---	0.0200581	0.00298395	0.0157967	-0.0549449	-0.0848787	0.0488153	0.0459918	0.0226281	0.0281692	-0.000412705	0.114521	0.611664	0.273805	1e-05	L4
1419	M2801	MG_1498	11871963	11871172 (99.99%)	10767847 (90.71%)	560230 (4.72%)	0.00394253	0.483986	0.524846	2.29998	---	0.000980534	-0.00294491	0.0216808	0.00508934	0.0175912	-0.0037349	-0.0137131	0.00495053	-0.00877125	-0.00536679	0.034404	0.215492	0.636763	0.113342	Ref
1420	M2673	MG_1499	13053511	13052802 (99.99%)	12952325 (99.23%)	530963 (4.07%)	0.00436727	0.541714	0.564834	2.37721	---	0.00660047	-0.0135456	0.0389794	0.0682455	-0.00438054	0.103775	-0.142954	0.0528101	0.224903	0.223168	0.087019	0.09664	0.776289	0.040052	Ref
1421	M1796	MG_1500	15844121	15843051 (99.99%)	14483397 (91.42%)	745779 (4.71%)	0.0070011	0.54772	0.586784	2.73225	---	0.0119105	0.044417	-0.0259848	0.0195365	-0.00492008	0.0131445	0.00169946	-0.00562714	0.0112094	-0.00588276	0.047326	0.696969	0.24022	0.015484	Ref
1422	M1203103	MG_1501	13245018	13244112 (99.99%)	505703 (3.82%)	610350 (4.61%)	0.00482944	0.500236	0.540873	2.48429	---	0.00492783	-0.0103813	0.00569224	0.00685533	0.0275122	0.0102814	0.0104943	0.000141047	-0.0118977	0.0136666	0.191571	0.167414	0.502755	0.13826	Ref
1423	M2472	MG_1502	12579343	12578434 (99.99%)	11428176 (90.86%)	586097 (4.66%)	0.0043858	0.496873	0.537888	2.37125	---	0.00191264	0.0380649	-0.0318914	0.00669221	-0.00419139	0.000488063	-0.000526597	0.000899667	0.0224953	-0.0113333	0.055409	0.710553	0.140859	0.09318	Ref
1424	M2648	MG_1504	12994610	12993796 (99.99%)	11920074 (91.74%)	615317 (4.74%)	0.00483421	0.5098	0.547781	2.40908	---	0.00953104	0.00567511	0.0202974	-0.0566483	-0.0751884	0.048731	0.0479412	0.0205197	0.0235084	0.00270442	0.01038	0.604901	0.324433	0.060286	L4
1425	M1202962	MG_1505	12423752	12421744 (99.98%)	11483483 (92.45%)	614622 (4.95%)	0.00397398	0.504481	0.547451	2.28725	---	0.00623045	-0.0207212	0.00516999	-0.0043618	0.039459	0.0197851	0.00190011	-0.0502557	-0.0131872	0.0173038	0.281906	0.070369	0.519518	0.128207	Ref
1426	M1202904	MG_1506	13284941	13282851 (99.98%)	11905626 (89.63%)	640479 (4.82%)	0.00434704	0.505547	0.549754	2.43914	---	-0.0183693	-0.0223083	0.00461215	0.0318604	-0.0859919	-0.0520232	-0.0689552	0.008955	-0.0341584	-0.000210568	0.095328	1e-05	0.753267	0.151396	Ref
1427	M1202216	MG_1509	12774750	12772651 (99.98%)	11876183 (92.98%)	644081 (5.04%)	0.00436966	0.516337	0.561084	2.29341	---	0.00535849	0.00445144	-0.0036054	0.00202349	0.0175194	0.0125581	0.00826767	-0.0246847	-0.0299632	0.0236549	0.131855	0.355073	0.401357	0.111715	Ref
1428	M1203101	MG_1510	12797252	12795226 (99.98%)	11610337 (90.74%)	613531 (4.79%)	0.00409131	0.501522	0.546038	2.37013	---	-0.0199168	-0.0071215	0.0045783	0.00445088	-0.0163108	0.010008	0.00871354	-1.43e-05	0.00142799	-0.0135899	0.078292	0.156323	0.476631	0.288755	Ref
*Q: population composition from Admixture with 4 sub-populations.
