# Supplementary material for: CUBIC: an atlas of genetic architecture promises directed maize improvement
Source: Genome Biol. 2020 Jan 24;21:20. doi: 10.1186/s13059-020-1930-x (PMC6979394; doi:10.1186/s13059-020-1930-x)
Supplement: Supplementary file 4 — Additional file 4. Information of 23 maize agronomic traits investigated in CUBIC population. [file 13059_2020_1930_MOESM4_ESM.xlsx]

## Sheet: Additional_file_4
Additional file 4. Information of 23 maize agronomic traits investigated in CUBIC population.
Trait Category	Name	Abbreviation	Description
Flowering time	Days to tassel	DTT	assessed when tassel tip exposed the flag leaf 2cm for 50% plants
	Days to anther	DTA	assessed when anthers were extrude up to 1/3 length of the main tassel spindle for 50% plants
	Days to silk	DTS	assessed when silk exposed 2cm from the bracts for 50% plants
	Anther-tassel interval	ATI	recorded days from tasseling to anthesis
	Silk-anther interval	SAI	recorded days from anthesis to silking
	Silk-tassel interval	STI	recorded days from tasseling to silking
Plant architecture	Plant height	PH	measured the height of the stem from the ground to the top of the tassel
	Ear height	EH	measured the height of the stem from the ground to the top ear
	Leaf number above ear	LNAE	counted the number of leaves from the top ear to the flag leaves
	Leaf number below ear	LNBE	counted the number of leaves from ground to the top ear
	Tassel branch number	TBN	measured the number of primary branches of tassel
	Tassel length	TL	measured the length from the node of tassel with stem to the top of the tassel
	Ear leaf length	ELL	measured the length from the base to the top of the top ear position leaf
	Ear leaf width	ELW	measured the maximum width of the top ear position leaf
Yield	Ear length	EL	measured the length of the ear
	Length of barren tip	LBT	measured the cob length form the lowest position of the bald tip to the top
	Ear diameter	ED	measured the central diameter of ear
	Ear row number	ERN	counted the number of rows of the ear
	Kernel number per row	KNPR	counted the kernel number per row
	Kernel number per ear	KNPE	count the number of kernels per ear
	Ear weight	EW	measured one ear weight
	Cob weight	CW	measured one cob weight
	Kernel weight per ear	KWPE	measured the weight of kernels per ear
