# Supplementary material for: CUBIC: an atlas of genetic architecture promises directed maize improvement
Source: Genome Biol. 2020 Jan 24;21:20. doi: 10.1186/s13059-020-1930-x (PMC6979394; doi:10.1186/s13059-020-1930-x)
Supplement: Supplementary file 5 — Additional file 5. Summary of QTL via sGWAS. [file 13059_2020_1930_MOESM5_ESM.xlsx]

## Sheet: Additional_file_5
Additional file 5. Summary of QTL via sGWAS.
Trait	Peak SNP	Chr	Start	End	Interval	Additive effect	Normalized additive effecta	P	PVE (%)	Gene_counts	Assigned Type	Possible causal genes from other studies	Reference
ATI	chr1.s_236070155	1	235848417	236070474	222057	0.17	0.19	3.03e-09	3.64	4	novel_QTL	—	—
ATI	chr1.s_247996435	1	247870951	250526500	2655549	0.2	0.22	1.11e-09	2.89	64	novel_QTL	—	—
ATI	chr1.s_289654188	1	289629188	289686658	57470	0.31	0.35	7.81e-09	3.97	3	novel_QTL	—	—
ATI	chr2.s_120250926	2	120225926	120295968	70042	0.09	0.1	5.87e-09	1.03	1	candidate_gene	—	1
ATI	chr2.s_155255606	2	155254608	158390438	3135830	0.2	0.23	5.45e-10	4.45	40	candidate_gene	—	1
ATI	chr2.s_207618632	2	206857415	208500550	1643135	0.18	0.21	2.49e-12	3.61	50	novel_QTL	—	—
ATI	chr2.s_216976254	2	216675936	216976254	300318	0.17	0.19	2.35e-09	2.29	11	candidate_gene	—	1
ATI	chr5.s_9341244	5	9341020	9916995	575975	0.2	0.23	8.46e-10	4.73	23	known_gene	PHYA1	2
ATI	chr7.s_1891556	7	1314281	2546505	1232224	0.27	0.31	1.49e-13	8.43	38	candidate_gene	—	1
ATI	chr7.s_134210647	7	134185647	134235707	50060	0.45	0.51	6.82e-09	5.12	0	known_gene	tsh4	3
ATI	chr8.s_116383933	8	115834117	116482960	648843	0.15	0.17	1.35e-09	1.93	15	novel_QTL	—	—
ATI	chr8.s_123138153	8	117427679	124723768	7296089	0.2	0.23	3.96e-11	5.17	176	candidate_gene	—	1
ATI	chr8.s_129908088	8	128277877	131310676	3032799	0.24	0.28	9.64e-11	6.2	56	novel_QTL	—	—
ATI	chr8.s_136023555	8	134617189	138879624	4262435	0.23	0.27	4.29e-10	5.56	97	novel_QTL	—	—
ATI	chr8.s_144811987	8	144786987	144838283	51296	0.24	0.27	1.57e-09	6.09	1	novel_QTL	—	—
CW	chr1.s_281700345	1	281675345	281725576	50231	0.53	0.13	9.69e-09	1.63	2	known_QTL	—	4
CW	chr3.s_156347926	3	156347926	156403028	55102	0.9	0.22	1.31e-09	4.08	0	novel_QTL	—	—
CW	chr3.s_173511647	3	173486647	173536798	50151	0.99	0.24	2.52e-10	4.07	2	known_QTL	—	4
CW	chr4.s_90606244	4	83948999	90607995	6658996	0.28	0.07	1.73e-09	0.4	61	novel_QTL	—	—
CW	chr5.s_2762159	5	2702520	3778964	1076444	0.76	0.18	3.3e-10	2.99	68	novel_QTL	—	—
CW	chr5.s_5113826	5	5088826	5143543	54717	0.58	0.14	5.13e-09	1.88	2	novel_QTL	—	—
CW	chr6.s_81936760	6	81902511	81961760	59249	0.81	0.2	5.24e-09	3.82	0	novel_QTL	—	—
CW	chr7.s_176716305	7	176393750	176801757	408007	1.13	0.27	3.06e-09	2.76	8	novel_QTL	—	—
CW	chr9.s_1615721	9	1590721	1653820	63099	0.6	0.14	2.8e-09	2.13	1	novel_QTL	—	—
CW	chr10.s_83744232	10	83719232	83772468	53236	0.62	0.15	6.83e-09	2.22	1	novel_QTL	—	—
DTA	chr1.s_8022957	1	7997062	8047957	50895	0.44	0.2	5.24e-09	2.64	4	novel_QTL	—	—
DTA	chr1.s_20223355	1	20198355	20252971	54616	0.54	0.25	3.66e-09	2.67	1	novel_QTL	—	—
DTA	chr1.s_90011933	1	84356935	95238834	10881899	0.56	0.25	1.45e-11	6.52	158	candidate_gene	—	1
DTA	chr1.s_291938327	1	291913209	291965473	52264	0.87	0.39	4.12e-09	1.51	3	known_gene	ts6/ids1	5
DTA	chr2.s_14839988	2	14814631	14864988	50357	0.33	0.15	9.89e-09	2.18	3	novel_QTL	—	—
DTA	chr2.s_72704452	2	72679452	72732592	53140	0.24	0.11	7.76e-09	1.39	0	novel_QTL	—	—
DTA	chr2.s_216046370	2	212168494	216252713	4084219	0.56	0.25	9.49e-11	5.93	146	novel_QTL	—	—
DTA	chr2.s_218550880	2	216685616	219995417	3309801	0.33	0.15	5.61e-11	2.24	104	candidate_gene	—	1
DTA	chr2.s_220529764	2	220489719	220616356	126637	0.58	0.26	1.77e-10	5.02	4	novel_QTL	—	—
DTA	chr3.s_158779624	3	155296256	159084979	3788723	0.56	0.25	7.01e-12	4.43	69	candidate_gene	—	1
DTA	chr3.s_165170522	3	162327080	165170522	2843442	0.66	0.3	3.2e-09	3.94	42	novel_QTL	—	—
DTA	chr3.s_196909121	3	188937384	201616391	12679007	0.49	0.22	7.76e-14	2.8	335	candidate_gene	—	1
DTA	chr4.s_192447118	4	191992821	195395191	3402370	0.24	0.11	1.85e-10	1.2	61	candidate_gene	—	1
DTA	chr5.s_5212491	5	5199146	5798394	599248	0.42	0.19	1.65e-10	2.39	38	novel_QTL	—	—
DTA	chr5.s_6811447	5	6383439	7612089	1228650	0.51	0.23	1.18e-10	3.83	63	candidate_gene	—	1
DTA	chr5.s_161123395	5	161096132	161148395	52263	0.76	0.34	2.94e-09	5.12	0	novel_QTL	—	—
DTA	chr6.s_160236735	6	160211452	160261735	50283	0.56	0.25	1.44e-10	4.96	6	novel_QTL	—	—
DTA	chr8.s_119846233	8	115127736	122176113	7048377	0.65	0.29	2.23e-16	7.38	160	candidate_gene	—	1
DTA	chr8.s_123041391	8	122224439	126775513	4551074	0.63	0.28	2.75e-20	7.47	107	known_gene	ZCN8	6
DTA	chr8.s_129938413	8	127228854	135950888	8722034	0.61	0.28	1.52e-18	6.77	199	candidate_gene	—	1
DTA	chr9.s_5636564	9	5611508	5661564	50056	0.6	0.27	2.86e-10	4.14	1	novel_QTL	—	—
DTA	chr10.s_29220606	10	28647179	29296272	649093	0.38	0.17	3.27e-09	2.82	4	novel_QTL	—	—
DTS	chr1.s_95198655	1	94160922	95198655	1037733	0.44	0.19	1.18e-10	3.28	16	candidate_gene	—	1
DTS	chr1.s_221248144	1	221247726	222240667	992941	0.91	0.38	4.23e-10	3.64	21	novel_QTL	—	—
DTS	chr2.s_215797970	2	212166577	220327354	8160777	0.54	0.23	2.84e-13	5.57	271	candidate_gene	—	1
DTS	chr3.s_192736471	3	188433396	210795009	22361613	0.38	0.16	2.09e-13	1.45	595	candidate_gene	—	1
DTS	chr3.s_229987829	3	229669323	230084608	415285	0.6	0.25	1.29e-10	1.76	21	candidate_gene	—	1
DTS	chr4.s_126948233	4	126084611	127397947	1313336	0.04	0.02	1.04e-10	0.03	9	novel_QTL	—	—
DTS	chr4.s_137936706	4	136992476	137936719	944243	0.36	0.15	2.67e-10	1.7	8	novel_QTL	—	—
DTS	chr4.s_191998917	4	191967821	192026200	58379	0.33	0.14	2.63e-09	1.71	0	novel_QTL	—	—
DTS	chr5.s_95126143	5	87245396	95138367	7892971	0.62	0.26	7.57e-10	6.12	88	candidate_gene	—	1
DTS	chr5.s_150229764	5	150229511	157089602	6860091	0.43	0.18	7.42e-10	3.71	93	candidate_gene	—	1
DTS	chr8.s_123040078	8	123015044	123066391	51347	0.44	0.19	7.03e-09	3.22	3	known_gene	ZCN8	6
DTS	chr10.s_15399793	10	13790555	17436859	3646304	0.58	0.25	1.03e-11	3.58	50	novel_QTL	—	—
DTS	chr10.s_29069728	10	22103570	29227402	7123832	0.41	0.17	3.82e-11	2.29	85	candidate_gene	—	1
DTT	chr1.s_21392809	1	21367641	21420973	53332	0.54	0.2	7.08e-09	2.97	2	novel_QTL	—	—
DTT	chr1.s_87800804	1	87800804	88492156	691352	0.59	0.22	6.21e-10	4.74	11	candidate_gene	—	1
DTT	chr1.s_95238834	1	95121827	95238834	117007	0.64	0.24	1.5e-09	5.23	1	novel_QTL	—	—
DTT	chr1.s_143066475	1	143041475	143091506	50031	0.95	0.36	2.29e-09	5.92	0	novel_QTL	—	—
DTT	chr2.s_72707592	2	72634228	72710225	75997	0.31	0.12	4.36e-09	1.32	1	novel_QTL	—	—
DTT	chr2.s_212135578	2	210418031	213310864	2892833	0.5	0.19	9.94e-10	2.39	96	candidate_gene	—	1
DTT	chr2.s_216147720	2	215753295	219394746	3641451	0.63	0.24	7.67e-12	3.47	120	candidate_gene	—	1
DTT	chr2.s_220581468	2	220489719	223553295	3063576	0.55	0.21	2.37e-10	2.96	86	candidate_gene	—	1
DTT	chr3.s_158977080	3	155470037	165173270	9703233	0.63	0.24	5.84e-13	4.07	161	candidate_gene	—	1
DTT	chr3.s_201169071	3	190362115	201608405	11246290	0.58	0.22	5.24e-12	3.85	294	candidate_gene	—	1
DTT	chr4.s_192447118	4	191992841	192789411	796570	0.24	0.09	7.55e-10	0.85	10	novel_QTL	—	—
DTT	chr5.s_6447321	5	4590316	7467487	2877171	0.69	0.26	6.44e-11	4.55	152	candidate_gene	—	1
DTT	chr5.s_161123395	5	161098346	161148395	50049	0.94	0.35	1.94e-09	5.54	0	novel_QTL	—	—
DTT	chr8.s_119763546	8	115063018	120681453	5618435	0.84	0.32	4.06e-20	9.9	132	candidate_gene	—	1
DTT	chr8.s_123041457	8	121234925	131538169	10303244	0.89	0.34	1.61e-23	10.38	213	known_gene	ZCN8	6
DTT	chr8.s_133370310	8	132971562	141543739	8572177	0.86	0.33	2.29e-16	10.04	210	candidate_gene	—	1
DTT	chr9.s_5636564	9	5611508	5661564	50056	0.88	0.33	2.52e-11	6.08	1	novel_QTL	—	—
DTT	chr10.s_7161962	10	7136962	7187035	50073	0.73	0.27	1.86e-09	5.1	2	novel_QTL	—	—
DTT	chr10.s_28647179	10	28596652	28816380	219728	0.47	0.18	6.48e-11	2.96	1	novel_QTL	—	—
ED	chr1.s_187126414	1	187101414	187151467	50053	0.02	0.09	3.34e-09	1.05	1	novel_QTL	—	—
ED	chr4.s_197329933	4	189837324	226980562	37143238	0.07	0.26	3.79e-14	7.14	671	novel_QTL	—	—
ED	chr5.s_184700044	5	184656971	184747898	90927	0.13	0.51	1.69e-09	2.17	0	novel_QTL	—	—
EH	chr1.s_4350070	1	4324673	4375357	50684	1.75	0.13	4.06e-09	1.75	1	novel_QTL	—	—
EH	chr1.s_7395467	1	7370377	7420467	50090	3.92	0.3	9.81e-09	2.2	3	novel_QTL	—	—
EH	chr1.s_62144737	1	62119737	62170569	50832	2.16	0.17	2.93e-09	2.26	1	novel_QTL	—	—
EH	chr1.s_95198655	1	95173628	95228328	54700	3.02	0.23	4.36e-11	4.58	1	novel_QTL	—	—
EH	chr1.s_196709762	1	196684551	196734869	50318	3.09	0.24	3.77e-09	0.94	4	novel_QTL	—	—
EH	chr1.s_199927261	1	199902261	199954663	52402	5.08	0.39	1.07e-08	3.42	3	known_QTL	—	7
EH	chr1.s_202905796	1	202880575	202930796	50221	1.58	0.12	4.54e-10	1.2	0	novel_QTL	—	—
EH	chr1.s_208861916	1	208622553	211252571	2630018	1.71	0.13	1.52e-10	1.89	43	novel_QTL	—	—
EH	chr1.s_237637995	1	237546341	241325932	3779591	2.99	0.23	3.76e-10	2.18	73	known_gene	ks1	9
EH	chr1.s_248797017	1	241570198	257841134	16270936	2.37	0.18	8.65e-12	3.44	336	known_gene	an1	10
EH	chr2.s_31390402	2	29960804	31437502	1476698	4.18	0.32	3.73e-12	5.21	35	novel_QTL	—	—
EH	chr2.s_216252318	2	216227318	216277713	50395	3.23	0.25	1.45e-11	4.24	0	novel_QTL	—	—
EH	chr3.s_121750805	3	117349452	121750956	4401504	2.2	0.17	3.55e-09	2.04	33	novel_QTL	—	—
EH	chr3.s_159902111	3	133119411	161645096	28525685	3.99	0.31	6.09e-16	9.4	515	novel_QTL	—	—
EH	chr3.s_161743251	3	161667932	162481439	813507	4.18	0.32	1.3e-12	7.44	16	novel_QTL	—	—
EH	chr3.s_166728405	3	166700766	166753405	52639	2.28	0.18	3.81e-10	2.74	3	novel_QTL	—	—
EH	chr6.s_69592478	6	34545111	75858619	41313508	1.52	0.12	2.65e-11	0.84	431	novel_QTL	—	—
EH	chr6.s_95458118	6	93347241	95490788	2143547	2.42	0.19	1.35e-11	2.76	57	novel_QTL	—	—
EH	chr6.s_95789158	6	95636492	98039011	2402519	2.32	0.18	1.69e-11	3.05	63	novel_QTL	—	—
EH	chr6.s_128602349	6	112781572	128604020	15822448	2.15	0.17	2.31e-11	2.58	321	novel_QTL	—	—
EH	chr7.s_121230453	7	121205453	121257611	52158	4.37	0.34	6.2e-10	5.69	4	known_QTL	—	7
EH	chr8.s_89926207	8	89900827	89952079	51252	4.45	0.34	5.1e-11	6.08	1	novel_QTL	—	—
EH	chr8.s_130423169	8	112363549	145444548	33080999	3.87	0.3	2.18e-19	8.8	733	known_QTL	—	7
EH	chr9.s_5636564	9	5611508	5661821	50313	3.46	0.27	1.81e-12	3.78	1	novel_QTL	—	—
EH	chr9.s_14157502	9	14132502	14184704	52202	1.59	0.12	4.42e-09	1.32	1	novel_QTL	—	—
EL	chr1.s_6225854	1	6163743	6250988	87245	0.19	0.13	1.65e-10	1.73	7	novel_QTL	—	—
EL	chr1.s_27917537	1	27193933	28476650	1282717	0.38	0.27	1.25e-10	6.02	24	known_QTL	—	4
EL	chr1.s_51463956	1	51438956	51488965	50009	0.28	0.2	8.22e-09	2.62	0	known_QTL	—	4
EL	chr2.s_15505342	2	15471696	15530342	58646	0.22	0.16	1.69e-09	1.51	2	novel_QTL	—	—
EL	chr2.s_35978037	2	35953037	36006328	53291	0.48	0.34	1.08e-10	3.66	2	novel_QTL	—	—
EL	chr2.s_58277135	2	58277128	61159914	2882786	0.19	0.13	2.71e-10	1.49	43	known_gene	rcn	11
EL	chr3.s_197459099	3	191996913	197459099	5462186	0.47	0.33	9.65e-10	3.17	137	novel_QTL	—	—
EL	chr3.s_202843854	3	199633692	205724728	6091036	0.56	0.4	1.23e-10	3.69	175	novel_QTL	—	—
EL	chr3.s_221621278	3	221596278	221646339	50061	0.4	0.28	3.68e-09	3.39	1	novel_QTL	—	—
EL	chr5.s_3780140	5	3744534	3805175	60641	0.34	0.24	1.73e-10	5.6	5	novel_QTL	—	—
EL	chr5.s_179243681	5	179240308	179326998	86690	0.35	0.25	3.91e-10	4.1	3	novel_QTL	—	—
EL	chr7.s_144141055	7	144115979	144201315	85336	0.3	0.21	1.31e-11	3.55	2	novel_QTL	—	—
EL	chr8.s_118057264	8	114010276	118057348	4047072	0.2	0.14	1.39e-09	1.97	80	novel_QTL	—	—
EL	chr8.s_142145540	8	141675167	146149123	4473956	0.37	0.27	6.06e-11	4.32	112	known_QTL	—	4
EL	chr8.s_172754104	8	172234845	172757615	522770	0.33	0.23	4.71e-10	3.5	26	known_gene	ga2ox10	12
EL	chr9.s_151073637	9	151048166	151119610	71444	0.31	0.22	8.39e-10	5.21	4	known_QTL	—	4
EL	chr10.s_69613466	10	69174800	72971247	3796447	0.32	0.23	4.77e-11	2.79	63	novel_QTL	—	—
EL	chr10.s_95970822	10	79798899	99219916	19421017	0.47	0.33	1.59e-14	7.15	337	novel_QTL	—	—
EL	chr10.s_116992539	10	110623212	117347744	6724532	0.29	0.2	1.53e-11	3.94	127	novel_QTL	—	—
ELL	chr1.s_6826232	1	6826185	7072673	246488	1.5	0.25	2.04e-10	1.49	8	novel_QTL	—	—
ELL	chr1.s_210175974	1	210145016	210200974	55958	1.99	0.33	5.76e-11	3.48	3	novel_QTL	—	—
ELL	chr1.s_253090525	1	251772362	254810048	3037686	0.11	0.02	1.34e-11	0.42	59	known_QTL	—	7
ELL	chr1.s_274156822	1	265615539	274946846	9331307	2.84	0.47	1.54e-12	5.63	224	known_gene	D8	13
ELL	chr1.s_278732890	1	277905490	280639578	2734088	1.27	0.21	3.34e-10	2.88	88	novel_QTL	—	—
ELL	chr1.s_287096354	1	286932052	287096960	164908	0.71	0.12	4.1e-10	0.49	7	novel_QTL	—	—
ELL	chr2.s_16006672	2	15997128	17229052	1231924	2.14	0.35	2.38e-09	7.01	37	novel_QTL	—	—
ELL	chr2.s_17969230	2	17960213	18053516	93303	1.35	0.22	3.03e-10	4.84	2	novel_QTL	—	—
ELL	chr2.s_30915529	2	30913353	46214037	15300684	1.79	0.3	2.61e-10	6.24	352	known_QTL	—	7
ELL	chr2.s_56355474	2	56330407	56380569	50162	1.63	0.27	4.03e-09	3.92	1	novel_QTL	—	—
ELL	chr2.s_165618693	2	165610465	165893277	282812	0.93	0.15	5.15e-11	1.95	7	novel_QTL	—	—
ELL	chr2.s_211958753	2	211284167	212589631	1305464	0.95	0.16	2.22e-10	1.68	46	novel_QTL	—	—
ELL	chr4.s_3396264	4	3371021	3470999	99978	2.41	0.4	4.2e-11	4.37	6	novel_QTL	—	—
ELL	chr4.s_16030051	4	16030051	18592463	2562412	1.21	0.2	8.72e-10	1.19	46	novel_QTL	—	—
ELL	chr4.s_28947235	4	28868562	29007868	139306	1	0.16	1.72e-10	0.92	3	novel_QTL	—	—
ELL	chr5.s_205611395	5	205201899	205621443	419544	1.81	0.3	9.24e-10	8.57	25	novel_QTL	—	—
ELL	chr7.s_18662334	7	18660560	18949494	288934	1.83	0.3	5.29e-09	2.37	8	novel_QTL	—	—
ELL	chr7.s_128011387	7	127986387	128036421	50034	1.09	0.18	1.81e-09	2.7	1	known_gene	ASC1	14
ELL	chr8.s_112597958	8	111602759	118958026	7355267	1.28	0.21	2.1e-10	2.86	151	novel_QTL	—	—
ELL	chr9.s_4309731	9	4266530	4334731	68201	1.18	0.19	1.27e-10	3.83	5	known_QTL	—	7
ELW	chr1.s_15741046	1	15168521	15741046	572525	0.1	0.12	5.75e-10	1.26	16	novel_QTL	—	—
ELW	chr1.s_21256477	1	19988056	21468914	1480858	0.22	0.27	3.61e-09	3.89	31	novel_QTL	—	—
ELW	chr1.s_251503801	1	249124979	254302698	5177719	0.15	0.18	5.05e-13	2.8	105	known_gene	brd1	15
ELW	chr1.s_281173575	1	271471730	289782331	18310601	0.2	0.24	2.09e-15	5.31	517	known_gene	kn1	16
ELW	chr2.s_4902366	2	4877054	4927366	50312	0.21	0.25	7.62e-09	3.77	4	novel_QTL	—	—
ELW	chr3.s_7218193	3	7192487	7243193	50706	0.17	0.21	2.8e-09	3.43	1	novel_QTL	—	—
ELW	chr4.s_3396241	4	1983385	4841039	2857654	0.69	0.83	6.83e-36	13.22	124	known_QTL	—	17
ELW	chr4.s_5161454	4	5117530	5186496	68966	0.19	0.23	1.74e-10	4.02	7	novel_QTL	—	—
ELW	chr4.s_10956180	4	10891976	10982283	90307	0.16	0.19	3.34e-10	2.62	2	novel_QTL	—	—
ELW	chr4.s_202845004	4	202037481	203193158	1155677	0.2	0.23	8.14e-10	2.96	22	novel_QTL	—	—
ELW	chr4.s_216582583	4	215924344	218857945	2933601	0.13	0.16	2.01e-10	2.4	43	novel_QTL	—	—
ELW	chr5.s_5198381	5	4325529	6447667	2122138	0.15	0.18	1.22e-10	2.8	118	novel_QTL	—	—
ELW	chr5.s_178881419	5	178075912	180140918	2065006	0.25	0.3	8.42e-10	5.6	57	novel_QTL	—	—
ELW	chr5.s_201928588	5	200826749	201932357	1105608	0.21	0.25	4.18e-10	3.69	35	known_gene	GRF1	18
ELW	chr7.s_8068943	7	8064077	8199263	135186	0.24	0.29	7.86e-10	3.77	4	novel_QTL	—	—
ELW	chr8.s_6063050	8	5854847	6159565	304718	0.13	0.16	1.89e-09	1.99	10	known_QTL	—	7
ELW	chr8.s_71524646	8	71483696	71551449	67753	0.05	0.06	3.88e-09	0.49	2	novel_QTL	—	—
ELW	chr8.s_90476813	8	86401275	90476950	4075675	0.13	0.16	5.13e-10	2.19	53	novel_QTL	—	—
ELW	chr9.s_142898900	9	142873863	142924857	50994	0.07	0.09	1.74e-09	0.92	3	known_QTL	—	7
ELW	chr9.s_147167691	9	147140074	147193921	53847	0.29	0.34	3.94e-10	7.77	4	novel_QTL	—	—
ERN	chr1.s_274342796	1	274317796	274369934	52138	0.5	0.35	3.48e-09	1.82	3	novel_QTL	—	—
ERN	chr3.s_5986383	3	1476522	7781380	6304858	0.41	0.29	1.66e-13	2.7	219	novel_QTL	—	—
ERN	chr3.s_12884363	3	12856136	12909363	53227	0.38	0.26	2.01e-09	2.98	1	known_gene	ra2	19
ERN	chr3.s_188892826	3	188892826	199346053	10453227	0.46	0.32	1.41e-10	9.79	266	novel_QTL	—	—
ERN	chr4.s_45148136	4	45123128	45173145	50017	0.36	0.25	2.69e-09	5.97	2	novel_QTL	—	—
ERN	chr4.s_154715087	4	154715087	158367375	3652288	0.16	0.11	1.55e-09	0.96	90	novel_QTL	—	—
ERN	chr4.s_162926377	4	161583194	163385759	1802565	0.81	0.56	3.78e-10	3.85	39	novel_QTL	—	—
ERN	chr4.s_202031604	4	189398741	215633710	26234969	0.47	0.32	3.61e-19	10.23	500	known_QTL	—	4
ERN	chr4.s_234671488	4	234646488	234699125	52637	0.67	0.46	5.15e-10	2.28	1	known_gene	knox7	20
ERN	chr5.s_12406637	5	12381637	12433310	51673	0.26	0.18	4.15e-09	2.31	3	known_gene	D9	21
ERN	chr5.s_132286889	5	132261862	132311889	50027	0.35	0.24	7.02e-09	3.15	0	novel_QTL	—	—
ERN	chr6.s_10831080	6	10806080	10856100	50020	0.32	0.22	7.53e-09	4.38	1	novel_QTL	—	—
ERN	chr6.s_117235887	6	117181375	117235887	54512	0.17	0.12	6.61e-09	1.41	2	known_gene	fea4	22
ERN	chr7.s_3455634	7	3429476	3480634	51158	0.81	0.56	4.87e-09	7.97	0	novel_QTL	—	—
ERN	chr9.s_24902839	9	24877839	24928304	50465	0.44	0.3	3.41e-09	8.86	0	known_QTL	—	4
ERN	chr10.s_140508956	10	138833693	140509083	1675390	0.31	0.22	2.68e-12	2.49	64	known_QTL	—	4
ERN	chr10.s_145627772	10	145612363	145832175	219812	0.33	0.23	2.12e-10	5.19	5	novel_QTL	—	—
EW	chr2.s_21030757	2	21003387	21056092	52705	1.81	0.11	9.59e-10	1.34	4	novel_QTL	—	—
EW	chr2.s_24328915	2	24270741	24355719	84978	2.68	0.17	1.06e-10	1.42	2	novel_QTL	—	—
EW	chr5.s_2762159	5	2760562	3778964	1018402	2.65	0.17	4.04e-13	2.36	65	novel_QTL	—	—
EW	chr5.s_4157104	5	4009178	4690067	680889	3.03	0.19	7.49e-09	2.59	50	novel_QTL	—	—
EW	chr5.s_5113287	5	5107723	5331804	224081	2.89	0.18	9.65e-10	3.07	17	novel_QTL	—	—
KNPE	chr4.s_202399662	4	198997087	209026205	10029118	13.55	0.25	5.34e-11	6.06	170	known_gene	ub3	23
KNPE	chr5.s_12042879	5	12042272	12298027	255755	9.11	0.17	8.49e-10	2.44	13	known_gene	D9	21
KNPR	chr2.s_35978037	2	35953037	36006328	53291	1.22	0.4	8.92e-10	4.75	2	novel_QTL	—	—
KNPR	chr2.s_59429713	2	59400998	59459969	58971	0.65	0.21	3.35e-09	3.26	0	novel_QTL	—	—
KNPR	chr2.s_73371418	2	73369212	73441006	71794	0.66	0.22	3.3e-10	3.26	0	novel_QTL	—	—
KNPR	chr3.s_204545884	3	199633692	204715005	5081313	1.39	0.46	3.07e-10	4.74	142	novel_QTL	—	—
KNPR	chr4.s_1296241	4	1257210	1321241	64031	0.66	0.22	1.07e-10	3.51	5	novel_QTL	—	—
KNPR	chr5.s_176932851	5	176932663	179136456	2203793	0.54	0.18	1.2e-09	2.22	52	novel_QTL	—	—
KNPR	chr5.s_205392244	5	205392244	205448234	55990	0.54	0.18	1.2e-09	2.56	7	novel_QTL	—	—
KNPR	chr6.s_81865698	6	81840698	81893155	52457	0.65	0.21	4.41e-09	4.55	5	novel_QTL	—	—
KNPR	chr6.s_85324996	6	85299577	85350022	50445	0.75	0.25	1.84e-09	3.29	1	novel_QTL	—	—
KNPR	chr10.s_90129350	10	81972698	99218180	17245482	0.85	0.28	8.45e-11	3.65	302	novel_QTL	—	—
KWPE	chr2.s_21028719	2	21002909	21059247	56338	1.67	0.15	8.23e-11	2.5	4	novel_QTL	—	—
KWPE	chr2.s_237073756	2	237033410	237098756	65346	1.84	0.17	8.45e-09	2.69	4	known_gene	ZAP1	24
KWPE	chr5.s_3406447	5	3405158	3554883	149725	1.62	0.15	1.17e-10	1.61	16	novel_QTL	—	—
KWPE	chr5.s_5433301	5	5407535	5458301	50766	2.77	0.25	1.08e-08	2.91	3	novel_QTL	—	—
LBT	chr5.s_181534209	5	181456889	181566427	109538	0.16	0.37	9.21e-10	3.44	0	novel_QTL	—	—
LNAE	chr1.s_22439007	1	22414007	22464094	50087	0.2	0.37	1.72e-09	5.01	1	novel_QTL	—	—
LNAE	chr1.s_37949245	1	34973916	37964547	2990631	0.11	0.2	7.92e-10	3.08	67	known_QTL	—	7
LNAE	chr1.s_40157867	1	39237748	51007843	11770095	0.11	0.21	3.07e-12	3.83	267	novel_QTL	—	—
LNAE	chr1.s_56306946	1	56281926	56331946	50020	0.17	0.31	4.9e-09	3.45	4	novel_QTL	—	—
LNAE	chr1.s_72232586	1	66492142	74717875	8225733	0.12	0.22	7.6e-12	3.06	142	known_QTL	—	7
LNAE	chr1.s_107601361	1	99936700	107623230	7686530	0.11	0.21	2.36e-10	3.86	93	novel_QTL	—	—
LNAE	chr1.s_178512261	1	178512261	179983501	1471240	0.15	0.28	3.1e-09	3	26	novel_QTL	—	—
LNAE	chr1.s_182111292	1	182086292	182136449	50157	0.18	0.34	2.3e-09	4.33	5	novel_QTL	—	—
LNAE	chr1.s_196718983	1	196160816	198504915	2344099	0.11	0.21	1.23e-11	3.68	59	known_QTL	—	7
LNAE	chr1.s_206643741	1	203754687	207213481	3458794	0.15	0.28	2.7e-11	6.65	98	known_QTL	—	7
LNAE	chr1.s_286228295	1	286203280	286253295	50015	0.15	0.28	4.59e-09	4.36	2	novel_QTL	—	—
LNAE	chr2.s_1913387	2	1887442	1938387	50945	0.11	0.21	5.17e-09	3.85	3	known_QTL	—	7
LNAE	chr2.s_23254291	2	17285194	26846767	9561573	0.14	0.27	1.49e-13	6.22	235	known_QTL	—	7
LNAE	chr2.s_155033184	2	155008184	155058195	50011	0.18	0.34	2.93e-09	2.38	0	novel_QTL	—	—
LNAE	chr3.s_200482906	3	200457198	200507906	50708	0.17	0.31	6.96e-09	3.14	4	novel_QTL	—	—
LNAE	chr3.s_225913263	3	225275979	226359924	1083945	0.1	0.19	2.87e-12	2.97	31	novel_QTL	—	—
LNAE	chr4.s_237435742	4	237410737	237460742	50005	0.11	0.21	7.09e-09	4.19	6	novel_QTL	—	—
LNAE	chr5.s_6872877	5	6870447	7367690	497243	0.15	0.28	1.58e-09	3.18	27	known_QTL	—	7
LNAE	chr5.s_210198320	5	210169506	210223880	54374	0.12	0.23	3.99e-09	3.63	4	novel_QTL	—	—
LNAE	chr6.s_166182948	6	166181792	166281300	99508	0.12	0.23	2.13e-12	4.69	4	known_gene	tsh1	25
LNAE	chr7.s_201110	7	7073	315267	308194	0.13	0.25	1.98e-10	4.7	13	novel_QTL	—	—
LNAE	chr7.s_175820511	7	175777923	175934639	156716	0.09	0.17	2.27e-09	2.93	5	known_gene	dlf1	26
LNAE	chr8.s_28512299	8	28510094	28685631	175537	0.06	0.12	3.85e-10	0.98	2	novel_QTL	—	—
LNAE	chr8.s_136490298	8	124711079	147628128	22917049	0.08	0.15	8.86e-12	2.2	519	novel_QTL	—	—
LNAE	chr9.s_10128439	9	10128415	11849331	1720916	0.1	0.18	2.2e-09	2.29	51	novel_QTL	—	—
LNAE	chr9.s_34736718	9	34709990	34761718	51728	0.08	0.16	5.49e-10	2.1	2	known_gene	CONZ1	27
LNAE	chr9.s_47658643	9	47632812	47683643	50831	0.08	0.15	3.27e-09	1.44	1	novel_QTL	—	—
LNAE	chr9.s_50543215	9	48120044	56114536	7994492	0.09	0.18	3.14e-11	2.13	57	novel_QTL	—	—
LNAE	chr9.s_66674658	9	62851032	72663653	9812621	0.08	0.15	3.73e-10	1.4	82	novel_QTL	—	—
LNBE	chr1.s_64836408	1	62144737	64992223	2847486	0.07	0.1	6.25e-12	2.28	77	novel_QTL	—	—
LNBE	chr1.s_66813486	1	65421275	66815605	1394330	0.11	0.15	3.54e-10	1.89	33	novel_QTL	—	—
LNBE	chr1.s_95198655	1	95198628	99936375	4737747	0.17	0.24	9.69e-11	5.01	53	novel_QTL	—	—
LNBE	chr1.s_242627395	1	241850845	242630638	779793	0.25	0.34	1.94e-09	3.59	11	novel_QTL	—	—
LNBE	chr1.s_263066185	1	263041185	263091198	50013	0.1	0.14	3.82e-09	2.17	2	novel_QTL	—	—
LNBE	chr2.s_31386462	2	31361462	31433709	72247	0.31	0.44	3.49e-09	3.33	0	known_QTL	—	7
LNBE	chr2.s_115944547	2	115919547	115972690	53143	0.19	0.27	2.16e-10	4.85	1	novel_QTL	—	—
LNBE	chr2.s_216252318	2	216227318	216277713	50395	0.22	0.31	2.99e-12	6.66	0	novel_QTL	—	—
LNBE	chr3.s_150104137	3	133232687	159865694	26633007	0.23	0.33	5.09e-14	6.52	478	novel_QTL	—	—
LNBE	chr4.s_143726203	4	143700636	143751203	50567	0.14	0.19	2.04e-10	4.23	1	novel_QTL	—	—
LNBE	chr4.s_179391713	4	179112196	179695086	582890	0.18	0.25	1.35e-10	2.85	10	known_gene	tu1	28
LNBE	chr5.s_53434099	5	53406544	53464018	57474	0.27	0.37	3.39e-10	3.25	3	novel_QTL	—	—
LNBE	chr6.s_108503110	6	108483325	112399484	3916159	0.09	0.13	3.77e-09	1.01	87	novel_QTL	—	—
LNBE	chr7.s_17735309	7	17710285	17760309	50024	0.35	0.49	3.95e-10	4.15	2	novel_QTL	—	—
LNBE	chr7.s_121232560	7	121205453	121257560	52107	0.26	0.36	5.03e-10	6.57	4	novel_QTL	—	—
LNBE	chr7.s_124249623	7	124221675	124274708	53033	0.14	0.2	5.12e-10	2.45	2	novel_QTL	—	—
LNBE	chr8.s_101748661	8	94305779	102546707	8240928	0.25	0.35	3.21e-12	8.53	146	novel_QTL	—	—
LNBE	chr8.s_102581702	8	102569101	102851594	282493	0.15	0.21	1.37e-10	3.79	4	novel_QTL	—	—
LNBE	chr8.s_129908088	8	107870846	138524251	30653405	0.26	0.36	6.25e-21	10.46	640	known_QTL	—	7
LNBE	chr8.s_141345720	8	140613492	145434540	4821048	0.31	0.43	4.87e-16	7.6	116	novel_QTL	—	—
LNBE	chr8.s_157565326	8	157552726	162080116	4527390	0.13	0.18	2.1e-10	3.07	156	novel_QTL	—	—
LNBE	chr9.s_5636508	9	5611508	5662177	50669	0.23	0.33	3.89e-12	5.57	1	novel_QTL	—	—
LNBE	chr9.s_62257054	9	62229100	62283064	53964	0.27	0.37	5.92e-13	4.51	2	novel_QTL	—	—
PH	chr1.s_7967850	1	6529713	7990680	1460967	2.75	0.14	3.86e-11	1.56	47	novel_QTL	—	—
PH	chr1.s_32159758	1	18222541	34831846	16609305	8.12	0.4	1.97e-10	2.32	377	known_QTL	—	7
PH	chr1.s_45095717	1	44933028	48885501	3952473	3.52	0.17	1.56e-11	2.6	102	known_QTL	—	29
PH	chr1.s_66517623	1	66303579	67656279	1352700	5.02	0.25	4.74e-10	4.82	31	novel_QTL	—	—
PH	chr1.s_211205102	1	201663039	213035955	11372916	5.1	0.25	3.34e-13	5.05	255	known_gene	br2	8
PH	chr1.s_248796914	1	222773350	257858162	35084812	5.28	0.26	4.76e-15	6.73	779	known_QTL	—	7
PH	chr1.s_292402539	1	278691127	292402643	13711516	5.4	0.27	5.12e-11	5.43	416	known_QTL	—	7
PH	chr2.s_30919276	2	30888520	30944276	55756	4.03	0.2	6.06e-10	3.72	5	novel_QTL	—	—
PH	chr2.s_104308069	2	104282565	104333069	50504	7.44	0.37	2.72e-10	4.16	3	novel_QTL	—	—
PH	chr3.s_153895209	3	151199869	156227438	5027569	6.85	0.34	2.33e-10	8.16	101	novel_QTL	—	—
PH	chr4.s_198315633	4	198315633	201912162	3596529	3.08	0.15	9.28e-10	1.83	79	novel_QTL	—	—
PH	chr5.s_156946316	5	156679837	160698833	4018996	3.09	0.15	1.25e-10	1.82	71	novel_QTL	—	—
PH	chr5.s_189962276	5	189859718	189964020	104302	3.83	0.19	1.96e-10	2.33	5	novel_QTL	—	—
PH	chr6.s_71357373	6	69588816	75858619	6269803	4.1	0.2	2.12e-10	2.75	86	novel_QTL	—	—
PH	chr6.s_96700419	6	91732404	98046792	6314388	4.72	0.23	8.16e-15	5.15	146	known_QTL	—	29
PH	chr6.s_112781327	6	111646633	122336920	10690287	2.89	0.14	2.5e-10	2.48	225	known_QTL	—	29
PH	chr7.s_120236860	7	120211850	120261860	50010	2.44	0.12	7.33e-09	1.05	3	known_QTL	—	30
PH	chr8.s_134211257	8	111895724	138635638	26739914	3.03	0.15	8.92e-11	2.02	584	novel_QTL	—	—
PH	chr9.s_14158945	9	14132502	14183945	51443	3.89	0.19	3e-09	3.15	1	novel_QTL	—	—
SAI	chr2.s_205354833	2	197176889	206619083	9442194	0.23	0.17	2.16e-10	2.53	286	candidate_gene	—	1
SAI	chr2.s_220065901	2	220040786	220090901	50115	0.26	0.2	4.93e-10	2.83	2	candidate_gene	—	1
SAI	chr2.s_221591141	2	221565901	221616181	50280	0.21	0.16	1.68e-09	2.19	3	novel_QTL	—	—
SAI	chr5.s_3662930	5	3405008	3662930	257922	0.29	0.22	4.52e-10	4.08	20	novel_QTL	—	—
SAI	chr7.s_121302477	7	121277421	121327477	50056	0.54	0.41	8.48e-09	2.01	2	novel_QTL	—	—
SAI	chr7.s_126329787	7	126064690	126329787	265097	0.72	0.55	6.66e-09	2.47	8	novel_QTL	—	—
SAI	chr7.s_130998478	7	130985319	132358476	1373157	0.77	0.59	4.59e-10	2.99	41	candidate_gene	—	1
SAI	chr8.s_122004197	8	121393011	133485432	12092421	0.25	0.19	1.2e-11	2.62	257	known_gene	ZCN8	6
SAI	chr10.s_10648104	10	10615130	10673673	58543	0.31	0.24	5.65e-10	4.62	3	novel_QTL	—	—
SAI	chr10.s_137692088	10	137688665	137798297	109632	0.34	0.26	3.11e-11	4.65	4	novel_QTL	—	—
STI	chr1.s_8739052	1	8739052	8987741	248689	0.5	0.28	1.86e-09	5.99	7	novel_QTL	—	—
STI	chr1.s_289561180	1	288965109	291631612	2666503	0.28	0.16	1.18e-09	2.51	93	candidate_gene	—	1
STI	chr2.s_137397885	2	137311007	138010041	699034	0.34	0.19	2.15e-10	3.07	4	novel_QTL	—	—
STI	chr2.s_158390424	2	158365424	158415449	50025	0.32	0.18	8.42e-10	2.46	1	novel_QTL	—	—
STI	chr2.s_183302858	2	182994632	183302858	308226	0.9	0.51	2e-09	4.08	6	novel_QTL	—	—
STI	chr2.s_205354833	2	193279088	209407884	16128796	0.4	0.23	7.45e-15	4.16	472	candidate_gene	—	1
STI	chr2.s_217285401	2	217219491	217671517	452026	0.35	0.2	7.29e-12	3.77	21	candidate_gene	—	1
STI	chr2.s_221591141	2	221519745	221746217	226472	0.34	0.19	4.17e-13	3.18	8	novel_QTL	—	—
STI	chr2.s_226992607	2	226889412	226992607	103195	0.56	0.31	6.52e-10	6.22	1	novel_QTL	—	—
STI	chr5.s_3405375	5	3050337	3550926	500589	0.38	0.21	1.13e-10	4.5	39	novel_QTL	—	—
STI	chr5.s_9341180	5	9340025	9913897	573872	0.35	0.2	1.94e-09	3.48	23	candidate_gene	—	1
STI	chr7.s_2037528	7	1379072	2065402	686330	0.61	0.34	8.94e-10	4.48	14	candidate_gene	—	1
STI	chr8.s_19276171	8	19249226	19301171	51945	0.47	0.26	1.09e-09	4.76	0	novel_QTL	—	—
STI	chr8.s_92680691	8	89374936	93033067	3658131	0.5	0.28	6.08e-10	4.51	53	novel_QTL	—	—
STI	chr8.s_123042123	8	117632107	128484460	10852353	0.44	0.25	9.91e-14	5.62	241	candidate_gene	—	1
STI	chr8.s_129908088	8	128878964	141829832	12950868	0.51	0.29	5.12e-16	6.72	307	candidate_gene	—	1
STI	chr8.s_164460388	8	164460388	165138571	678183	0.37	0.21	9.73e-10	3.7	29	known_gene	ga20ox5	31
STI	chr10.s_10648104	10	10615130	10696574	81444	0.4	0.23	2.29e-11	4.03	3	novel_QTL	—	—
STI	chr10.s_137692088	10	137682925	138219267	536342	0.43	0.24	1.99e-11	4.11	16	novel_QTL	—	—
TBN	chr1.s_24217689	1	22249306	24584740	2335434	1.63	0.48	7.24e-14	10.77	53	novel_QTL	—	—
TBN	chr1.s_97409291	1	89169992	99495185	10325193	0.73	0.21	1.84e-11	3.37	120	novel_QTL	—	—
TBN	chr1.s_104772301	1	102915323	104999824	2084501	0.57	0.17	1.3e-10	1.92	22	novel_QTL	—	—
TBN	chr1.s_115416999	1	115416462	119531458	4114996	0.53	0.15	2.41e-11	2.25	33	novel_QTL	—	—
TBN	chr1.s_141695298	1	141544337	143319799	1775462	0.68	0.2	4.31e-11	3.18	11	novel_QTL	—	—
TBN	chr1.s_148442381	1	147992102	148475704	483602	0.42	0.12	1.59e-10	2.43	7	novel_QTL	—	—
TBN	chr1.s_191926729	1	184867377	193352301	8484924	0.64	0.19	8.3e-13	2.43	199	novel_QTL	—	—
TBN	chr1.s_280406504	1	276421559	282713114	6291555	0.93	0.27	5.28e-11	5.38	183	novel_QTL	—	—
TBN	chr2.s_560216	2	36888	1624126	1587238	0.69	0.2	3.55e-12	3.2	43	novel_QTL	—	—
TBN	chr2.s_7622501	2	7597501	7651955	54454	0.74	0.22	5.7e-10	2.58	2	novel_QTL	—	—
TBN	chr2.s_21063244	2	20994697	21161673	166976	0.5	0.15	1.43e-09	0.93	7	novel_QTL	—	—
TBN	chr2.s_115948370	2	115920512	115973370	52858	0.63	0.18	6.24e-09	2.38	1	novel_QTL	—	—
TBN	chr3.s_21932286	3	11216582	28622829	17406247	0.95	0.28	4.52e-16	7	356	known_gene	ra2	19
TBN	chr3.s_29643688	3	29643688	29999715	356027	0.35	0.1	2.02e-10	1.05	4	known_gene	fea3	32
TBN	chr3.s_85666990	3	85666067	86690233	1024166	0.64	0.19	1.56e-10	3.77	9	novel_QTL	—	—
TBN	chr3.s_119444276	3	115330777	140998879	25668102	0.66	0.19	2.63e-10	1.52	348	novel_QTL	—	—
TBN	chr3.s_157808422	3	157808422	161132862	3324440	1.35	0.4	7.08e-11	3.88	49	novel_QTL	—	—
TBN	chr5.s_8422669	5	7733662	11841732	4108070	0.28	0.08	4.62e-10	0.93	133	known_QTL	—	7
TBN	chr5.s_86191537	5	86191537	87952031	1760494	0.05	0.01	1.88e-10	0.04	20	novel_QTL	—	—
TBN	chr5.s_142450842	5	142443888	146094929	3651041	0.09	0.03	7.91e-10	0.19	48	known_QTL	—	7
TBN	chr5.s_204490964	5	201322398	204495556	3173158	0.65	0.19	1.14e-10	2.45	108	novel_QTL	—	—
TBN	chr5.s_210648373	5	209910473	211220662	1310189	0.76	0.22	1.95e-13	3.02	72	novel_QTL	—	—
TBN	chr5.s_215568224	5	215109004	215568224	459220	0.94	0.28	1.29e-09	5.39	28	novel_QTL	—	—
TBN	chr6.s_115819310	6	113000030	118076290	5076260	0.43	0.12	2.37e-10	1.01	97	novel_QTL	—	—
TBN	chr6.s_162532044	6	162505934	162557044	51110	2.2	0.64	8.58e-09	4	2	novel_QTL	—	—
TBN	chr6.s_164033918	6	164033803	164091423	57620	0.73	0.21	8.1e-10	3.89	8	known_gene	ga2ox8	12
TBN	chr8.s_72659905	8	61344973	95259245	33914272	1.29	0.38	3.09e-12	6.19	488	novel_QTL	—	—
TBN	chr8.s_150809298	8	149861143	156952682	7091539	0.9	0.26	5.22e-12	6.85	212	novel_QTL	—	—
TBN	chr9.s_20447099	9	20422099	20487937	65838	0.3	0.09	9.4e-09	0.86	6	novel_QTL	—	—
TBN	chr9.s_50110903	9	50085903	50135911	50008	0.66	0.19	8.11e-10	2.23	0	novel_QTL	—	—
TBN	chr9.s_85907050	9	85790243	87791288	2001045	0.53	0.15	1.24e-10	1.39	26	novel_QTL	—	—
TBN	chr10.s_23960667	10	23935667	23985832	50165	0.95	0.28	5.89e-10	4.71	0	novel_QTL	—	—
TL	chr1.s_6225000	1	6224869	6825141	600272	1.35	0.33	4.46e-10	6.2	22	novel_QTL	—	—
TL	chr1.s_8936249	1	8911249	8962512	51263	1.53	0.37	4.02e-09	9.28	2	novel_QTL	—	—
TL	chr1.s_14855666	1	14854224	14975580	121356	0.52	0.13	3.8e-10	1.05	5	novel_QTL	—	—
TL	chr1.s_25387358	1	25362358	25412483	50125	1.1	0.27	2.07e-09	5.74	7	novel_QTL	—	—
TL	chr1.s_28419252	1	28394252	28448982	54730	1.43	0.35	1.74e-09	5.73	4	novel_QTL	—	—
TL	chr1.s_32159758	1	32097805	34611108	2513303	1.05	0.25	1.13e-10	0.87	53	novel_QTL	—	—
TL	chr1.s_158638111	1	158597661	158668859	71198	1.26	0.3	4.89e-09	7.31	1	novel_QTL	—	—
TL	chr1.s_202567229	1	202105266	202583101	477835	1.01	0.24	9.44e-10	5.09	8	novel_QTL	—	—
TL	chr1.s_300512391	1	300479650	300537391	57741	1.03	0.25	1.42e-10	4.22	4	known_gene	ga20ox1	33
TL	chr2.s_156891198	2	156866156	156916586	50430	0.57	0.14	4.63e-09	1.56	1	novel_QTL	—	—
TL	chr2.s_172606883	2	172581835	172631883	50048	0.57	0.14	5.66e-09	1.55	0	novel_QTL	—	—
TL	chr2.s_209975209	2	209942617	211097016	1154399	1.11	0.27	1.59e-12	5.03	41	novel_QTL	—	—
TL	chr4.s_157658326	4	152750493	157936544	5186051	0.53	0.13	3.27e-12	0.42	122	known_QTL	—	7
TL	chr5.s_183379080	5	181571239	193588287	12017048	0.98	0.24	1.83e-10	5.5	308	novel_QTL	—	—
TL	chr5.s_205895914	5	195454595	207548055	12093460	1.77	0.43	6.03e-16	14.78	408	novel_QTL	—	—
TL	chr7.s_3886068	7	3861068	3911165	50097	0.88	0.21	1.28e-11	3.81	5	novel_QTL	—	—
TL	chr7.s_130953550	7	128178843	132046587	3867744	0.91	0.22	3.8e-11	4.21	99	known_gene	ASC1	14
TL	chr7.s_162841139	7	162758032	164688665	1930633	1.54	0.37	4.01e-11	7.48	68	novel_QTL	—	—
a The normalized additive effect is defined as the additive effect divided by the standard deviation of specific trait.
Reference
1. Li, Y.X. et al. Identification of genetic variants associated with maize flowering time using an extremely large multi-genetic background population. Plant J 86, 391-402 (2016).
2. Romero Navarro, J.A.et al. A study of allelic diversity underlying flowering-time adaptation in maize landraces. Nat Genet 49, 476-480 (2017).
3. Chuck, G., Whipple, C., Jackson, D.& Hake, S. The maize SBP-box transcription factor encoded by tasselsheath4 regulates bract development and the establishment of meristem boundaries. Development 137, 1243-1250 (2010).
4. Xiao, Y. et al. Genome-wide dissection of the maize ear genetic architecture using multiple populations. New Phytol 210, 1095-1106 (2016).
5. Chuck, G., Meeley, R.B. & Hake,S. The control of maize spikelet meristem fate by the APETALA2-like gene indeterminate spikelet1. Genes Dev 12, 1145-54 (1998).
6. Meng, X., Muszynski, M.G. & Danilevskaya, O.N. The FT-like ZCN8 gene functions as a floral activator and is involved in photoperiod sensitivity in maize. Plant Cell 23, 942-960 (2011).
7. Pan, Q.et al. The Genetic Basis of Plant Architecture in 10 Maize Recombinant Inbred Line Populations. Plant Physiol 175, 858-873 (2017).
8. Xing, A. et al. A rare SNP mutation in Brachytic2 moderately reduces plant height and increases yield potential in maize. J Exp Bot 66, 3791-3802 (2015).
9. Yamamura, Y. et al .Characterization of ent-kaurene synthase and kaurene oxidase involved in gibberellin biosynthesis from Scoparia dulcis. J Nat Med 72, 456-463 (2018).
10. Bensen, R.J. et al. Cloning and characterization of the maize An1 gene. Plant Cell 7, 75-84 (1995).
11. Kaneko-Suzuki, M. et al.TFL1-Like Proteins in Rice Antagonize Rice FT-Like Protein in Inflorescence Development by Competition for Complex Formation with 14-3-3 and FD. Plant Cell Physiol 59, 458-468 (2018).
12. Lo, S.F.et al. A novel class of gibberellin 2-oxidases control semidwarfism, tillering, and root development in rice.Plant Cell 20, 2603-18 (2008).
13. Peng, J.et al. 'Green revolution' genes encode mutant gibberellin response modulators. Nature 15, 256-61 (1999).
14. Brooks, L. et al. Microdissection of shoot meristem functional domains. PLoS Genet 5, e1000476 (2009).
15. Makarevitch,I., Thompson,A., Muehlbauer,G.J. & Springer,N.M. Brd1 gene in maize encodes a brassinosteroid C-6 oxidase. PLoS One 7, e30798 (2012).
16. Bolduc, N. et al. Unraveling the KNOTTED1 regulatory network in maize meristems. Genes & Development 26, 1685-1690 (2012).
17. Wang, B. et al. Identification and Fine-Mapping of a Major Maize Leaf Width QTL in a Re-sequenced Large Recombinant Inbred Lines Population. Front Plant Sci 7, 101 (2018).
18. Nelissen, H.et al .Dynamic Changes in ANGUSTIFOLIA3 Complex Composition Reveal a Growth Regulatory Mechanism in the Maize Leaf. Plant Cell 27, 1605-19 (2015).
19. Bortiri, E. et al. ramosa2 encodes a LATERAL ORGAN BOUNDARY domain protein that determines the fate of stem cells in branch meristems of maize. Plant Cell 18, 574-585 (2006).
20. Kerstetter, R. et al. Sequence analysis and expression patterns divide the maize knotted1-like homeobox genes into two classes. Plant Cell 6, 1877-87 (1994).
21. Lawit, S.J. et al. Maize DELLA proteins dwarf plant8 and dwarf plant9 as modulators of plant development.Plant Cell Physiol 51, 1854-68 (2010).
22. Pautler, M. et al.FASCIATED EAR4 encodes a bZIP transcription factor that regulates shoot meristem size in maize.Plant Cell 27, 104-120 (2015).
23. Chuck, G., Brown, P., Meeley, R. & Hake, S. Maize SBP-box transcription factors unbranched2 and unbranched3 affect yield traits by regulating the rate of lateral primordia initiation. Proc Natl Acad Sci USA 111, 18775-18780 (2014).
24. Heuer, S.et al.The maize MADS box gene ZmMADS3 affects node number and spikelet development and is co-expressed with ZmMADS1 during flower development, in egg cells, and early embryogenesis. Plant Physiol 127, 33-45 (2001).
25. Whipple,C.J. et al. A conserved mechanism of bract suppression in the grass family. Plant Cell 22, 565-578 (2010).
26. Muszynski, M.G. et al. delayed flowering1 Encodes a basic leucine zipper protein that mediates floral inductive signals at the shoot apex in maize.Plant Physiol 142, 1523-36 (2006).
27. Miller,T.A.,Muslin, E.H. & Dorweiler, J.E. A maize CONSTANS-like gene, conz1, exhibits distinct diurnal expression patterns in varied photoperiods.Planta 227, 1377-88 (2008).
28. Han, J.J., Jackson, D. & Martienssen, R. Pod corn is caused by rearrangement at the Tunicate1 locus. Plant Cell 24, 2733-2744 (2012).
29. Weng, J. et al. Genome-wide association study identifies candidate genes that affect plant height in Chinese elite maize (Zea mays L.) inbred lines. PLoS One 6, e29229 (2011).
30. Yang, N. et al. Genome wide association studies using a new nonparametric model reveal the genetic architecture of 17 agronomic traits in an enlarged maize association panel. PLoS Genet 10, e1004573 (2014).
31. Plackett, A.R. et al. Analysis of the developmental roles of the Arabidopsis gibberellin 20-oxidases demonstrates that GA20ox1, -2, and -3 are the dominant paralogs. Plant Cell 24, 941-60 (2012).
32. Je, B.I. et al.Signaling from maize organ primordia via FASCIATED EAR3 regulates stem cell proliferation and yield traits. Nat Genet 48, 85-91 (2016).
33. Bolduc, N. & Hake, S. The maize transcription factor KNOTTED1 directly regulates the gibberellin catabolism gene ga2ox1. Plant Cell 21, 1647-1658 (2009).
