# Supplementary material for: CUBIC: an atlas of genetic architecture promises directed maize improvement
Source: Genome Biol. 2020 Jan 24;21:20. doi: 10.1186/s13059-020-1930-x (PMC6979394; doi:10.1186/s13059-020-1930-x)
Supplement: Supplementary file 6 — Additional file 6. Bin information across whole genome. [file 13059_2020_1930_MOESM6_ESM.xlsx]

## Sheet: Additional_file_6
Additional file 6. Bin information across CUBIC population.
Bin	Chr	Start	End	Length
1	1	717	2351	1634
2	1	2351	259450	257099
3	1	259450	502171	242721
4	1	502171	567516	65345
5	1	567516	612082	44567
6	1	612082	833073	220991
7	1	833073	991203	158130
8	1	991203	997624	6421
9	1	997624	1148101	150477
10	1	1148101	1155298	7198
11	1	1155298	1179518	24220
12	1	1179518	1756189	576672
13	1	1756189	1756315	126
14	1	1756315	1756620	305
15	1	1756620	1756737	117
16	1	1756737	1756793	56
17	1	1756793	1777551	20759
18	1	1777551	1792782	15231
19	1	1792782	1803060	10279
20	1	1803060	1807534	4474
21	1	1807534	1811922	4388
22	1	1811922	1822879	10957
23	1	1822879	1928679	105800
24	1	1928679	1928708	30
25	1	1928708	1928944	236
26	1	1928944	1929089	146
27	1	1929089	1929251	162
28	1	1929251	2009594	80344
29	1	2009594	2009896	302
30	1	2009896	2009930	34
31	1	2009930	2010203	273
32	1	2010203	2013967	3764
33	1	2013967	2015054	1088
34	1	2015054	2071783	56729
35	1	2071783	2235707	163925
36	1	2235707	2277024	41317
37	1	2277024	2328056	51032
38	1	2328056	2429234	101179
39	1	2429234	2484488	55254
40	1	2484488	2685376	200888
41	1	2685376	2685976	600
42	1	2685976	2686350	374
43	1	2686350	2687306	957
44	1	2687306	2729192	41886
45	1	2729192	2732885	3693
46	1	2732885	2733712	827
47	1	2733712	2737588	3877
48	1	2737588	2737865	277
49	1	2737865	2739536	1671
50	1	2739536	2755257	15722
51	1	2755257	2861394	106137
52	1	2861394	2866033	4639
53	1	2866033	2867653	1621
54	1	2867653	2888863	21210
55	1	2888863	2888936	74
56	1	2888936	2891692	2756
57	1	2891692	2892781	1089
58	1	2892781	2893227	447
59	1	2893227	3007120	113893
60	1	3007120	3013626	6507
61	1	3013626	3018433	4807
62	1	3018433	3025635	7202
63	1	3025635	3025940	305
64	1	3025940	3026123	184
65	1	3026123	3026313	190
66	1	3026313	3026976	663
67	1	3026976	3078310	51334
68	1	3078310	3126742	48432
69	1	3126742	3148957	22215
70	1	3148957	3176917	27960
71	1	3176917	3177031	114
72	1	3177031	3182688	5658
73	1	3182688	3205990	23302
74	1	3205990	3268135	62145
75	1	3268135	3269821	1686
76	1	3269821	3271502	1681
77	1	3271502	3277750	6248
78	1	3277750	3315585	37836
79	1	3315585	3353471	37886
80	1	3353471	3356657	3187
81	1	3356657	3359995	3338
82	1	3359995	3360145	150
83	1	3360145	3429342	69197
84	1	3429342	3434818	5476
85	1	3434818	3438718	3900
86	1	3438718	3498925	60208
87	1	3498925	3556290	57365
88	1	3556290	3574215	17925
89	1	3574215	3691794	117579
90	1	3691794	3808859	117066
91	1	3808859	3825708	16849
92	1	3825708	3826843	1135
93	1	3826843	3889727	62884
94	1	3889727	3889759	33
95	1	3889759	3894749	4990
96	1	3894749	4018654	123905
97	1	4018654	4018736	82
98	1	4018736	4018740	4
99	1	4018740	4086852	68113
100	1	4086852	4129602	42750
101	1	4129602	4134071	4470
102	1	4134071	4134122	51
103	1	4134122	4139821	5699
104	1	4139821	4141195	1374
105	1	4141195	4145187	3992
106	1	4145187	4145298	112
107	1	4145298	4145414	116
108	1	4145414	4147335	1922
109	1	4147335	4173285	25950
110	1	4173285	4173429	145
111	1	4173429	4249771	76342
112	1	4249771	4249805	34
113	1	4249805	4249940	135
114	1	4249940	4257018	7078
115	1	4257018	4495144	238126
116	1	4495144	4574519	79375
117	1	4574519	4603025	28506
118	1	4603025	4605232	2207
119	1	4605232	4660260	55029
120	1	4660260	4713214	52954
121	1	4713214	4716721	3507
122	1	4716721	4716833	112
123	1	4716833	4793496	76663
124	1	4793496	4859254	65759
125	1	4859254	4912597	53343
126	1	4912597	4923646	11050
127	1	4923646	4972878	49232
128	1	4972878	4976902	4025
129	1	4976902	4976932	30
130	1	4976932	4980565	3633
131	1	4980565	4980807	242
132	1	4980807	5007106	26299
133	1	5007106	5141265	134159
134	1	5141265	5249335	108071
135	1	5249335	5249351	16
136	1	5249351	5249358	7
137	1	5249358	5249401	43
138	1	5249401	5299769	50368
139	1	5299769	5320755	20986
140	1	5320755	5320784	30
141	1	5320784	5350643	29859
142	1	5350643	5378476	27833
143	1	5378476	5430341	51865
144	1	5430341	5430366	26
145	1	5430366	5430384	18
146	1	5430384	5430402	18
147	1	5430402	5430563	161
148	1	5430563	5448210	17648
149	1	5448210	5491583	43373
150	1	5491583	5535068	43485
151	1	5535068	5737718	202650
152	1	5737718	5743019	5302
153	1	5743019	5744128	1109
154	1	5744128	5780813	36686
155	1	5780813	6001413	220600
156	1	6001413	6004721	3309
157	1	6004721	6012863	8142
158	1	6012863	6013609	747
159	1	6013609	6045392	31783
160	1	6045392	6062038	16647
161	1	6062038	6167843	105805
162	1	6167843	6179243	11400
163	1	6179243	6190570	11328
164	1	6190570	6191336	766
165	1	6191336	6203350	12014
166	1	6203350	6230430	27080
167	1	6230430	6239468	9039
168	1	6239468	6242185	2717
169	1	6242185	6244232	2048
170	1	6244232	6244565	333
171	1	6244565	6429133	184568
172	1	6429133	6575467	146335
173	1	6575467	6721704	146237
174	1	6721704	6838537	116833
175	1	6838537	6841588	3051
176	1	6841588	6843409	1822
177	1	6843409	6843530	121
178	1	6843530	6883945	40415
179	1	6883945	6924721	40777
180	1	6924721	7074283	149562
181	1	7074283	7121488	47205
182	1	7121488	7244941	123453
183	1	7244941	7260033	15092
184	1	7260033	7260087	55
185	1	7260087	7260181	94
186	1	7260181	7260594	413
187	1	7260594	7291605	31011
188	1	7291605	7299097	7492
189	1	7299097	7299468	372
190	1	7299468	7299766	298
191	1	7299766	7303775	4009
192	1	7303775	7304360	585
193	1	7304360	7306110	1751
194	1	7306110	7426973	120863
195	1	7426973	7493313	66340
196	1	7493313	7565793	72481
197	1	7565793	7683072	117279
198	1	7683072	7684804	1732
199	1	7684804	7684841	37
200	1	7684841	7692369	7528
201	1	7692369	7697992	5623
202	1	7697992	7959266	261275
203	1	7959266	7962673	3407
204	1	7962673	8017069	54396
205	1	8017069	8090313	73244
206	1	8090313	8097457	7145
207	1	8097457	8101892	4435
208	1	8101892	8117423	15531
209	1	8117423	8134756	17333
210	1	8134756	8134823	68
211	1	8134823	8134924	101
212	1	8134924	8140931	6008
213	1	8140931	8141104	173
214	1	8141104	8269127	128023
215	1	8269127	8282972	13845
216	1	8282972	8292855	9883
217	1	8292855	8295211	2356
218	1	8295211	8317832	22622
219	1	8317832	8351987	34155
220	1	8351987	8352140	153
221	1	8352140	8360661	8521
222	1	8360661	8440488	79827
223	1	8440488	8548672	108184
224	1	8548672	8585515	36843
225	1	8585515	8609078	23564
226	1	8609078	8788193	179115
227	1	8788193	9046665	258472
228	1	9046665	9061096	14431
229	1	9061096	9083649	22553
230	1	9083649	9186356	102708
231	1	9186356	9298456	112100
232	1	9298456	9298592	136
233	1	9298592	9298843	251
234	1	9298843	9298931	88
235	1	9298931	9328457	29526
236	1	9328457	9357660	29203
237	1	9357660	9358604	945
238	1	9358604	9358758	154
239	1	9358758	9390377	31619
240	1	9390377	9503590	113214
241	1	9503590	9511908	8318
242	1	9511908	9521546	9639
243	1	9521546	9521730	184
244	1	9521730	9529046	7316
245	1	9529046	9549579	20533
246	1	9549579	9549735	156
247	1	9549735	9560601	10866
248	1	9560601	9569206	8605
249	1	9569206	9578624	9419
250	1	9578624	9634428	55804
251	1	9634428	9933462	299034
252	1	9933462	9985723	52261
253	1	9985723	9986095	372
254	1	9986095	9999754	13659
255	1	9999754	10013429	13676
256	1	10013429	10013509	80
257	1	10013509	10013631	122
258	1	10013631	10013715	84
259	1	10013715	10013854	139
260	1	10013854	10149097	135243
261	1	10149097	10246934	97838
262	1	10246934	10289922	42988
263	1	10289922	10289946	24
264	1	10289946	10290022	76
265	1	10290022	10361291	71270
266	1	10361291	10579480	218189
267	1	10579480	10587375	7895
268	1	10587375	10589289	1914
269	1	10589289	10632491	43203
270	1	10632491	10768698	136207
271	1	10768698	10845112	76415
272	1	10845112	10846000	888
273	1	10846000	10873279	27279
274	1	10873279	10960752	87473
275	1	10960752	11103448	142696
276	1	11103448	11234617	131169
277	1	11234617	11236112	1495
278	1	11236112	11278844	42732
279	1	11278844	11279352	509
280	1	11279352	11361477	82125
281	1	11361477	11399561	38084
282	1	11399561	11477182	77622
283	1	11477182	11477205	23
284	1	11477205	11481536	4331
285	1	11481536	11481580	45
286	1	11481580	11481659	79
287	1	11481659	11481674	15
288	1	11481674	11521836	40163
289	1	11521836	11687055	165219
290	1	11687055	11692801	5747
291	1	11692801	11693931	1130
292	1	11693931	11763404	69473
293	1	11763404	11782231	18828
294	1	11782231	11787352	5121
295	1	11787352	11964668	177317
296	1	11964668	12043554	78886
297	1	12043554	12100580	57026
298	1	12100580	12102120	1541
299	1	12102120	12102970	850
300	1	12102970	12124156	21186
301	1	12124156	12165041	40885
302	1	12165041	12165871	831
303	1	12165871	12172352	6481
304	1	12172352	12180579	8227
305	1	12180579	12181014	435
306	1	12181014	12192350	11336
307	1	12192350	12225516	33166
308	1	12225516	12245012	19496
309	1	12245012	12308472	63460
310	1	12308472	12308581	110
311	1	12308581	12309389	808
312	1	12309389	12310270	882
313	1	12310270	12358794	48524
314	1	12358794	12416196	57403
315	1	12416196	12433386	17190
316	1	12433386	12441126	7740
317	1	12441126	12445301	4176
318	1	12445301	12445457	156
319	1	12445457	12445837	381
320	1	12445837	12445849	12
321	1	12445849	12449372	3523
322	1	12449372	12515870	66498
323	1	12515870	12671629	155760
324	1	12671629	12672006	377
325	1	12672006	12673050	1044
326	1	12673050	12721938	48889
327	1	12721938	12722034	96
328	1	12722034	12755232	33199
329	1	12755232	12788476	33244
330	1	12788476	12828284	39808
331	1	12828284	12950474	122190
332	1	12950474	12977006	26533
333	1	12977006	12977711	705
334	1	12977711	12984073	6362
335	1	12984073	12985686	1614
336	1	12985686	12993110	7424
337	1	12993110	12995024	1914
338	1	12995024	13093123	98099
339	1	13093123	13341091	247968
340	1	13341091	13507864	166773
341	1	13507864	13507945	81
342	1	13507945	13508012	68
343	1	13508012	13508145	133
344	1	13508145	13508459	314
345	1	13508459	13521072	12613
346	1	13521072	13560896	39824
347	1	13560896	13593205	32309
348	1	13593205	13593238	34
349	1	13593238	13593966	728
350	1	13593966	13594966	1000
351	1	13594966	13595267	302
352	1	13595267	13595305	38
353	1	13595305	13595336	32
354	1	13595336	13596372	1036
355	1	13596372	13602045	5673
356	1	13602045	13690447	88402
357	1	13690447	13741996	51549
358	1	13741996	13809799	67803
359	1	13809799	13809834	36
360	1	13809834	13818957	9123
361	1	13818957	13828789	9833
362	1	13828789	13970589	141800
363	1	13970589	13985955	15367
364	1	13985955	14042578	56623
365	1	14042578	14048917	6339
366	1	14048917	14050353	1436
367	1	14050353	14050609	257
368	1	14050609	14090446	39837
369	1	14090446	14090651	206
370	1	14090651	14090785	134
371	1	14090785	14090916	132
372	1	14090916	14095577	4661
373	1	14095577	14096187	611
374	1	14096187	14097435	1248
375	1	14097435	14152982	55547
376	1	14152982	14260884	107902
377	1	14260884	14297365	36481
378	1	14297365	14301719	4354
379	1	14301719	14323061	21342
380	1	14323061	14344534	21473
381	1	14344534	14346501	1967
382	1	14346501	14347518	1018
383	1	14347518	14351157	3639
384	1	14351157	14383517	32361
385	1	14383517	14386918	3401
386	1	14386918	14402437	15519
387	1	14402437	14501121	98685
388	1	14501121	14512241	11120
389	1	14512241	14512263	22
390	1	14512263	14549768	37505
391	1	14549768	14636802	87034
392	1	14636802	14703167	66366
393	1	14703167	14711279	8112
394	1	14711279	14712287	1009
395	1	14712287	14713372	1085
396	1	14713372	14713387	15
397	1	14713387	14759096	45709
398	1	14759096	14759224	128
399	1	14759224	14759940	717
400	1	14759940	14760000	60
401	1	14760000	14788675	28675
402	1	14788675	14788690	15
403	1	14788690	14788747	57
404	1	14788747	14795510	6763
405	1	14795510	14795598	89
406	1	14795598	14800981	5383
407	1	14800981	14807006	6025
408	1	14807006	14855945	48939
409	1	14855945	14857632	1688
410	1	14857632	14929904	72272
411	1	14929904	14935521	5618
412	1	14935521	15038800	103279
413	1	15038800	15138055	99255
414	1	15138055	15288577	150522
415	1	15288577	15288624	47
416	1	15288624	15340114	51491
417	1	15340114	15341366	1252
418	1	15341366	15342413	1047
419	1	15342413	15735619	393206
420	1	15735619	15756328	20710
421	1	15756328	16055456	299128
422	1	16055456	16168088	112633
423	1	16168088	16337087	168999
424	1	16337087	16344043	6956
425	1	16344043	16414578	70535
426	1	16414578	16511002	96424
427	1	16511002	16519014	8013
428	1	16519014	16519098	84
429	1	16519098	16575014	55916
430	1	16575014	16602869	27856
431	1	16602869	16650309	47440
432	1	16650309	16748119	97810
433	1	16748119	16799695	51576
434	1	16799695	16799784	90
435	1	16799784	16901100	101316
436	1	16901100	17081203	180103
437	1	17081203	17321766	240564
438	1	17321766	17322127	361
439	1	17322127	17335601	13474
440	1	17335601	17358717	23116
441	1	17358717	17391519	32803
442	1	17391519	17393899	2380
443	1	17393899	17406960	13061
444	1	17406960	17408953	1993
445	1	17408953	17409436	483
446	1	17409436	17486855	77420
447	1	17486855	17486994	139
448	1	17486994	17487082	88
449	1	17487082	17487231	149
450	1	17487231	17487292	62
451	1	17487292	17487312	20
452	1	17487312	17487337	25
453	1	17487337	17569248	81911
454	1	17569248	17673183	103935
455	1	17673183	17673353	171
456	1	17673353	17673446	93
457	1	17673446	17673697	251
458	1	17673697	17676077	2381
459	1	17676077	17676448	371
460	1	17676448	17676457	9
461	1	17676457	17702750	26294
462	1	17702750	17714077	11327
463	1	17714077	17714107	30
464	1	17714107	17738372	24265
465	1	17738372	17783543	45171
466	1	17783543	17825294	41751
467	1	17825294	17826368	1074
468	1	17826368	17826403	35
469	1	17826403	17826428	26
470	1	17826428	17826715	287
471	1	17826715	17826737	22
472	1	17826737	17826895	159
473	1	17826895	17831410	4515
474	1	17831410	17831530	120
475	1	17831530	17881853	50323
476	1	17881853	17881888	35
477	1	17881888	17881909	21
478	1	17881909	17961683	79774
479	1	17961683	17961870	187
480	1	17961870	18023519	61650
481	1	18023519	18200380	176861
482	1	18200380	18309380	109000
483	1	18309380	18317854	8474
484	1	18317854	18320702	2849
485	1	18320702	18372298	51596
486	1	18372298	18506343	134046
487	1	18506343	18770785	264442
488	1	18770785	18771469	684
489	1	18771469	18771544	75
490	1	18771544	18772753	1209
491	1	18772753	18773251	499
492	1	18773251	18823303	50052
493	1	18823303	18823890	587
494	1	18823890	19143560	319670
495	1	19143560	19331554	187995
496	1	19331554	19338614	7060
497	1	19338614	19345452	6838
498	1	19345452	19519223	173771
499	1	19519223	19519227	4
500	1	19519227	19552435	33208
501	1	19552435	19553055	621
502	1	19553055	19622459	69404
503	1	19622459	19691294	68835
504	1	19691294	19693652	2358
505	1	19693652	19693704	52
506	1	19693704	19693763	59
507	1	19693763	19698155	4392
508	1	19698155	19792064	93910
509	1	19792064	19792241	177
510	1	19792241	19809952	17711
511	1	19809952	19816083	6132
512	1	19816083	19976538	160455
513	1	19976538	19989553	13015
514	1	19989553	19991935	2382
515	1	19991935	19991968	33
516	1	19991968	19992011	43
517	1	19992011	19992043	32
518	1	19992043	19992212	169
519	1	19992212	20105614	113402
520	1	20105614	20105623	9
521	1	20105623	20107032	1410
522	1	20107032	20108455	1423
523	1	20108455	20280919	172465
524	1	20280919	20283404	2485
525	1	20283404	20472870	189466
526	1	20472870	20804084	331214
527	1	20804084	20912534	108451
528	1	20912534	21197341	284807
529	1	21197341	21251038	53697
530	1	21251038	21279784	28747
531	1	21279784	21347168	67384
532	1	21347168	21377672	30504
533	1	21377672	21390018	12347
534	1	21390018	21390482	464
535	1	21390482	21412512	22030
536	1	21412512	21412929	417
537	1	21412929	21413083	154
538	1	21413083	21413196	114
539	1	21413196	21413737	541
540	1	21413737	21414159	422
541	1	21414159	21416557	2398
542	1	21416557	21416581	24
543	1	21416581	21458042	41461
544	1	21458042	21458212	171
545	1	21458212	21462188	3976
546	1	21462188	21466943	4755
547	1	21466943	21686671	219729
548	1	21686671	21689527	2856
549	1	21689527	21689778	251
550	1	21689778	21720730	30952
551	1	21720730	21746864	26134
552	1	21746864	21982046	235182
553	1	21982046	21982085	40
554	1	21982085	22156931	174846
555	1	22156931	22249036	92105
556	1	22249036	22249230	194
557	1	22249230	22249533	303
558	1	22249533	22378777	129244
559	1	22378777	22447829	69052
560	1	22447829	22506773	58944
561	1	22506773	22510802	4029
562	1	22510802	22618996	108194
563	1	22618996	22644749	25754
564	1	22644749	22644983	234
565	1	22644983	22645504	522
566	1	22645504	22650212	4708
567	1	22650212	22650257	46
568	1	22650257	22650291	34
569	1	22650291	22653950	3659
570	1	22653950	22698206	44256
571	1	22698206	22702454	4248
572	1	22702454	22706817	4363
573	1	22706817	22706971	155
574	1	22706971	22756970	49999
575	1	22756970	22864079	107110
576	1	22864079	23192473	328394
577	1	23192473	23194395	1922
578	1	23194395	23197871	3477
579	1	23197871	23217071	19200
580	1	23217071	23231971	14900
581	1	23231971	23304457	72486
582	1	23304457	23330007	25550
583	1	23330007	23611300	281293
584	1	23611300	23643109	31810
585	1	23643109	23647782	4673
586	1	23647782	23653171	5389
587	1	23653171	23653215	45
588	1	23653215	23653235	20
589	1	23653235	23653240	6
590	1	23653240	23653320	80
591	1	23653320	23654839	1519
592	1	23654839	23796074	141236
593	1	23796074	23921078	125004
594	1	23921078	23939673	18595
595	1	23939673	23962851	23179
596	1	23962851	24005576	42725
597	1	24005576	24006544	968
598	1	24006544	24153283	146739
599	1	24153283	24288255	134973
600	1	24288255	24356465	68210
601	1	24356465	24458243	101778
602	1	24458243	24463063	4821
603	1	24463063	24483156	20093
604	1	24483156	24483231	76
605	1	24483231	24483461	230
606	1	24483461	24497743	14282
607	1	24497743	24503970	6227
608	1	24503970	24504177	207
609	1	24504177	24735045	230869
610	1	24735045	24738435	3390
611	1	24738435	25000861	262426
612	1	25000861	25055546	54685
613	1	25055546	25055573	28
614	1	25055573	25061362	5789
615	1	25061362	25067252	5890
616	1	25067252	25099685	32434
617	1	25099685	25146506	46821
618	1	25146506	25146520	14
619	1	25146520	25155540	9020
620	1	25155540	25158453	2913
621	1	25158453	25168670	10217
622	1	25168670	25370523	201853
623	1	25370523	25376056	5534
624	1	25376056	25422532	46476
625	1	25422532	25439684	17152
626	1	25439684	25621937	182253
627	1	25621937	25641095	19158
628	1	25641095	25887069	245975
629	1	25887069	26040646	153577
630	1	26040646	26040676	30
631	1	26040676	26147177	106501
632	1	26147177	26147677	500
633	1	26147677	26149690	2013
634	1	26149690	26201892	52203
635	1	26201892	26203152	1260
636	1	26203152	26497303	294152
637	1	26497303	26517200	19897
638	1	26517200	26555785	38585
639	1	26555785	26574165	18380
640	1	26574165	26676459	102294
641	1	26676459	26677392	933
642	1	26677392	26678941	1549
643	1	26678941	26692364	13423
644	1	26692364	26697587	5224
645	1	26697587	26830914	133327
646	1	26830914	26841308	10395
647	1	26841308	27083707	242399
648	1	27083707	27098433	14726
649	1	27098433	27098502	69
650	1	27098502	27098886	385
651	1	27098886	27139213	40327
652	1	27139213	27183721	44508
653	1	27183721	27323329	139608
654	1	27323329	27367701	44372
655	1	27367701	27376228	8527
656	1	27376228	27390470	14243
657	1	27390470	27397327	6857
658	1	27397327	27397429	102
659	1	27397429	27399203	1774
660	1	27399203	27402968	3766
661	1	27402968	27403257	289
662	1	27403257	27405444	2187
663	1	27405444	27571178	165735
664	1	27571178	27644668	73490
665	1	27644668	27645429	761
666	1	27645429	27646187	758
667	1	27646187	27647355	1169
668	1	27647355	27900764	253409
669	1	27900764	27901796	1033
670	1	27901796	27909797	8001
671	1	27909797	27915865	6068
672	1	27915865	27915918	54
673	1	27915918	28017274	101356
674	1	28017274	28045529	28255
675	1	28045529	28063571	18043
676	1	28063571	28077564	13993
677	1	28077564	28079531	1968
678	1	28079531	28083863	4332
679	1	28083863	28097193	13330
680	1	28097193	28101085	3893
681	1	28101085	28102012	927
682	1	28102012	28204487	102475
683	1	28204487	28291896	87409
684	1	28291896	28295376	3481
685	1	28295376	28295598	222
686	1	28295598	28327981	32383
687	1	28327981	28378636	50656
688	1	28378636	28379098	462
689	1	28379098	28397825	18727
690	1	28397825	28417759	19934
691	1	28417759	28525801	108043
692	1	28525801	28526469	668
693	1	28526469	28599412	72943
694	1	28599412	28605400	5988
695	1	28605400	28620294	14895
696	1	28620294	28794030	173736
697	1	28794030	28796557	2528
698	1	28796557	28800494	3937
699	1	28800494	28802269	1775
700	1	28802269	28865020	62751
701	1	28865020	28949585	84566
702	1	28949585	28971216	21631
703	1	28971216	28971229	13
704	1	28971229	28971240	11
705	1	28971240	28974605	3365
706	1	28974605	29014514	39909
707	1	29014514	29020509	5995
708	1	29020509	29026524	6016
709	1	29026524	29123765	97241
710	1	29123765	29154823	31059
711	1	29154823	29154881	58
712	1	29154881	29193339	38459
713	1	29193339	29257260	63921
714	1	29257260	29257384	124
715	1	29257384	29258457	1074
716	1	29258457	29258494	37
717	1	29258494	29258502	8
718	1	29258502	29259051	549
719	1	29259051	29311265	52215
720	1	29311265	29311442	177
721	1	29311442	29403468	92026
722	1	29403468	29562835	159367
723	1	29562835	29628732	65898
724	1	29628732	29642105	13373
725	1	29642105	29676389	34284
726	1	29676389	29676393	5
727	1	29676393	29676495	102
728	1	29676495	29676519	25
729	1	29676519	29696088	19569
730	1	29696088	29763385	67297
731	1	29763385	29782617	19233
732	1	29782617	29784175	1558
733	1	29784175	29830130	45956
734	1	29830130	29831568	1438
735	1	29831568	29902429	70861
736	1	29902429	30313937	411508
737	1	30313937	30603384	289447
738	1	30603384	30603432	48
739	1	30603432	30603448	16
740	1	30603448	30603652	204
741	1	30603652	30659821	56169
742	1	30659821	30661272	1451
743	1	30661272	30662341	1070
744	1	30662341	30677342	15001
745	1	30677342	30692346	15005
746	1	30692346	30692363	17
747	1	30692363	30692381	19
748	1	30692381	30725979	33598
749	1	30725979	30798282	72304
750	1	30798282	30987422	189140
751	1	30987422	31060781	73359
752	1	31060781	31062207	1426
753	1	31062207	31166093	103886
754	1	31166093	31565265	399172
755	1	31565265	31565566	302
756	1	31565566	31565738	172
757	1	31565738	31568209	2471
758	1	31568209	31568445	236
759	1	31568445	31572877	4432
760	1	31572877	31580881	8004
761	1	31580881	31669073	88193
762	1	31669073	31746324	77251
763	1	31746324	31781193	34870
764	1	31781193	31846686	65493
765	1	31846686	31864519	17833
766	1	31864519	31865488	970
767	1	31865488	31871060	5572
768	1	31871060	31874208	3149
769	1	31874208	31874242	34
770	1	31874242	31874276	34
771	1	31874276	31875876	1600
772	1	31875876	31877778	1902
773	1	31877778	32099579	221801
774	1	32099579	32169138	69559
775	1	32169138	32169887	750
776	1	32169887	32205995	36108
777	1	32205995	32207617	1622
778	1	32207617	32230742	23126
779	1	32230742	32312452	81710
780	1	32312452	32383854	71402
781	1	32383854	32393001	9148
782	1	32393001	32531104	138103
783	1	32531104	32671928	140824
784	1	32671928	32672506	578
785	1	32672506	32875854	203349
786	1	32875854	32992114	116260
787	1	32992114	32992159	46
788	1	32992159	32996362	4203
789	1	32996362	33000345	3983
790	1	33000345	33031479	31134
791	1	33031479	33031489	10
792	1	33031489	33052436	20947
793	1	33052436	33120156	67720
794	1	33120156	33120164	8
795	1	33120164	33208623	88459
796	1	33208623	33320941	112318
797	1	33320941	33321139	198
798	1	33321139	33321309	170
799	1	33321309	33417091	95782
800	1	33417091	33449605	32514
801	1	33449605	33493245	43640
802	1	33493245	33614648	121403
803	1	33614648	33726369	111722
804	1	33726369	33778299	51930
805	1	33778299	33808293	29994
806	1	33808293	33827197	18905
807	1	33827197	33834835	7638
808	1	33834835	33834919	84
809	1	33834919	34467162	632243
810	1	34467162	34517252	50090
811	1	34517252	34518904	1652
812	1	34518904	34829458	310555
813	1	34829458	34996210	166752
814	1	34996210	35047747	51538
815	1	35047747	35057044	9297
816	1	35057044	35229559	172516
817	1	35229559	35229643	84
818	1	35229643	35229696	53
819	1	35229696	35241051	11356
820	1	35241051	35256511	15460
821	1	35256511	35269750	13239
822	1	35269750	35312264	42515
823	1	35312264	35313352	1088
824	1	35313352	35543776	230424
825	1	35543776	35543895	119
826	1	35543895	35544083	188
827	1	35544083	35560059	15976
828	1	35560059	35742744	182686
829	1	35742744	35836703	93959
830	1	35836703	35939572	102869
831	1	35939572	35939593	22
832	1	35939593	35952137	12544
833	1	35952137	35952517	380
834	1	35952517	35977460	24943
835	1	35977460	35981738	4279
836	1	35981738	35986017	4279
837	1	35986017	35988681	2665
838	1	35988681	35993627	4946
839	1	35993627	35996021	2394
840	1	35996021	36220269	224248
841	1	36220269	36361558	141290
842	1	36361558	36505440	143882
843	1	36505440	36507064	1624
844	1	36507064	36509802	2738
845	1	36509802	36511284	1483
846	1	36511284	36535296	24012
847	1	36535296	36553671	18375
848	1	36553671	36582139	28469
849	1	36582139	36593375	11236
850	1	36593375	37068800	475426
851	1	37068800	37160537	91737
852	1	37160537	37209425	48888
853	1	37209425	37209490	66
854	1	37209490	37218344	8854
855	1	37218344	37316729	98385
856	1	37316729	37316796	67
857	1	37316796	37319818	3023
858	1	37319818	37327897	8079
859	1	37327897	37389872	61975
860	1	37389872	37850360	460488
861	1	37850360	37935011	84652
862	1	37935011	37972021	37010
863	1	37972021	38109210	137189
864	1	38109210	38164763	55554
865	1	38164763	38317443	152680
866	1	38317443	38317766	323
867	1	38317766	38317909	144
868	1	38317909	38318923	1014
869	1	38318923	38387568	68646
870	1	38387568	38593304	205736
871	1	38593304	38638409	45105
872	1	38638409	38639887	1478
873	1	38639887	38789943	150056
874	1	38789943	38798039	8097
875	1	38798039	38929488	131449
876	1	38929488	39062637	133149
877	1	39062637	39098182	35545
878	1	39098182	39120076	21894
879	1	39120076	39120187	112
880	1	39120187	39234243	114056
881	1	39234243	39411821	177578
882	1	39411821	39574527	162706
883	1	39574527	39574592	66
884	1	39574592	39650586	75994
885	1	39650586	39650768	182
886	1	39650768	39650777	9
887	1	39650777	39651346	569
888	1	39651346	39729584	78238
889	1	39729584	39730369	785
890	1	39730369	39739862	9493
891	1	39739862	39767395	27534
892	1	39767395	39853576	86181
893	1	39853576	39853849	273
894	1	39853849	39855292	1443
895	1	39855292	39855308	16
896	1	39855308	39855358	50
897	1	39855358	40004611	149253
898	1	40004611	40004682	71
899	1	40004682	40004761	79
900	1	40004761	40060416	55655
901	1	40060416	40060629	214
902	1	40060629	40127275	66646
903	1	40127275	40127448	173
904	1	40127448	40127494	46
905	1	40127494	40127590	97
906	1	40127590	40129212	1622
907	1	40129212	40130578	1367
908	1	40130578	40158365	27787
909	1	40158365	40158639	274
910	1	40158639	40169609	10970
911	1	40169609	40202616	33007
912	1	40202616	40227341	24725
913	1	40227341	40228794	1453
914	1	40228794	40228811	18
915	1	40228811	40228845	34
916	1	40228845	40228975	130
917	1	40228975	40229159	184
918	1	40229159	40425504	196345
919	1	40425504	40443492	17988
920	1	40443492	40506663	63172
921	1	40506663	40508202	1539
922	1	40508202	40508294	93
923	1	40508294	40511093	2799
924	1	40511093	40511505	412
925	1	40511505	40512412	907
926	1	40512412	40512892	480
927	1	40512892	40513603	711
928	1	40513603	40530766	17163
929	1	40530766	40564808	34043
930	1	40564808	40579285	14477
931	1	40579285	40579311	26
932	1	40579311	40579344	33
933	1	40579344	40579356	12
934	1	40579356	40596243	16888
935	1	40596243	40652527	56284
936	1	40652527	40656893	4367
937	1	40656893	40657281	388
938	1	40657281	40657290	9
939	1	40657290	40657559	269
940	1	40657559	40819882	162324
941	1	40819882	40883956	64074
942	1	40883956	40884324	368
943	1	40884324	40885401	1077
944	1	40885401	40899552	14151
945	1	40899552	40899566	15
946	1	40899566	40899617	51
947	1	40899617	41080619	181002
948	1	41080619	41243330	162711
949	1	41243330	41455745	212415
950	1	41455745	41519280	63535
951	1	41519280	41543153	23874
952	1	41543153	41811038	267885
953	1	41811038	41847664	36627
954	1	41847664	41850368	2704
955	1	41850368	41852079	1711
956	1	41852079	41852170	91
957	1	41852170	41961190	109020
958	1	41961190	41969019	7829
959	1	41969019	41979503	10484
960	1	41979503	42021071	41568
961	1	42021071	42021528	457
962	1	42021528	42033223	11696
963	1	42033223	42166391	133168
964	1	42166391	42170009	3618
965	1	42170009	42176164	6155
966	1	42176164	42179401	3237
967	1	42179401	42182610	3210
968	1	42182610	42183834	1224
969	1	42183834	42184528	695
970	1	42184528	42185375	847
971	1	42185375	42185732	358
972	1	42185732	42202260	16528
973	1	42202260	42356227	153968
974	1	42356227	42363356	7129
975	1	42363356	42372282	8926
976	1	42372282	42437307	65025
977	1	42437307	42494104	56798
978	1	42494104	42494446	342
979	1	42494446	42710819	216373
980	1	42710819	43009277	298458
981	1	43009277	43091694	82417
982	1	43091694	43112909	21216
983	1	43112909	43144997	32088
984	1	43144997	43356252	211255
985	1	43356252	43361337	5085
986	1	43361337	43380532	19195
987	1	43380532	43381637	1105
988	1	43381637	43382734	1097
989	1	43382734	43382860	126
990	1	43382860	43382976	117
991	1	43382976	43383025	49
992	1	43383025	43404024	20999
993	1	43404024	43424815	20791
994	1	43424815	43424956	142
995	1	43424956	43424973	17
996	1	43424973	43462066	37093
997	1	43462066	43512739	50673
998	1	43512739	43534244	21505
999	1	43534244	43556899	22656
1000	1	43556899	43620610	63711
1001	1	43620610	43710078	89468
1002	1	43710078	43758737	48659
1003	1	43758737	43767258	8521
1004	1	43767258	43779662	12404
1005	1	43779662	43792052	12390
1006	1	43792052	43864538	72487
1007	1	43864538	44071134	206596
1008	1	44071134	44169981	98848
1009	1	44169981	44169991	10
1010	1	44169991	44170031	40
1011	1	44170031	44170091	60
1012	1	44170091	44333911	163820
1013	1	44333911	44354849	20938
1014	1	44354849	44440763	85914
1015	1	44440763	44469816	29053
1016	1	44469816	44537989	68174
1017	1	44537989	44550360	12371
1018	1	44550360	44610214	59854
1019	1	44610214	44836572	226358
1020	1	44836572	44946611	110039
1021	1	44946611	44953924	7314
1022	1	44953924	44954173	249
1023	1	44954173	44968692	14520
1024	1	44968692	45016495	47803
1025	1	45016495	45064261	47766
1026	1	45064261	45064364	104
1027	1	45064364	45104806	40442
1028	1	45104806	45114121	9316
1029	1	45114121	45114597	476
1030	1	45114597	45114641	44
1031	1	45114641	45114683	43
1032	1	45114683	45114734	51
1033	1	45114734	45132741	18007
1034	1	45132741	45133905	1165
1035	1	45133905	45199621	65716
1036	1	45199621	45312077	112456
1037	1	45312077	45400962	88885
1038	1	45400962	45409152	8191
1039	1	45409152	45442079	32927
1040	1	45442079	45442094	15
1041	1	45442094	45442178	85
1042	1	45442178	45446105	3927
1043	1	45446105	45481177	35072
1044	1	45481177	45694916	213739
1045	1	45694916	45694935	20
1046	1	45694935	45700810	5875
1047	1	45700810	45794565	93755
1048	1	45794565	45802312	7748
1049	1	45802312	45802728	416
1050	1	45802728	45817523	14795
1051	1	45817523	45818988	1465
1052	1	45818988	45837025	18037
1053	1	45837025	45853071	16046
1054	1	45853071	45891011	37940
1055	1	45891011	45908456	17446
1056	1	45908456	45908601	145
1057	1	45908601	45935258	26658
1058	1	45935258	45949514	14256
1059	1	45949514	45955193	5679
1060	1	45955193	45955283	90
1061	1	45955283	45999479	44197
1062	1	45999479	46183956	184477
1063	1	46183956	46243678	59723
1064	1	46243678	46246147	2469
1065	1	46246147	46501599	255452
1066	1	46501599	46557006	55407
1067	1	46557006	46557036	30
1068	1	46557036	46557768	732
1069	1	46557768	46557937	169
1070	1	46557937	46560032	2095
1071	1	46560032	46580590	20558
1072	1	46580590	46629392	48802
1073	1	46629392	46629411	19
1074	1	46629411	46746973	117563
1075	1	46746973	46898959	151986
1076	1	46898959	47139135	240176
1077	1	47139135	47217581	78447
1078	1	47217581	47295741	78160
1079	1	47295741	47295778	37
1080	1	47295778	47295820	42
1081	1	47295820	47295983	163
1082	1	47295983	47307724	11742
1083	1	47307724	47308035	311
1084	1	47308035	47314926	6891
1085	1	47314926	47315749	824
1086	1	47315749	47444893	129144
1087	1	47444893	47482349	37457
1088	1	47482349	47516133	33784
1089	1	47516133	47649403	133270
1090	1	47649403	47676654	27252
1091	1	47676654	47676796	142
1092	1	47676796	47676837	41
1093	1	47676837	47677006	169
1094	1	47677006	47677658	652
1095	1	47677658	47830342	152684
1096	1	47830342	47909226	78884
1097	1	47909226	47996613	87387
1098	1	47996613	48102307	105694
1099	1	48102307	48414880	312574
1100	1	48414880	48604638	189758
1101	1	48604638	48921795	317157
1102	1	48921795	48923504	1709
1103	1	48923504	48924035	531
1104	1	48924035	49239150	315115
1105	1	49239150	49334819	95669
1106	1	49334819	49452044	117225
1107	1	49452044	49452216	172
1108	1	49452216	49519021	66805
1109	1	49519021	49519064	44
1110	1	49519064	49622865	103801
1111	1	49622865	49639571	16706
1112	1	49639571	49790078	150507
1113	1	49790078	49813907	23829
1114	1	49813907	49818087	4180
1115	1	49818087	49852023	33936
1116	1	49852023	49852236	213
1117	1	49852236	49854629	2394
1118	1	49854629	49856457	1828
1119	1	49856457	49974055	117598
1120	1	49974055	50075482	101428
1121	1	50075482	50089346	13864
1122	1	50089346	50122667	33322
1123	1	50122667	50339885	217218
1124	1	50339885	50645468	305583
1125	1	50645468	50670960	25492
1126	1	50670960	50896787	225827
1127	1	50896787	50897017	231
1128	1	50897017	51016209	119192
1129	1	51016209	51041612	25404
1130	1	51041612	51288022	246410
1131	1	51288022	51306923	18902
1132	1	51306923	51318364	11441
1133	1	51318364	51318925	561
1134	1	51318925	51538998	220073
1135	1	51538998	51757106	218109
1136	1	51757106	51757456	350
1137	1	51757456	51757759	304
1138	1	51757759	51757814	55
1139	1	51757814	51910322	152508
1140	1	51910322	51910401	79
1141	1	51910401	51910502	101
1142	1	51910502	51994669	84167
1143	1	51994669	52079120	84451
1144	1	52079120	52161611	82491
1145	1	52161611	52161643	32
1146	1	52161643	52194851	33209
1147	1	52194851	52207988	13137
1148	1	52207988	52222740	14752
1149	1	52222740	52222961	221
1150	1	52222961	52251823	28862
1151	1	52251823	52259744	7922
1152	1	52259744	52265752	6008
1153	1	52265752	52346537	80785
1154	1	52346537	52459018	112482
1155	1	52459018	52630313	171295
1156	1	52630313	52630333	20
1157	1	52630333	52632208	1875
1158	1	52632208	52636243	4035
1159	1	52636243	52637291	1049
1160	1	52637291	52637427	136
1161	1	52637427	52637616	189
1162	1	52637616	52771312	133696
1163	1	52771312	52862531	91219
1164	1	52862531	52862536	6
1165	1	52862536	52862561	25
1166	1	52862561	53074050	211489
1167	1	53074050	53082106	8056
1168	1	53082106	53084296	2191
1169	1	53084296	53114836	30540
1170	1	53114836	53125435	10599
1171	1	53125435	53148858	23423
1172	1	53148858	53336830	187972
1173	1	53336830	53336900	70
1174	1	53336900	53342296	5396
1175	1	53342296	53345547	3251
1176	1	53345547	53373359	27812
1177	1	53373359	53401776	28418
1178	1	53401776	53409372	7596
1179	1	53409372	53619824	210453
1180	1	53619824	53993329	373505
1181	1	53993329	53994296	967
1182	1	53994296	53994884	589
1183	1	53994884	53998147	3263
1184	1	53998147	54001572	3426
1185	1	54001572	54268348	266776
1186	1	54268348	54269135	787
1187	1	54269135	54271632	2498
1188	1	54271632	54304170	32538
1189	1	54304170	54465172	161003
1190	1	54465172	54465536	364
1191	1	54465536	54467122	1587
1192	1	54467122	54665953	198831
1193	1	54665953	54829454	163501
1194	1	54829454	54844510	15057
1195	1	54844510	55092946	248436
1196	1	55092946	55298062	205116
1197	1	55298062	55301141	3080
1198	1	55301141	55305333	4192
1199	1	55305333	55305966	634
1200	1	55305966	55306644	678
1201	1	55306644	55306872	229
1202	1	55306872	55315184	8312
1203	1	55315184	55369204	54020
1204	1	55369204	55369833	629
1205	1	55369833	55371426	1594
1206	1	55371426	55448788	77362
1207	1	55448788	55449383	595
1208	1	55449383	55449446	64
1209	1	55449446	55451451	2005
1210	1	55451451	55452448	997
1211	1	55452448	55481723	29276
1212	1	55481723	55756366	274643
1213	1	55756366	55759208	2842
1214	1	55759208	55824270	65062
1215	1	55824270	55827777	3508
1216	1	55827777	56033621	205844
1217	1	56033621	56072610	38989
1218	1	56072610	56133807	61197
1219	1	56133807	56322115	188308
1220	1	56322115	56562057	239942
1221	1	56562057	56564708	2651
1222	1	56564708	56567635	2927
1223	1	56567635	56568395	760
1224	1	56568395	56621776	53381
1225	1	56621776	56712548	90772
1226	1	56712548	56887582	175034
1227	1	56887582	57251754	364172
1228	1	57251754	57560178	308424
1229	1	57560178	57568570	8393
1230	1	57568570	57850109	281539
1231	1	57850109	58022724	172615
1232	1	58022724	58052228	29504
1233	1	58052228	58052811	584
1234	1	58052811	58053381	570
1235	1	58053381	58055035	1654
1236	1	58055035	58059107	4072
1237	1	58059107	58303816	244709
1238	1	58303816	58304502	686
1239	1	58304502	58305079	578
1240	1	58305079	58443799	138720
1241	1	58443799	58443908	110
1242	1	58443908	58444263	355
1243	1	58444263	58582097	137834
1244	1	58582097	58806693	224596
1245	1	58806693	58830752	24060
1246	1	58830752	58866356	35604
1247	1	58866356	58980767	114412
1248	1	58980767	59053335	72568
1249	1	59053335	59091227	37892
1250	1	59091227	59091371	144
1251	1	59091371	59091418	48
1252	1	59091418	59509457	418039
1253	1	59509457	59674179	164722
1254	1	59674179	59764768	90589
1255	1	59764768	59765171	403
1256	1	59765171	59765193	23
1257	1	59765193	59765217	24
1258	1	59765217	59833631	68414
1259	1	59833631	59903481	69850
1260	1	59903481	59909040	5559
1261	1	59909040	59927975	18935
1262	1	59927975	59946903	18929
1263	1	59946903	60027198	80295
1264	1	60027198	60045064	17867
1265	1	60045064	60045251	187
1266	1	60045251	60123118	77868
1267	1	60123118	60148651	25533
1268	1	60148651	60148671	20
1269	1	60148671	60148681	11
1270	1	60148681	60148686	5
1271	1	60148686	60215418	66732
1272	1	60215418	60264703	49285
1273	1	60264703	60331929	67226
1274	1	60331929	60775888	443960
1275	1	60775888	60775926	38
1276	1	60775926	60866064	90138
1277	1	60866064	60871092	5028
1278	1	60871092	60871517	426
1279	1	60871517	60874333	2816
1280	1	60874333	60971849	97516
1281	1	60971849	61025139	53290
1282	1	61025139	61144482	119344
1283	1	61144482	61146128	1646
1284	1	61146128	61246445	100317
1285	1	61246445	61246917	472
1286	1	61246917	61376334	129417
1287	1	61376334	61619692	243359
1288	1	61619692	61619732	40
1289	1	61619732	61620663	931
1290	1	61620663	61631390	10727
1291	1	61631390	61876313	244924
1292	1	61876313	61876395	82
1293	1	61876395	61876461	66
1294	1	61876461	61876801	340
1295	1	61876801	61888791	11990
1296	1	61888791	61900196	11406
1297	1	61900196	61930902	30706
1298	1	61930902	62334764	403863
1299	1	62334764	62334802	38
1300	1	62334802	62339718	4916
1301	1	62339718	62345004	5286
1302	1	62345004	62345057	53
1303	1	62345057	62345103	47
1304	1	62345103	62345142	39
1305	1	62345142	62345679	537
1306	1	62345679	62345863	185
1307	1	62345863	62436411	90548
1308	1	62436411	62436447	36
1309	1	62436447	62436485	38
1310	1	62436485	62442828	6343
1311	1	62442828	62443155	327
1312	1	62443155	62446061	2906
1313	1	62446061	62498312	52252
1314	1	62498312	62498906	594
1315	1	62498906	62897541	398635
1316	1	62897541	62903180	5640
1317	1	62903180	63218085	314905
1318	1	63218085	63304637	86552
1319	1	63304637	63330024	25388
1320	1	63330024	63331425	1401
1321	1	63331425	63432476	101051
1322	1	63432476	63502637	70162
1323	1	63502637	63512944	10307
1324	1	63512944	63533246	20302
1325	1	63533246	63533338	92
1326	1	63533338	63533450	113
1327	1	63533450	63582316	48866
1328	1	63582316	63609028	26713
1329	1	63609028	63649932	40904
1330	1	63649932	63954306	304375
1331	1	63954306	64015888	61582
1332	1	64015888	64018947	3059
1333	1	64018947	64169695	150748
1334	1	64169695	64247735	78040
1335	1	64247735	64266271	18537
1336	1	64266271	64266643	372
1337	1	64266643	64322257	55615
1338	1	64322257	64334954	12697
1339	1	64334954	64335112	158
1340	1	64335112	64336151	1039
1341	1	64336151	64402144	65993
1342	1	64402144	64547867	145724
1343	1	64547867	64548580	713
1344	1	64548580	64550348	1768
1345	1	64550348	64550398	51
1346	1	64550398	64576794	26396
1347	1	64576794	64607514	30720
1348	1	64607514	64627212	19698
1349	1	64627212	64627221	9
1350	1	64627221	64627247	27
1351	1	64627247	64790876	163629
1352	1	64790876	64903056	112181
1353	1	64903056	64944255	41199
1354	1	64944255	64944297	43
1355	1	64944297	65071972	127675
1356	1	65071972	65109198	37226
1357	1	65109198	65123842	14644
1358	1	65123842	65123908	67
1359	1	65123908	65241392	117484
1360	1	65241392	65242849	1457
1361	1	65242849	65246543	3694
1362	1	65246543	65246565	22
1363	1	65246565	65252114	5549
1364	1	65252114	65350637	98524
1365	1	65350637	65423567	72930
1366	1	65423567	65464618	41051
1367	1	65464618	65782621	318003
1368	1	65782621	65824389	41768
1369	1	65824389	65827556	3168
1370	1	65827556	66177177	349621
1371	1	66177177	66240080	62903
1372	1	66240080	66345641	105561
1373	1	66345641	66387391	41751
1374	1	66387391	66395904	8513
1375	1	66395904	66400690	4786
1376	1	66400690	66416735	16045
1377	1	66416735	66454545	37811
1378	1	66454545	66500939	46394
1379	1	66500939	66503893	2955
1380	1	66503893	66505010	1117
1381	1	66505010	66554544	49534
1382	1	66554544	66567694	13150
1383	1	66567694	66576309	8616
1384	1	66576309	66741840	165531
1385	1	66741840	66802879	61039
1386	1	66802879	66803794	916
1387	1	66803794	66803896	102
1388	1	66803896	66956415	152519
1389	1	66956415	66956864	449
1390	1	66956864	67150908	194044
1391	1	67150908	67263119	112211
1392	1	67263119	67532770	269652
1393	1	67532770	67534985	2215
1394	1	67534985	67694392	159407
1395	1	67694392	67735202	40810
1396	1	67735202	68004755	269554
1397	1	68004755	68448999	444244
1398	1	68448999	68455299	6300
1399	1	68455299	68553189	97890
1400	1	68553189	68672041	118852
1401	1	68672041	68886361	214320
1402	1	68886361	69062638	176278
1403	1	69062638	69107629	44991
1404	1	69107629	69404820	297191
1405	1	69404820	69551647	146827
1406	1	69551647	69706237	154591
1407	1	69706237	69706295	58
1408	1	69706295	69758695	52400
1409	1	69758695	69834339	75645
1410	1	69834339	69860195	25856
1411	1	69860195	69890877	30682
1412	1	69890877	69978795	87918
1413	1	69978795	70069216	90421
1414	1	70069216	70069310	95
1415	1	70069310	70100949	31639
1416	1	70100949	70138530	37581
1417	1	70138530	70154214	15684
1418	1	70154214	70161076	6863
1419	1	70161076	70166517	5441
1420	1	70166517	70173309	6792
1421	1	70173309	70212988	39680
1422	1	70212988	70254436	41448
1423	1	70254436	70256943	2507
1424	1	70256943	70347572	90630
1425	1	70347572	70592009	244437
1426	1	70592009	70725876	133867
1427	1	70725876	70726557	681
1428	1	70726557	70738488	11931
1429	1	70738488	70848201	109713
1430	1	70848201	70855853	7652
1431	1	70855853	70961729	105876
1432	1	70961729	71071234	109505
1433	1	71071234	71243538	172304
1434	1	71243538	71341059	97521
1435	1	71341059	71342022	964
1436	1	71342022	71582820	240798
1437	1	71582820	71589075	6255
1438	1	71589075	71596877	7802
1439	1	71596877	71596998	121
1440	1	71596998	71597122	124
1441	1	71597122	71611585	14464
1442	1	71611585	71613900	2315
1443	1	71613900	71994806	380906
1444	1	71994806	72143065	148259
1445	1	72143065	72233459	90394
1446	1	72233459	72234427	968
1447	1	72234427	72234447	20
1448	1	72234447	72237948	3501
1449	1	72237948	72366338	128390
1450	1	72366338	72492207	125869
1451	1	72492207	72492337	130
1452	1	72492337	72537008	44671
1453	1	72537008	72670340	133332
1454	1	72670340	72837846	167507
1455	1	72837846	72848974	11128
1456	1	72848974	72853024	4050
1457	1	72853024	72959938	106915
1458	1	72959938	73313103	353165
1459	1	73313103	73342670	29567
1460	1	73342670	73345639	2969
1461	1	73345639	73345647	9
1462	1	73345647	73495514	149867
1463	1	73495514	73656325	160811
1464	1	73656325	73697044	40719
1465	1	73697044	73703368	6324
1466	1	73703368	73742423	39055
1467	1	73742423	73875737	133314
1468	1	73875737	74517243	641506
1469	1	74517243	74614104	96861
1470	1	74614104	74614134	31
1471	1	74614134	74618689	4555
1472	1	74618689	74638115	19426
1473	1	74638115	74733098	94983
1474	1	74733098	75410409	677312
1475	1	75410409	75410519	110
1476	1	75410519	75410566	48
1477	1	75410566	75411242	676
1478	1	75411242	75431568	20326
1479	1	75431568	75462834	31267
1480	1	75462834	75463834	1000
1481	1	75463834	75467121	3288
1482	1	75467121	75467344	223
1483	1	75467344	75467628	284
1484	1	75467628	75468396	768
1485	1	75468396	75498133	29737
1486	1	75498133	75546390	48257
1487	1	75546390	75583032	36642
1488	1	75583032	75638818	55786
1489	1	75638818	75651528	12710
1490	1	75651528	75677506	25979
1491	1	75677506	75741690	64184
1492	1	75741690	75775033	33344
1493	1	75775033	75779454	4421
1494	1	75779454	75868777	89324
1495	1	75868777	75922777	54000
1496	1	75922777	76010435	87658
1497	1	76010435	76091617	81182
1498	1	76091617	76174414	82798
1499	1	76174414	76174455	41
1500	1	76174455	76246425	71970
1501	1	76246425	76284368	37944
1502	1	76284368	76754534	470166
1503	1	76754534	76889462	134928
1504	1	76889462	76891149	1687
1505	1	76891149	76896561	5412
1506	1	76896561	76902852	6291
1507	1	76902852	77227024	324172
1508	1	77227024	77261030	34007
1509	1	77261030	77261466	436
1510	1	77261466	77261484	18
1511	1	77261484	77413178	151695
1512	1	77413178	77423787	10609
1513	1	77423787	77435802	12015
1514	1	77435802	77438239	2438
1515	1	77438239	77498531	60292
1516	1	77498531	77527373	28842
1517	1	77527373	77556386	29013
1518	1	77556386	77697189	140803
1519	1	77697189	77811256	114067
1520	1	77811256	77964190	152934
1521	1	77964190	78063715	99525
1522	1	78063715	78063934	220
1523	1	78063934	78144969	81035
1524	1	78144969	78423032	278063
1525	1	78423032	78657496	234464
1526	1	78657496	78658783	1287
1527	1	78658783	79308838	650056
1528	1	79308838	79310525	1687
1529	1	79310525	79391859	81335
1530	1	79391859	79584457	192598
1531	1	79584457	79788523	204067
1532	1	79788523	80063398	274875
1533	1	80063398	80080210	16813
1534	1	80080210	80080238	28
1535	1	80080238	80089891	9653
1536	1	80089891	80177631	87741
1537	1	80177631	80511514	333883
1538	1	80511514	80511589	75
1539	1	80511589	80511738	149
1540	1	80511738	80705728	193990
1541	1	80705728	80779711	73983
1542	1	80779711	80780934	1224
1543	1	80780934	80925074	144140
1544	1	80925074	80978028	52954
1545	1	80978028	81102803	124776
1546	1	81102803	81120731	17928
1547	1	81120731	81120744	13
1548	1	81120744	81522486	401743
1549	1	81522486	81609171	86685
1550	1	81609171	82019256	410086
1551	1	82019256	82019416	160
1552	1	82019416	82019504	89
1553	1	82019504	82019642	138
1554	1	82019642	82019673	31
1555	1	82019673	82019875	202
1556	1	82019875	82020048	174
1557	1	82020048	82029644	9596
1558	1	82029644	82047580	17937
1559	1	82047580	82172144	124564
1560	1	82172144	82330719	158575
1561	1	82330719	82330757	39
1562	1	82330757	82386188	55431
1563	1	82386188	82390529	4341
1564	1	82390529	82390539	11
1565	1	82390539	82391620	1081
1566	1	82391620	82391822	202
1567	1	82391822	82392101	279
1568	1	82392101	82392115	14
1569	1	82392115	82393153	1038
1570	1	82393153	82394199	1046
1571	1	82394199	82609512	215314
1572	1	82609512	82625192	15680
1573	1	82625192	82707797	82605
1574	1	82707797	82708152	355
1575	1	82708152	82714758	6607
1576	1	82714758	82735087	20329
1577	1	82735087	83283969	548882
1578	1	83283969	83332854	48885
1579	1	83332854	83386464	53611
1580	1	83386464	83394069	7605
1581	1	83394069	83591101	197033
1582	1	83591101	83813790	222689
1583	1	83813790	83833419	19629
1584	1	83833419	83833479	60
1585	1	83833479	83833568	89
1586	1	83833568	83833688	121
1587	1	83833688	83833996	308
1588	1	83833996	83834229	233
1589	1	83834229	83834345	117
1590	1	83834345	83896121	61776
1591	1	83896121	83897568	1448
1592	1	83897568	84280098	382530
1593	1	84280098	84306299	26202
1594	1	84306299	84306409	110
1595	1	84306409	84306605	196
1596	1	84306605	84464727	158123
1597	1	84464727	84481532	16805
1598	1	84481532	84499826	18294
1599	1	84499826	84537842	38016
1600	1	84537842	84552624	14782
1601	1	84552624	84591094	38470
1602	1	84591094	84628139	37045
1603	1	84628139	84628620	481
1604	1	84628620	84704603	75983
1605	1	84704603	84757812	53210
1606	1	84757812	84762833	5021
1607	1	84762833	84764695	1862
1608	1	84764695	84988866	224171
1609	1	84988866	85080672	91806
1610	1	85080672	85716085	635414
1611	1	85716085	85727164	11079
1612	1	85727164	85865333	138169
1613	1	85865333	86356219	490886
1614	1	86356219	86476427	120208
1615	1	86476427	86600641	124214
1616	1	86600641	86601513	872
1617	1	86601513	86602193	680
1618	1	86602193	86602323	131
1619	1	86602323	86606487	4164
1620	1	86606487	86610650	4163
1621	1	86610650	86611076	427
1622	1	86611076	86640335	29259
1623	1	86640335	86640432	97
1624	1	86640432	86643829	3397
1625	1	86643829	86643870	42
1626	1	86643870	86644584	714
1627	1	86644584	86853308	208724
1628	1	86853308	86996619	143311
1629	1	86996619	86998074	1455
1630	1	86998074	86998526	452
1631	1	86998526	86999168	642
1632	1	86999168	87012361	13194
1633	1	87012361	87014578	2217
1634	1	87014578	87021851	7273
1635	1	87021851	87167762	145912
1636	1	87167762	87171971	4209
1637	1	87171971	87338338	166367
1638	1	87338338	87783982	445644
1639	1	87783982	87918146	134164
1640	1	87918146	87931201	13056
1641	1	87931201	87941183	9982
1642	1	87941183	87941321	138
1643	1	87941321	87958774	17453
1644	1	87958774	87961375	2601
1645	1	87961375	87961387	12
1646	1	87961387	88003925	42538
1647	1	88003925	88019260	15335
1648	1	88019260	88026770	7511
1649	1	88026770	88047976	21206
1650	1	88047976	88048274	299
1651	1	88048274	88113173	64899
1652	1	88113173	88113428	255
1653	1	88113428	88116128	2700
1654	1	88116128	88116223	95
1655	1	88116223	88135057	18834
1656	1	88135057	88389158	254101
1657	1	88389158	88414661	25503
1658	1	88414661	88430446	15786
1659	1	88430446	88530343	99897
1660	1	88530343	88896058	365715
1661	1	88896058	88897784	1727
1662	1	88897784	88897802	18
1663	1	88897802	88938654	40852
1664	1	88938654	88972693	34040
1665	1	88972693	88991305	18612
1666	1	88991305	89122005	130701
1667	1	89122005	89234310	112305
1668	1	89234310	89235821	1512
1669	1	89235821	89243906	8085
1670	1	89243906	89252037	8132
1671	1	89252037	89314057	62020
1672	1	89314057	89318564	4507
1673	1	89318564	89324757	6193
1674	1	89324757	89325613	856
1675	1	89325613	89365902	40290
1676	1	89365902	89367512	1610
1677	1	89367512	89370386	2874
1678	1	89370386	89396144	25759
1679	1	89396144	89396247	103
1680	1	89396247	89400627	4380
1681	1	89400627	89426841	26214
1682	1	89426841	89455403	28562
1683	1	89455403	89460457	5054
1684	1	89460457	89467162	6706
1685	1	89467162	89604450	137288
1686	1	89604450	89612859	8409
1687	1	89612859	89640160	27301
1688	1	89640160	89821299	181139
1689	1	89821299	89904032	82734
1690	1	89904032	90085478	181446
1691	1	90085478	90085817	339
1692	1	90085817	90737952	652135
1693	1	90737952	90797556	59605
1694	1	90797556	90801213	3657
1695	1	90801213	90874545	73332
1696	1	90874545	90885251	10706
1697	1	90885251	91062462	177212
1698	1	91062462	91149787	87325
1699	1	91149787	91214209	64423
1700	1	91214209	91430986	216777
1701	1	91430986	91494631	63645
1702	1	91494631	91495564	933
1703	1	91495564	91499131	3567
1704	1	91499131	91644025	144895
1705	1	91644025	91763911	119886
1706	1	91763911	91770365	6454
1707	1	91770365	91771600	1235
1708	1	91771600	91771859	260
1709	1	91771859	91771973	114
1710	1	91771973	91772000	27
1711	1	91772000	92101766	329766
1712	1	92101766	92120072	18307
1713	1	92120072	92206269	86197
1714	1	92206269	92211294	5026
1715	1	92211294	92519710	308416
1716	1	92519710	92619647	99938
1717	1	92619647	92719552	99905
1718	1	92719552	93058209	338657
1719	1	93058209	93059458	1249
1720	1	93059458	93059975	518
1721	1	93059975	93060867	892
1722	1	93060867	93061126	259
1723	1	93061126	93061289	163
1724	1	93061289	93061423	134
1725	1	93061423	93291122	229700
1726	1	93291122	93298236	7114
1727	1	93298236	93328059	29823
1728	1	93328059	93361799	33740
1729	1	93361799	93403212	41413
1730	1	93403212	93414606	11394
1731	1	93414606	93419787	5182
1732	1	93419787	93507110	87323
1733	1	93507110	93531546	24437
1734	1	93531546	93608711	77165
1735	1	93608711	93621229	12518
1736	1	93621229	93832329	211100
1737	1	93832329	93832738	409
1738	1	93832738	93833326	589
1739	1	93833326	93833677	351
1740	1	93833677	93835341	1664
1741	1	93835341	93884464	49124
1742	1	93884464	93929028	44564
1743	1	93929028	93929732	704
1744	1	93929732	93977218	47487
1745	1	93977218	93977384	166
1746	1	93977384	93981958	4574
1747	1	93981958	94023566	41608
1748	1	94023566	94152858	129292
1749	1	94152858	94298469	145612
1750	1	94298469	94497045	198576
1751	1	94497045	94883283	386238
1752	1	94883283	95100810	217527
1753	1	95100810	95110639	9830
1754	1	95110639	95132719	22080
1755	1	95132719	95153014	20295
1756	1	95153014	95247437	94423
1757	1	95247437	95664057	416620
1758	1	95664057	95961029	296972
1759	1	95961029	95986710	25682
1760	1	95986710	95986867	157
1761	1	95986867	95989130	2263
1762	1	95989130	95989212	82
1763	1	95989212	96008759	19548
1764	1	96008759	96056464	47705
1765	1	96056464	96335882	279418
1766	1	96335882	96335919	37
1767	1	96335919	96825590	489672
1768	1	96825590	96850030	24440
1769	1	96850030	96954507	104477
1770	1	96954507	97034487	79980
1771	1	97034487	97042785	8299
1772	1	97042785	97044793	2008
1773	1	97044793	97163158	118365
1774	1	97163158	97437064	273906
1775	1	97437064	97437400	336
1776	1	97437400	97441754	4355
1777	1	97441754	97456410	14656
1778	1	97456410	97768887	312477
1779	1	97768887	97861878	92991
1780	1	97861878	97864174	2296
1781	1	97864174	97864233	60
1782	1	97864233	97882789	18556
1783	1	97882789	97893476	10687
1784	1	97893476	97895348	1873
1785	1	97895348	97895460	112
1786	1	97895460	97901044	5584
1787	1	97901044	97908790	7746
1788	1	97908790	97909033	243
1789	1	97909033	97976985	67953
1790	1	97976985	98044996	68011
1791	1	98044996	98045088	92
1792	1	98045088	98045302	214
1793	1	98045302	98045570	269
1794	1	98045570	98119790	74220
1795	1	98119790	98242056	122267
1796	1	98242056	98250298	8242
1797	1	98250298	98336160	85862
1798	1	98336160	98341757	5597
1799	1	98341757	98354551	12795
1800	1	98354551	98431782	77231
1801	1	98431782	98491969	60188
1802	1	98491969	98495594	3625
1803	1	98495594	98512014	16420
1804	1	98512014	98514724	2710
1805	1	98514724	98515422	698
1806	1	98515422	98555458	40037
1807	1	98555458	98556732	1274
1808	1	98556732	98564639	7907
1809	1	98564639	98615566	50927
1810	1	98615566	99082605	467039
1811	1	99082605	99159404	76800
1812	1	99159404	99494093	334689
1813	1	99494093	99494679	586
1814	1	99494679	99713669	218990
1815	1	99713669	99720781	7112
1816	1	99720781	99720824	44
1817	1	99720824	99763276	42452
1818	1	99763276	99826894	63618
1819	1	99826894	99885640	58746
1820	1	99885640	100213760	328121
1821	1	100213760	100224774	11014
1822	1	100224774	100224821	47
1823	1	100224821	100248435	23615
1824	1	100248435	100753475	505040
1825	1	100753475	101559720	806246
1826	1	101559720	101602636	42916
1827	1	101602636	101651319	48683
1828	1	101651319	101654280	2961
1829	1	101654280	101753609	99329
1830	1	101753609	101760241	6633
1831	1	101760241	101917404	157163
1832	1	101917404	102025580	108177
1833	1	102025580	102051985	26405
1834	1	102051985	102087531	35547
1835	1	102087531	102091408	3877
1836	1	102091408	102854534	763126
1837	1	102854534	102875721	21187
1838	1	102875721	102942522	66801
1839	1	102942522	102942837	315
1840	1	102942837	102942846	9
1841	1	102942846	102942850	5
1842	1	102942850	102942914	64
1843	1	102942914	102942933	19
1844	1	102942933	102943435	503
1845	1	102943435	102996564	53129
1846	1	102996564	102996580	16
1847	1	102996580	103025073	28493
1848	1	103025073	103418985	393912
1849	1	103418985	103419054	69
1850	1	103419054	103465357	46303
1851	1	103465357	103490832	25476
1852	1	103490832	103518765	27933
1853	1	103518765	103519831	1066
1854	1	103519831	103564490	44659
1855	1	103564490	104047004	482514
1856	1	104047004	105534583	1487579
1857	1	105534583	106139112	604529
1858	1	106139112	106174972	35861
1859	1	106174972	106355671	180699
1860	1	106355671	106363019	7349
1861	1	106363019	106892399	529380
1862	1	106892399	106912047	19648
1863	1	106912047	107091961	179915
1864	1	107091961	107290257	198296
1865	1	107290257	107290323	66
1866	1	107290323	107290330	7
1867	1	107290330	107314309	23979
1868	1	107314309	107316848	2539
1869	1	107316848	107378093	61245
1870	1	107378093	107434577	56485
1871	1	107434577	107456278	21701
1872	1	107456278	107456398	120
1873	1	107456398	107456585	187
1874	1	107456585	107803217	346633
1875	1	107803217	108045896	242679
1876	1	108045896	108275313	229417
1877	1	108275313	108634426	359113
1878	1	108634426	108636937	2511
1879	1	108636937	110182766	1545830
1880	1	110182766	110672222	489456
1881	1	110672222	111552247	880026
1882	1	111552247	111659404	107157
1883	1	111659404	112613119	953715
1884	1	112613119	112613423	304
1885	1	112613423	112801343	187921
1886	1	112801343	113544244	742901
1887	1	113544244	113749099	204855
1888	1	113749099	113755664	6565
1889	1	113755664	113836068	80405
1890	1	113836068	116041333	2205265
1891	1	116041333	116426168	384835
1892	1	116426168	116426171	3
1893	1	116426171	116453165	26994
1894	1	116453165	116461462	8298
1895	1	116461462	116462300	838
1896	1	116462300	117101816	639516
1897	1	117101816	118475640	1373825
1898	1	118475640	118525471	49831
1899	1	118525471	119391125	865654
1900	1	119391125	119391387	262
1901	1	119391387	119391664	278
1902	1	119391664	119422651	30987
1903	1	119422651	119422776	126
1904	1	119422776	120098613	675837
1905	1	120098613	120202662	104049
1906	1	120202662	121066131	863469
1907	1	121066131	121800094	733964
1908	1	121800094	122476717	676623
1909	1	122476717	122477088	371
1910	1	122477088	122585321	108233
1911	1	122585321	122593431	8110
1912	1	122593431	122755979	162548
1913	1	122755979	122834751	78773
1914	1	122834751	122837539	2788
1915	1	122837539	122841153	3614
1916	1	122841153	122893773	52620
1917	1	122893773	122950616	56844
1918	1	122950616	122950987	371
1919	1	122950987	123143739	192752
1920	1	123143739	123352381	208643
1921	1	123352381	124309982	957601
1922	1	124309982	124356880	46898
1923	1	124356880	124562604	205724
1924	1	124562604	124573509	10906
1925	1	124573509	124626377	52868
1926	1	124626377	126707899	2081522
1927	1	126707899	127522456	814558
1928	1	127522456	128816749	1294293
1929	1	128816749	130680125	1863376
1930	1	130680125	130748015	67890
1931	1	130748015	130789949	41935
1932	1	130789949	130903326	113377
1933	1	130903326	132416386	1513060
1934	1	132416386	132479443	63057
1935	1	132479443	134411762	1932320
1936	1	134411762	137411778	3000016
1937	1	137411778	138113981	702203
1938	1	138113981	138300212	186231
1939	1	138300212	138914843	614631
1940	1	138914843	139007167	92324
1941	1	139007167	139648228	641061
1942	1	139648228	139942345	294117
1943	1	139942345	139943352	1007
1944	1	139943352	139945561	2210
1945	1	139945561	139945575	14
1946	1	139945575	139946654	1079
1947	1	139946654	139947800	1146
1948	1	139947800	139947872	72
1949	1	139947872	139947930	59
1950	1	139947930	139969238	21308
1951	1	139969238	140040899	71662
1952	1	140040899	140217629	176730
1953	1	140217629	141046888	829259
1954	1	141046888	141049959	3072
1955	1	141049959	141050190	231
1956	1	141050190	141199279	149089
1957	1	141199279	141202247	2968
1958	1	141202247	141216459	14212
1959	1	141216459	141217375	916
1960	1	141217375	141281500	64126
1961	1	141281500	141282235	735
1962	1	141282235	141420630	138396
1963	1	141420630	141585891	165261
1964	1	141585891	141589960	4069
1965	1	141589960	141630950	40990
1966	1	141630950	141637711	6761
1967	1	141637711	141822984	185273
1968	1	141822984	141823442	458
1969	1	141823442	141938490	115048
1970	1	141938490	141940880	2390
1971	1	141940880	141940985	106
1972	1	141940985	142077687	136702
1973	1	142077687	142385099	307413
1974	1	142385099	142505952	120853
1975	1	142505952	142657857	151906
1976	1	142657857	143469671	811814
1977	1	143469671	143484818	15147
1978	1	143484818	143632504	147686
1979	1	143632504	143632825	321
1980	1	143632825	143635037	2212
1981	1	143635037	143640243	5207
1982	1	143640243	143642238	1995
1983	1	143642238	143644844	2606
1984	1	143644844	143662546	17702
1985	1	143662546	143804982	142436
1986	1	143804982	144076452	271470
1987	1	144076452	144621741	545289
1988	1	144621741	145139239	517499
1989	1	145139239	145894250	755011
1990	1	145894250	145920837	26587
1991	1	145920837	145987475	66639
1992	1	145987475	145996779	9304
1993	1	145996779	146036474	39695
1994	1	146036474	146121900	85426
1995	1	146121900	146464385	342485
1996	1	146464385	147730974	1266590
1997	1	147730974	148096146	365172
1998	1	148096146	148521702	425556
[truncated: 25,007 more rows]
