# Supplementary material for: CUBIC: an atlas of genetic architecture promises directed maize improvement
Source: Genome Biol. 2020 Jan 24;21:20. doi: 10.1186/s13059-020-1930-x (PMC6979394; doi:10.1186/s13059-020-1930-x)
Supplement: Supplementary file 7 — Additional file 7. Summary of QTL via hGWAS. [file 13059_2020_1930_MOESM7_ESM.xlsx]

## Sheet: Additional_file_7
Additional file 7. Summary of QTL via hGWAS.
Trait	Peak bin	Chr	Start	End	Interval	LRT	PVE (%)	Gene_counts	Assigned type	Possible causal genes from public studies	Reference
ATI	5045	2	8909101	10497969	1588868	14.3338	8.88564	65	known_gene	apo1	1
ATI	5135	2	11973877	12176151	202274	10.776	7.17534	14	novel_QTL	—	—
ATI	5202	2	14010282	1.45468e+07	536520	9.42481	6.30022	18	novel_QTL	—	—
ATI	16331	5	2.14679e+08	2.14681e+08	1963	7.67031	9.63725	0	novel_QTL	—	—
ATI	16350	5	2.14893e+08	215425860	532884	12.45	9.39144	24	candidate_gene	—	2
ATI	18553	6	1.64154e+08	164543054	388626	13.3634	7.23585	13	known_gene	ga2ox8	3
ATI	18729	7	1.29252e+06	2796583	1.50406e+06	18.7867	10.2861	62	candidate_gene	—	2
ATI	21451	8	15573349	1.55774e+07	4096.5	8.30269	7.70053	0	novel_QTL	—	—
ATI	22369	8	1.23988e+08	123989095	1313.5	7.50238	8.44067	0	novel_QTL	—	—
ATI	25476	9	153537725	1.53691e+08	152822	8.52415	6.91808	5	novel_QTL	—	—
ATI	26724	10	139689512	1.4029e+08	600594	9.67286	6.84328	17	known_gene	zfl1	4
ATI	26740	10	140417125	1.40421e+08	3598.5	7.93089	6.38025	0	novel_QTL	—	—
ATI	26752	10	140755680	1.41251e+08	495694	11.5989	7.412	18	novel_QTL	—	—
ATI	26844	10	143874671	143875200	529	7.1618	4.76656	0	novel_QTL	—	—
ATI	26856	10	143884636	144162875	278239	11.0363	5.54553	14	novel_QTL	—	—
ATI	26912	10	145560075	1.46441e+08	881268	8.94839	5.46381	36	candidate_gene	—	2
CW	4701	1	298840069	299351245	511176	11.7104	5.29316	17	known_QTL	—	5
CW	7926	3	1333992	1.58652e+06	252532	9.25931	6.91105	12	novel_QTL	—	—
CW	8001	3	3560812	3623202	62390	7.53641	4.95384	0	novel_QTL	—	—
CW	8011	3	3710616	3712415	1799	7.58372	5.08449	0	novel_QTL	—	—
CW	9200	3	1.65099e+08	165098651	36.5	7.42505	6.53162	0	novel_QTL	—	—
CW	13713	5	2789795	2.79052e+06	725.5	7.10567	6.83044	0	novel_QTL	—	—
CW	17002	6	84541239	84837978	296739	7.40277	8.53783	7	novel_QTL	—	—
CW	17873	6	1.35823e+08	1.36442e+08	619159	7.89422	7.64163	12	novel_QTL	—	—
CW	18502	6	162343120	1.62385e+08	41821.5	7.21111	7.98816	1	novel_QTL	—	—
CW	19880	7	123504633	1.23645e+08	140612	8.89341	3.2347	4	known_QTL	—	5
CW	21000	7	1.74568e+08	1.74573e+08	5219	7.21403	8.33355	0	novel_QTL	—	—
CW	21022	7	174850453	1.74869e+08	18742.5	8.13248	5.87664	1	novel_QTL	—	—
CW	21032	7	174916428	175275802	359374	8.92795	6.60886	8	novel_QTL	—	—
DTA	1659	1	8.80039e+07	95153014	7.14909e+06	17.863	8.38294	87	candidate_gene	—	2
DTA	5865	2	61303467	6.13944e+07	90963.5	10.6814	8.89006	0	novel_QTL	—	—
DTA	8031	3	4677801	4.80672e+06	128922	10.0331	10.116	6	novel_QTL	—	—
DTA	9781	3	1.96381e+08	196380956	83.5	7.33506	4.44052	0	novel_QTL	—	—
DTA	9788	3	196638800	1.96856e+08	217164	7.12824	4.30494	2	novel_QTL	—	—
DTA	9799	3	197075052	1.97131e+08	56406.5	7.4862	4.67302	1	novel_QTL	—	—
DTA	9815	3	197582328	1.9773e+08	147758	9.0177	4.25979	2	candidate_gene	—	2
DTA	9851	3	199331006	1.99682e+08	351084	8.00201	4.97746	8	novel_QTL	—	—
DTA	9891	3	2.00213e+08	2.01399e+08	1185195	12.906	5.14885	40	candidate_gene	—	2
DTA	10734	3	229616755	229731717	114962	7.96755	5.67452	9	novel_QTL	—	—
DTA	13836	5	6.53274e+06	6.60048e+06	67737	8.11676	9.80663	5	novel_QTL	—	—
DTA	13882	5	7.13931e+06	7.78507e+06	645756	11.6681	8.90918	34	novel_QTL	—	—
DTA	13909	5	8.46551e+06	9186216	720704	7.89975	6.55217	18	novel_QTL	—	—
DTA	18428	6	1.59797e+08	1.60312e+08	515019	9.90705	4.64791	33	novel_QTL	—	—
DTA	18485	6	1.61367e+08	162202529	835246	11.6654	9.59472	43	novel_QTL	—	—
DTA	19989	7	1.3054e+08	1.30648e+08	108003	10.156	5.39375	1	novel_QTL	—	—
DTA	22307	8	1.19469e+08	120727088	1.25825e+06	7.48129	10.5048	27	candidate_gene	—	2
DTA	22428	8	1.21158e+08	1.35023e+08	13864524	29.7738	10.8386	307	known_gene	ZCN8	6
DTA	22531	8	135838813	1.37834e+08	1.99519e+06	9.39364	10.221	45	novel_QTL	—	—
DTA	22550	8	1.38328e+08	1.38896e+08	567543	9.40398	9.66663	11	novel_QTL	—	—
DTS	1734	1	88048274	9.51008e+07	7.05254e+06	21.6249	5.44863	82	candidate_gene	—	2
DTS	8031	3	4.7494e+06	4.80672e+06	57322	7.36069	11.3342	3	novel_QTL	—	—
DTS	9789	3	196380956	197075052	694096	8.83403	4.59749	12	novel_QTL	—	—
DTS	9891	3	2.00817e+08	200929891	112396	8.58119	3.79738	1	novel_QTL	—	—
DTS	13765	5	4361613	4431115	69502	7.88062	5.93993	2	novel_QTL	—	—
DTS	15870	5	198081798	1.98088e+08	6114.5	7.42364	4.29247	1	candidate_gene	—	2
DTS	21452	8	1.55774e+07	15648137	70691.5	12.4048	7.25764	3	novel_QTL	—	—
DTS	21483	8	16442091	17154270	712179	11.2594	7.59429	17	known_gene	vt2	7
DTS	22377	8	124020650	1.2474e+08	719300	10.0215	7.49742	20	candidate_gene	—	2
DTS	22426	8	128027399	130347884	2320485	12.0498	7.818	34	novel_QTL	—	—
DTT	1	1	717	612082	611365	7.19251	5.46546	20	novel_QTL	—	—
DTT	1648	1	8.80193e+07	8.93256e+07	1306353	11.3838	8.88148	18	candidate_gene	—	2
DTT	1713	1	9.17716e+07	9.25197e+07	748110	9.3873	9.56594	14	novel_QTL	—	—
DTT	5057	2	9324146	9.93007e+06	605928	9.07054	5.87237	21	candidate_gene	—	2
DTT	8017	3	3906937	4030200	123263	7.31746	7.35492	4	known_gene	ga2ox13	2
DTT	8031	3	4677801	4.80672e+06	128922	11.1366	7.97246	6	novel_QTL	—	—
DTT	9872	3	200235208	2.00248e+08	13212.5	7.38777	5.49687	1	novel_QTL	—	—
DTT	9891	3	2.00777e+08	201084139	307526	9.48613	5.74924	4	novel_QTL	—	—
DTT	10734	3	229663133	229731717	68584	7.62328	6.19191	4	novel_QTL	—	—
DTT	11192	4	1.2953e+07	1.31879e+07	234930	8.01421	6.91655	4	novel_QTL	—	—
DTT	13882	5	7.13931e+06	7996605	857294	14.1099	10.222	41	novel_QTL	—	—
DTT	13909	5	8.51239e+06	9186216	673830	8.01	8.10089	14	candidate_gene	—	2
DTT	22428	8	119265434	1.35488e+08	1.62227e+07	37.9627	12.9822	356	known_gene	ZCN8	6
DTT	22521	8	135819179	136240525	421346	8.28677	12.4047	8	novel_QTL	—	—
DTT	22538	8	1.36998e+08	1.37834e+08	836391	9.52762	12.2577	22	novel_QTL	—	—
DTT	22550	8	138326316	1.38959e+08	633044	11.5304	11.8429	11	novel_QTL	—	—
DTT	22569	8	139636479	141829359	2192880	11.0649	8.11147	58	novel_QTL	—	—
DTT	23019	8	1.63534e+08	163577538	43206.5	7.34086	3.65642	1	novel_QTL	—	—
DTT	26752	10	140852231	140902878	50647	7.64453	6.68986	0	novel_QTL	—	—
ED	4682	1	2.98207e+08	298208331	1466.5	9.90318	8.5313	0	novel_QTL	—	—
ED	4712	1	298411500	299831878	1420378	15.0489	6.97592	43	known_gene	ga20ox1	8
ED	7924	3	31180	1353178	1321998	10.3253	5.47803	24	novel_QTL	—	—
ED	8196	3	12762482	1.30864e+07	323940	10.1934	6.41331	5	known_gene	ra2	9
ED	10664	3	2.27504e+08	227526746	23162.5	7.40545	5.91334	3	novel_QTL	—	—
ED	10687	3	228526293	228526313	20	7.36963	5.95828	0	novel_QTL	—	—
ED	10711	3	2.29174e+08	2.29231e+08	57164	9.25244	5.71513	1	novel_QTL	—	—
ED	12403	4	169764605	1.69865e+08	100732	7.50952	9.08777	3	novel_QTL	—	—
ED	12560	4	178813707	1.79797e+08	983682	9.4915	6.55281	14	novel_QTL	—	—
ED	12962	4	200366791	2.00427e+08	59775.5	7.7615	10.8124	1	novel_QTL	—	—
ED	13032	4	200826185	2.0985e+08	9.02334e+06	15.0835	10.4701	152	novel_QTL	—	—
ED	18621	6	167095999	167469476	373477	8.90387	7.34801	10	novel_QTL	—	—
ED	18638	6	167634420	1.6781e+08	175802	7.51351	6.34031	8	novel_QTL	—	—
ED	18703	7	1.45622e+06	1.83353e+06	377309	7.87358	3.2326	7	novel_QTL	—	—
ED	19863	7	1.21633e+08	1.21713e+08	80004	7.46656	3.24948	2	novel_QTL	—	—
ED	19869	7	122410270	1.22434e+08	23337.5	7.82918	2.04293	0	novel_QTL	—	—
ED	19880	7	123177330	123697530	520200	9.50571	2.11526	6	novel_QTL	—	—
EH	2642	1	199713866	2.00479e+08	765298	12.1228	5.38707	23	novel_QTL	—	—
EH	4852	2	3348306	3.40516e+06	56849.5	10.0351	6.99051	5	known_gene	WUS1	10
EH	9143	3	1.58931e+08	1.5982e+08	888150	10.0729	11.4778	15	novel_QTL	—	—
EH	9207	3	1.65812e+08	165941853	129798	8.56105	9.40082	3	novel_QTL	—	—
EH	9295	3	170490561	170490840	279	7.72266	8.88349	0	novel_QTL	—	—
EH	9362	3	173048404	175591034	2542630	11.5576	9.14151	44	novel_QTL	—	—
EH	16986	6	82321862	82664717	342855	7.28358	3.36893	7	novel_QTL	—	—
EH	22323	8	1.21158e+08	121664364	505904	7.67167	9.59678	10	novel_QTL	—	—
EH	22335	8	121792713	1.21991e+08	198724	7.73965	9.79511	3	novel_QTL	—	—
EH	22352	8	122837720	122838130	410	7.19469	10.4307	0	novel_QTL	—	—
EH	22369	8	123141895	1.24842e+08	1.69976e+06	12.9979	10.1566	48	known_QTL	—	11
EH	22430	8	1.27494e+08	1.31729e+08	4234648	12.4175	10.1889	82	known_QTL	—	11
EH	22483	8	132718005	1.32908e+08	190442	8.28955	10.3318	3	novel_QTL	—	—
EH	22495	8	134215242	136240709	2025467	9.57429	9.06717	49	known_QTL	—	11
EH	22568	8	139577907	1.39816e+08	238262	10.4838	10.0081	5	novel_QTL	—	—
EH	22623	8	144416128	145086586	670458	9.04972	9.22202	20	novel_QTL	—	—
EH	25633	10	2.66309e+06	2793833	130738	9.15308	6.33197	4	novel_QTL	—	—
EH	25640	10	3.14404e+06	3.2766e+06	132562	8.52607	6.75673	6	novel_QTL	—	—
EL	116	1	4.49514e+06	4.57452e+06	79375	7.59706	6.15484	1	known_QTL	—	5
EL	6370	2	145473715	1.46019e+08	545288	7.76757	5.24348	12	novel_QTL	—	—
EL	6476	2	158240879	158703106	462227	8.45787	4.75196	5	known_QTL	—	5
EL	6498	2	161419425	1.62252e+08	832272	7.44883	4.79406	16	novel_QTL	—	—
EL	6515	2	1.63e+08	163949757	949342	8.87128	5.29271	11	novel_QTL	—	—
EL	6580	2	170599306	1.71129e+08	529634	8.51828	4.34981	17	novel_QTL	—	—
EL	6591	2	171172712	171293971	121259	7.15899	4.59783	3	novel_QTL	—	—
EL	12619	4	182787521	1.83123e+08	335512	8.10699	5.38434	5	novel_QTL	—	—
EL	12631	4	183938855	183941608	2753	7.32741	5.2613	0	novel_QTL	—	—
EL	13680	5	1893688	1.93948e+06	45788.5	7.63842	6.85146	2	novel_QTL	—	—
EL	13700	5	2352989	2.74544e+06	392452	11.4105	2.86186	16	novel_QTL	—	—
EL	15591	5	1.82788e+08	1.82788e+08	56	7.31757	7.42202	0	known_QTL	—	5
EL	15639	5	184329536	1.84397e+08	67313.5	8.38967	6.08432	2	novel_QTL	—	—
EL	15706	5	1.8707e+08	189318700	2.24859e+06	9.98364	5.7978	57	novel_QTL	—	—
EL	15737	5	1.89802e+08	189881784	79851.5	8.40341	5.32636	3	novel_QTL	—	—
EL	17649	6	124157415	124615871	458456	13.1964	6.55285	8	novel_QTL	—	—
EL	17720	6	1.27634e+08	127680491	46941.5	7.84163	4.83369	0	novel_QTL	—	—
EL	18567	6	1.64784e+08	164880526	97000.5	9.48355	3.2705	3	novel_QTL	—	—
EL	26127	10	7.74304e+07	78346648	916254	8.87412	6.77924	13	novel_QTL	—	—
EL	26142	10	7.83891e+07	7.8595e+07	205985	7.20268	6.88654	4	novel_QTL	—	—
EL	26149	10	79047736	7.90686e+07	20864.5	8.80483	7.40342	0	novel_QTL	—	—
EL	26315	10	107382067	110604992	3222925	9.76893	9.03084	50	novel_QTL	—	—
EL	26339	10	1.11744e+08	1.13036e+08	1292094	7.7108	8.50546	21	novel_QTL	—	—
EL	26352	10	114036407	116491738	2455331	8.95067	8.73275	48	novel_QTL	—	—
EL	26387	10	117084062	121901636	4817574	10.47	8.65153	123	novel_QTL	—	—
EL	26598	10	133352404	1.34437e+08	1.08461e+06	12.3211	7.67125	30	known_QTL	—	5
ELL	1559	1	82047580	8.23862e+07	338608	7.68369	9.21655	5	novel_QTL	—	—
ELL	4278	1	281272177	281539920	267743	7.28675	5.18499	5	novel_QTL	—	—
ELL	4606	1	2.95959e+08	296081929	122696	7.22151	7.61182	4	novel_QTL	—	—
ELL	14608	5	56807093	60204026	3396933	16.2581	7.82103	73	novel_QTL	—	—
ELL	19988	7	129903818	1.3054e+08	636612	13.9022	8.76738	23	novel_QTL	—	—
ELL	25439	9	1.5235e+08	152386129	36521.5	7.16918	8.0867	1	novel_QTL	—	—
ELW	433	1	16748119	16901100	152981	9.76208	8.58585	9	known_gene	ct2	12
ELW	1284	1	61144482	6.12469e+07	102434	9.89465	10.7666	1	novel_QTL	—	—
ELW	5353	2	1.96339e+07	19807975	174076	8.11802	7.39348	2	novel_QTL	—	—
ELW	7804	2	2.33633e+08	2.3414e+08	507006	10.5897	7.72828	17	novel_QTL	—	—
ELW	7994	3	3108531	3206413	97882	8.90093	8.39353	3	novel_QTL	—	—
ELW	10869	4	1.27195e+06	4.72262e+06	3450671	63.0391	14.3627	123	known_QTL	—	13
ELW	12029	4	1.43383e+08	1.44484e+08	1101225	13.3179	7.69907	14	novel_QTL	—	—
ELW	13639	5	1.02408e+06	1.05971e+06	35629	7.36477	6.61652	6	novel_QTL	—	—
ELW	19955	7	1.27326e+08	128153676	828038	10.2766	6.49183	14	known_gene	ASC1	14
ELW	20988	7	1.74491e+08	1.74492e+08	1010	7.16503	7.5918	0	novel_QTL	—	—
ELW	20999	7	1.74546e+08	1.74579e+08	33125	8.81085	7.40322	4	novel_QTL	—	—
ELW	25632	10	2.66309e+06	3.0294e+06	366303	8.49859	4.0394	11	novel_QTL	—	—
ERN	4132	1	275077396	275127114	49718	7.43493	5.93895	4	known_QTL	—	5
ERN	4139	1	275287651	275288958	1307	7.76073	4.51779	0	known_QTL	—	5
ERN	5122	2	1.16382e+07	1.18424e+07	204241	9.38124	4.82411	9	novel_QTL	—	—
ERN	7926	3	31180	2083576	2052396	18.0401	12.4071	61	novel_QTL	—	—
ERN	8056	3	4.71046e+06	8.06112e+06	3350659	24.8846	7.58556	83	novel_QTL	—	—
ERN	8177	3	1.16537e+07	11947180	293526	7.91125	6.0539	4	novel_QTL	—	—
ERN	8191	3	12578984	1.29628e+07	383830	11.4501	4.47349	6	known_gene	ra2	9
ERN	10795	4	15133	834071	818938	8.59724	6.31357	17	novel_QTL	—	—
ERN	10805	4	1.27213e+06	2037510	765382	8.22898	8.32587	15	novel_QTL	—	—
ERN	12161	4	1.54494e+08	154697691	203264	8.09074	7.38596	1	novel_QTL	—	—
ERN	12880	4	1.96148e+08	1.96148e+08	475	7.13709	15.3105	0	novel_QTL	—	—
ERN	12905	4	196728768	1.97108e+08	379662	7.56488	15.7093	6	novel_QTL	—	—
ERN	13002	4	200268461	2.0985e+08	9.58106e+06	15.0827	14.7155	158	novel_QTL	—	—
ERN	14120	5	1.51819e+07	1.68971e+07	1715187	12.9899	7.78702	53	known_QTL	—	5
ERN	14273	5	24155412	2.47415e+07	586088	8.44135	6.67591	14	novel_QTL	—	—
EW	4671	1	2.97874e+08	297879184	4926.5	9.09955	3.60438	1	novel_QTL	—	—
EW	4703	1	2.99057e+08	299595227	538626	19.9837	3.89502	17	novel_QTL	—	—
EW	5086	2	1.061e+07	1.06101e+07	66	7.55995	6.81533	0	known_QTL	—	5
EW	7847	2	2.34881e+08	2.35386e+08	505349	7.66498	9.30241	15	novel_QTL	—	—
EW	7911	2	2.37694e+08	2.37793e+08	98933	7.4427	6.1406	2	novel_QTL	—	—
EW	7973	3	2134466	2.31123e+06	176762	8.07544	4.21985	5	novel_QTL	—	—
EW	8261	3	1.68881e+07	1.68904e+07	2347	8.15539	3.09397	0	novel_QTL	—	—
EW	10711	3	2.29174e+08	2.29241e+08	66406	9.00834	4.17392	1	novel_QTL	—	—
EW	12564	4	179382390	1.80391e+08	1.00827e+06	17.7351	5.67354	25	novel_QTL	—	—
EW	12610	4	1.82461e+08	1.82743e+08	282082	7.23406	7.049	2	novel_QTL	—	—
EW	13694	5	2.11937e+06	2251357	131990	8.59841	5.08348	12	novel_QTL	—	—
EW	13713	5	2750009	2.91699e+06	166980	10.7865	6.411	12	novel_QTL	—	—
EW	13735	5	3.33959e+06	3.84535e+06	505767	13.3599	7.73444	36	novel_QTL	—	—
EW	13747	5	3903138	4005297	102159	7.51653	6.92326	3	novel_QTL	—	—
EW	16105	5	207946937	2.0821e+08	263264	7.30708	4.72133	17	known_QTL	—	5
EW	25701	10	5280066	5.4869e+06	206838	7.78033	3.80702	12	novel_QTL	—	—
EW	25811	10	10672829	1.11995e+07	526632	9.309	5.78747	7	novel_QTL	—	—
KNPE	1702	1	9.14946e+07	9.14956e+07	933	7.6267	4.7479	0	novel_QTL	—	—
KNPE	5870	2	6.13944e+07	6.13954e+07	993	7.58556	5.79981	0	novel_QTL	—	—
KNPE	5885	2	6.19563e+07	6.19564e+07	120	7.19047	5.48225	0	novel_QTL	—	—
KNPE	7914	3	31180	1.47822e+06	1.44704e+06	12.4688	4.58636	27	novel_QTL	—	—
KNPE	8350	3	2.29398e+07	23089557	149780	7.36772	3.27061	3	novel_QTL	—	—
KNPE	8394	3	2.51397e+07	28857124	3.71743e+06	11.4435	3.55235	58	novel_QTL	—	—
KNPE	12565	4	1.79798e+08	1.79798e+08	214	7.85103	4.98766	0	novel_QTL	—	—
KNPE	13735	5	3670776	3.771e+06	100224	7.78199	3.09967	3	novel_QTL	—	—
KNPE	15743	5	1.89881e+08	189881784	489.5	8.52329	4.76481	0	novel_QTL	—	—
KNPE	15756	5	1.90298e+08	190788992	490962	9.59805	4.28896	10	novel_QTL	—	—
KNPE	15856	5	197058607	197635453	576846	7.12874	3.11695	4	novel_QTL	—	—
KNPE	15873	5	1.97828e+08	1.98343e+08	514524	12.4159	3.73795	20	novel_QTL	—	—
KNPE	19984	7	129903818	1.29923e+08	18915.5	7.61708	3.67142	2	novel_QTL	—	—
KNPE	20166	7	143429259	143863050	433791	8.84811	3.14384	14	novel_QTL	—	—
KNPE	20752	7	1.67583e+08	167646755	63851.5	8.08453	4.04377	0	novel_QTL	—	—
KNPE	23081	8	166641559	1.66676e+08	34659.5	7.56592	4.12121	0	novel_QTL	—	—
KNPE	26601	10	1.33352e+08	134458488	1.10654e+06	17.2983	2.10684	32	novel_QTL	—	—
KNPR	2573	1	1.95223e+08	195944673	721728	10.3051	6.44441	12	novel_QTL	—	—
KNPR	5665	2	41655061	4.23641e+07	709046	9.00235	5.61727	10	novel_QTL	—	—
KNPR	5870	2	5.63772e+07	62632541	6.25533e+06	12.6025	6.56871	87	known_gene	rcn	15
KNPR	8380	3	2.53551e+07	2.53827e+07	27551	7.48237	2.83155	0	novel_QTL	—	—
KNPR	8395	3	2.73567e+07	2.74872e+07	130471	9.25424	3.15152	8	novel_QTL	—	—
KNPR	8404	3	2.85948e+07	29359221	764420	7.89215	2.99292	14	known_gene	fea3	16
KNPR	12565	4	1.7968e+08	179798083	118340	9.02587	5.82047	2	novel_QTL	—	—
KNPR	13735	5	3670776	3.771e+06	100224	8.0035	5.9811	3	novel_QTL	—	—
KNPR	15759	5	189874581	1.91169e+08	1.29403e+06	15.5069	4.86393	35	novel_QTL	—	—
KNPR	15873	5	196694669	1.98581e+08	1.88591e+06	15.0724	5.4024	44	novel_QTL	—	—
KNPR	15885	5	1.98703e+08	198760845	57506.5	7.71901	5.312	0	novel_QTL	—	—
KNPR	15932	5	200536626	2.02184e+08	1.64738e+06	14.3189	6.40254	50	novel_QTL	—	—
KNPR	19983	7	129874645	1.29923e+08	48088.5	10.7412	4.85524	5	novel_QTL	—	—
KNPR	20583	7	1.61746e+08	162128528	382544	11.2367	6.81801	17	novel_QTL	—	—
KNPR	20706	7	1.65829e+08	1.65896e+08	66986	7.57118	6.91067	5	novel_QTL	—	—
KNPR	20720	7	1.65955e+08	1.66063e+08	107621	7.62627	6.50188	3	novel_QTL	—	—
KNPR	20751	7	167386737	1.67583e+08	196166	8.72643	4.81309	16	novel_QTL	—	—
KNPR	26387	10	1.17044e+08	1.19465e+08	2420063	9.29824	6.22526	60	novel_QTL	—	—
KNPR	26419	10	1.20799e+08	121528120	729332	8.90145	4.9446	20	novel_QTL	—	—
KNPR	26596	10	1.33352e+08	135000121	1.64817e+06	24.5884	4.48499	52	novel_QTL	—	—
KNPR	26629	10	1.35196e+08	135390498	194190	8.07152	3.67111	4	novel_QTL	—	—
KWPE	2508	1	188680325	1.89147e+08	466194	7.86593	7.35496	12	novel_QTL	—	—
KWPE	4720	1	2.99499e+08	2.99538e+08	39106	9.4755	2.32689	0	novel_QTL	—	—
KWPE	5083	2	1.02826e+07	10779317	496748	13.8928	7.19584	31	known_gene	ks3；ks2	17
KWPE	5099	2	1.13209e+07	1.14137e+07	92822	8.13426	6.52556	8	novel_QTL	—	—
KWPE	5110	2	11417472	1.16377e+07	220178	8.2981	6.65923	5	novel_QTL	—	—
KWPE	5179	2	1.37534e+07	13895742	142344	10.8946	5.10805	8	novel_QTL	—	—
KWPE	5190	2	1.39998e+07	1.40089e+07	9088	8.02251	4.83895	0	novel_QTL	—	—
KWPE	7848	2	2.34388e+08	235385878	998140	12.7652	9.92916	36	known_gene	ga20ox2	18
KWPE	12570	4	179669002	1.79875e+08	206370	11.3578	4.61998	8	novel_QTL	—	—
KWPE	12613	4	1.82461e+08	182787521	326882	7.64058	6.91855	4	novel_QTL	—	—
KWPE	13735	5	2750009	4005297	1255288	16.7324	6.8944	75	novel_QTL	—	—
KWPE	16105	5	207946937	2.0821e+08	263264	7.19431	3.92649	17	novel_QTL	—	—
KWPE	20585	7	1.61746e+08	161989203	243600	9.97392	5.49275	9	novel_QTL	—	—
KWPE	20751	7	167390039	1.67583e+08	192864	7.19544	4.58007	16	novel_QTL	—	—
KWPE	25699	10	5280066	5.4869e+06	206838	8.07423	3.52159	12	novel_QTL	—	—
LBT	8105	3	8237013	8275115	38102	7.5294	5.74696	2	novel_QTL	—	—
LBT	10221	3	212694797	2.13508e+08	812782	10.7007	5.8757	13	novel_QTL	—	—
LBT	10244	3	2.13912e+08	213980452	68917.5	7.11838	5.40368	0	novel_QTL	—	—
LBT	10251	3	2.14143e+08	2.14251e+08	108322	7.17526	5.53181	2	novel_QTL	—	—
LBT	11076	4	9779247	10075715	296468	11.2787	3.58096	8	novel_QTL	—	—
LBT	14196	5	1.97839e+07	1.97882e+07	4328	8.7127	3.71481	0	novel_QTL	—	—
LBT	19960	7	1.27837e+08	128378078	541444	9.1626	3.20749	6	known_gene	ASC1	14
LBT	19984	7	129885094	1.29923e+08	37639.5	9.42117	4.40425	4	novel_QTL	—	—
LBT	20998	7	1.74547e+08	1.74567e+08	20135	7.72013	5.82125	3	novel_QTL	—	—
LBT	25375	9	150428056	150478042	49986	7.32609	4.97163	1	novel_QTL	—	—
LBT	25406	9	1.51532e+08	151550799	18778.5	8.51492	5.31786	4	novel_QTL	—	—
LNAE	1434	1	70738488	7.15969e+07	858388	9.20487	9.45369	14	novel_QTL	—	—
LNAE	2582	1	195944673	1.96163e+08	217920	7.23606	10.5104	1	novel_QTL	—	—
LNAE	5277	2	1.71022e+07	1.74977e+07	395480	10.1882	8.02682	7	known_QTL	—	11
LNAE	8021	3	4030200	4460692	430492	8.62493	8.87816	14	novel_QTL	—	—
LNAE	8051	3	5707347	6032812	325465	12.7498	7.42385	11	novel_QTL	—	—
LNAE	8074	3	6930620	6964420	33800	7.50369	5.5683	1	novel_QTL	—	—
LNAE	10600	3	2.2526e+08	2.25268e+08	8087	7.9662	5.83311	0	novel_QTL	—	—
LNAE	13789	5	4782772	4785068	2296	8.63043	7.35993	0	novel_QTL	—	—
LNAE	13807	5	5.2125e+06	5.42963e+06	217129	19.2024	8.37734	14	novel_QTL	—	—
LNAE	13823	5	6154603	6287203	132600	8.38827	6.61265	1	novel_QTL	—	—
LNAE	15719	5	1.88805e+08	1.88839e+08	34930	7.4041	4.91458	2	novel_QTL	—	—
LNAE	15865	5	1.97828e+08	1.9803e+08	202010	8.28641	5.30234	6	novel_QTL	—	—
LNAE	16123	5	208318803	2.10148e+08	1.8287e+06	17.294	3.53029	72	known_QTL	—	11
LNAE	16254	5	2.12735e+08	2.12795e+08	60219	10.4179	4.37321	1	novel_QTL	—	—
LNAE	18644	6	167520263	168010553	490290	10.4757	4.78395	19	known_QTL	—	11
LNBE	2645	1	1.99769e+08	200436311	667462	8.80204	4.92184	18	novel_QTL	—	—
LNBE	5094	2	11269719	1.13208e+07	51104.5	7.37555	6.70651	2	novel_QTL	—	—
LNBE	9152	3	1.5982e+08	159891926	72343.5	8.39527	10.2323	2	novel_QTL	—	—
LNBE	12551	4	178813707	1.7968e+08	866036	10.5755	6.13343	11	novel_QTL	—	—
LNBE	15023	5	1.39872e+08	139872866	636.5	8.09654	4.29194	0	novel_QTL	—	—
LNBE	18620	6	1.66715e+08	1.67273e+08	558292	10.1256	6.80658	21	novel_QTL	—	—
LNBE	18669	6	1.69205e+08	169248001	42831.5	7.55526	6.11654	0	novel_QTL	—	—
LNBE	21605	8	26872362	2.76393e+07	766976	9.13324	6.71472	10	novel_QTL	—	—
LNBE	22178	8	1.06381e+08	111605315	5.22395e+06	14.5181	13.4328	72	novel_QTL	—	—
LNBE	22268	8	1.17526e+08	1.1761e+08	83729	8.15667	9.19349	1	novel_QTL	—	—
LNBE	22278	8	117807023	117872087	65064	8.07832	13.7097	3	novel_QTL	—	—
LNBE	22373	8	1.19046e+08	139699905	2.06535e+07	32.2221	15.5877	452	known_gene	ZCN8	6
LNBE	22590	8	141484354	142098413	614059	13.2346	11.8862	19	novel_QTL	—	—
LNBE	22620	8	1.44366e+08	145086632	721036	13.2641	14.2438	25	novel_QTL	—	—
LNBE	22647	8	146136869	1.46137e+08	234.5	8.16133	7.22772	0	novel_QTL	—	—
LNBE	23652	9	8418525	8.45491e+06	36387.5	7.48105	9.76358	2	novel_QTL	—	—
LNBE	25288	9	1.46968e+08	1.4704e+08	72873	9.39133	6.61178	0	novel_QTL	—	—
PH	3564	1	246458211	2.47504e+08	1.04602e+06	10.2221	11.465	30	novel_QTL	—	—
PH	3595	1	2.48386e+08	248433078	46926.5	7.13231	11.5939	0	known_QTL	—	11
PH	3620	1	248574746	2.49486e+08	910914	16.1063	11.5264	22	known_gene	brd1	19
PH	3651	1	2.50131e+08	2.51009e+08	878257	8.15146	11.6834	16	known_QTL	—	11
PH	4883	2	4183318	4326202	142884	8.68256	6.48353	8	known_QTL	—	20
PH	9086	3	153825474	154708184	882710	8.77519	11.8924	22	novel_QTL	—	—
PH	13705	5	2.41954e+06	2453619	34082.5	8.12217	4.04011	0	novel_QTL	—	—
PH	14571	5	5.56962e+07	5.63151e+07	618938	8.31279	3.01965	8	novel_QTL	—	—
PH	14586	5	56807093	5.81255e+07	1.31838e+06	8.55006	2.71401	20	novel_QTL	—	—
PH	15918	5	2.00905e+08	2.00949e+08	43723	7.88773	7.67962	2	novel_QTL	—	—
PH	16117	5	2.08421e+08	208478826	57534.5	8.08545	7.73634	3	novel_QTL	—	—
PH	19985	7	1.29923e+08	1.30132e+08	209084	9.49512	8.5688	6	novel_QTL	—	—
PH	26588	10	133352404	1.33353e+08	318.5	7.25669	5.02408	0	novel_QTL	—	—
SAI	1701	1	9.1431e+07	9.14946e+07	63645	8.43542	5.66407	1	novel_QTL	—	—
SAI	4518	1	292688074	292716786	28712	7.28202	4.01662	0	novel_QTL	—	—
SAI	4818	2	2275202	3075701	800499	18.1424	6.6931	37	candidate_gene	—	2
SAI	7157	2	207056670	2.07452e+08	395446	7.31328	5.06328	12	candidate_gene	—	2
SAI	13739	5	3.84404e+06	3.84535e+06	1317	7.59192	8.00223	0	novel_QTL	—	—
SAI	16447	6	2.31949e+06	3138396	818908	9.67225	3.32512	18	novel_QTL	—	—
SAI	16480	6	6020994	6.48413e+06	463134	8.53558	6.60112	13	novel_QTL	—	—
SAI	16738	6	46077452	5.29662e+07	6.88874e+06	11.5212	6.34558	42	candidate_gene	—	2
SAI	18672	7	34701	373438	338737	8.11577	5.0914	9	novel_QTL	—	—
SAI	18690	7	957867	1.19914e+06	241272	8.38523	4.35772	9	novel_QTL	—	—
SAI	22377	8	1.24306e+08	124314168	8443.5	7.17441	4.62594	0	novel_QTL	—	—
SAI	25456	9	152725689	1.52795e+08	69330.5	7.41673	7.94215	4	candidate_gene	—	2
SAI	25482	9	1.53824e+08	1.53864e+08	39562	7.23594	4.48446	1	novel_QTL	—	—
SAI	25491	9	1.54086e+08	154086148	344.5	7.29905	4.38576	0	known_gene	ZMM5	21
SAI	25810	10	10591132	1.11995e+07	608330	8.94204	6.88015	12	novel_QTL	—	—
STI	4818	2	2417232	2689114	271882	14.4617	7.79948	16	candidate_gene	—	2
STI	5014	2	7664399	7815119	150720	8.51829	5.295	2	novel_QTL	—	—
STI	5226	2	1.5038e+07	1.51256e+07	87600	8.50694	5.32663	0	novel_QTL	—	—
STI	6964	2	1.9576e+08	1.96313e+08	553233	9.78953	8.3334	9	novel_QTL	—	—
STI	6994	2	197057882	1.97297e+08	238746	10.7035	7.36986	6	novel_QTL	—	—
STI	7006	2	1.9766e+08	198418995	759034	7.56817	6.72078	25	novel_QTL	—	—
STI	7065	2	1.99571e+08	2.04182e+08	4611463	13.2388	8.54848	129	candidate_gene	—	2
STI	7098	2	204900807	205087141	186334	9.92076	8.41888	10	novel_QTL	—	—
STI	7156	2	206590207	2.07633e+08	1.04302e+06	11.2737	8.04176	35	candidate_gene	—	2
STI	7171	2	207792657	2.0781e+08	17693.5	8.15123	8.06112	0	novel_QTL	—	—
STI	7178	2	2.0782e+08	2.07824e+08	4027	7.21338	7.34852	0	novel_QTL	—	—
STI	10992	4	7067204	7107050	39846	9.09964	5.68068	0	novel_QTL	—	—
STI	11149	4	11753470	1.18397e+07	86275.5	7.75988	5.78219	0	novel_QTL	—	—
STI	12207	4	157022096	1.57244e+08	222324	8.46849	6.44878	5	candidate_gene	—	2
STI	16363	5	2.15256e+08	2.15339e+08	82897	7.33221	9.47055	4	novel_QTL	—	—
STI	16375	5	215425860	215428047	2187	7.56725	9.50539	0	novel_QTL	—	—
STI	18727	7	960007	2.59006e+06	1.63005e+06	14.7875	8.39382	63	novel_QTL	—	—
STI	22358	8	122681129	122991504	310375	8.43884	7.59008	4	novel_QTL	—	—
STI	22378	8	1.23838e+08	1.25481e+08	1643677	9.88363	7.53004	41	candidate_gene	—	2
STI	22399	8	128031415	1.28168e+08	136354	7.13232	7.92315	3	novel_QTL	—	—
STI	25455	9	152685476	1.52795e+08	109544	9.44773	9.99312	8	candidate_gene	—	2
STI	25472	9	1.53497e+08	153537725	40733.5	8.9097	7.6566	0	novel_QTL	—	—
STI	25484	9	1.53824e+08	1.54001e+08	176645	7.53574	7.21734	8	novel_QTL	—	—
STI	25497	9	1.54086e+08	1.54243e+08	157398	8.80922	7.93086	12	known_gene	ZMM5	21
STI	26683	10	138005560	138019681	14121	7.15834	9.3684	0	novel_QTL	—	—
TBN	661	1	2.70984e+07	27647355	548922	16.6666	14.8266	14	novel_QTL	—	—
TBN	698	1	2.82919e+07	2.8865e+07	573124	9.36705	8.44611	15	novel_QTL	—	—
TBN	2155	1	1.5946e+08	1.60232e+08	771943	8.87006	7.72546	5	known_QTL	—	11
TBN	4308	1	2.8298e+08	2.83385e+08	405904	15.2975	15.1306	12	novel_QTL	—	—
TBN	4357	1	2.85198e+08	2.85297e+08	98510	10.0596	11.9289	5	novel_QTL	—	—
TBN	4745	1	300961890	301405113	443223	7.34798	7.15634	5	novel_QTL	—	—
TBN	7620	2	2.25991e+08	2.26245e+08	254526	8.53297	7.02588	8	novel_QTL	—	—
TBN	7888	2	236748483	236749931	1448	7.93906	15.3912	0	novel_QTL	—	—
TBN	7903	2	2.37114e+08	237795352	680984	15.9548	16.6795	26	novel_QTL	—	—
TBN	8171	3	1.12349e+07	1.16537e+07	418787	8.30318	9.03839	6	novel_QTL	—	—
TBN	8206	3	1.34349e+07	1.34705e+07	35581	7.56405	8.16488	1	novel_QTL	—	—
TBN	8231	3	14639575	14813085	173510	7.40287	6.92837	1	novel_QTL	—	—
TBN	15339	5	1.66436e+08	1.66917e+08	481080	7.37943	5.37272	9	novel_QTL	—	—
TBN	16166	5	2.10148e+08	210564604	417102	9.95296	10.4421	18	novel_QTL	—	—
TBN	16176	5	210643976	2.10644e+08	131.5	7.99264	10.5752	0	novel_QTL	—	—
TBN	16193	5	2.11222e+08	2.11254e+08	32056	7.82941	8.70938	4	novel_QTL	—	—
TBN	18698	7	1.29252e+06	1317154	24635.5	9.01364	7.78914	3	novel_QTL	—	—
TBN	18706	7	1.93823e+06	1.94162e+06	3396	7.81592	6.97372	0	novel_QTL	—	—
TBN	19506	7	84667955	84880078	212123	13.2694	11.4323	1	novel_QTL	—	—
TBN	19529	7	8.62316e+07	8.6243e+07	11375	7.95885	12.8818	0	novel_QTL	—	—
TL	7872	2	2.35825e+08	2.35972e+08	147041	7.47927	6.1886	4	novel_QTL	—	—
TL	7882	2	236311635	236748483	436848	8.67031	6.72966	9	known_gene	ZAP1	21
TL	8015	3	3529397	4149376	619979	10.2018	11.913	18	known_gene	ga2ox13	2
TL	8919	3	136878453	137423321	544868	7.77904	3.97707	9	known_gene	zag2	22
TL	10758	3	230447337	230481187	33850	7.6241	10.3103	1	novel_QTL	—	—
TL	16704	6	43258446	43632923	374477	8.01563	7.53324	2	novel_QTL	—	—
TL	18338	6	1.55813e+08	1.5744e+08	1626383	13.8469	8.42166	61	known_QTL	—	11
TL	18387	6	158437301	158849235	411934	14.6091	6.24641	18	known_gene	ga2ox7	3
TL	20016	7	1.3259e+08	1.32733e+08	143032	7.34757	11.8523	3	novel_QTL	—	—
TL	20035	7	133302935	134008971	706036	14.0607	11.8086	17	novel_QTL	—	—
TL	20608	7	162440414	162475841	35427	7.17258	16.0681	2	novel_QTL	—	—
TL	22272	8	116908357	1.17871e+08	962924	11.3462	15.3458	27	novel_QTL	—	—
TL	22307	8	118670248	1.2199e+08	3.31988e+06	11.1806	15.5153	77	novel_QTL	—	—
TL	22342	8	122091941	1.22136e+08	44365.5	7.17048	15.1076	0	novel_QTL	—	—
TL	22400	8	128031415	128170601	139186	8.88346	15.459	3	novel_QTL	—	—
TL	24669	9	115408956	115408996	40	8.12658	4.85374	0	novel_QTL	—	—
Reference
1. Ikeda-Kawakatsu, K. et al. ABERRANT PANICLE ORGANIZATION 2/RFL, the rice ortholog of Arabidopsis LEAFY, suppresses the transition from inflorescence meristem to floral meristem through interaction with APO1. Plant J 69, 168-80 (2012).
2. Li, Y.X. et al. Identification of genetic variants associated with maize flowering time using an extremely large multi-genetic background population. Plant J 86, 391-402 (2016).
3. Lo, S.F. et al. A novel class of gibberellin 2-oxidases control semidwarfism, tillering, and root development in rice.Plant Cell 20, 2603-18 (2008).
4. Bomblies, K. et al.Duplicate FLORICAULA/LEAFY homologs zfl1 and zfl2 control inflorescence architecture and flower patterning in maize. Development 130, 2385-2395 (2003).
5. Xiao, Y. et al. Genome-wide dissection of the maize ear genetic architecture using multiple populations. New Phytol 210, 1095-1106 (2016).
6. Meng, X., Muszynski, M.G. & Danilevskaya, O.N. The FT-like ZCN8 gene functions as a floral activator and is involved in photoperiod sensitivity in maize. Plant Cell 23, 942-960 (2011).
7. Phillips, K.A. et al.Vanishing Tassel2 encodes a grass-specific tryptophan aminotransferase required for vegetative and reproductive development in maize. Plant Cell 23, 550–566 (2011).
8. Bolduc, N. & Hake, S. The maize transcription factor KNOTTED1 directly regulates the gibberellin catabolism gene ga2ox1. Plant Cell 21, 1647-1658 (2009).
9. Bortiri, E. et al. ramosa2 encodes a LATERAL ORGAN BOUNDARY domain protein that determines the fate of stem cells in branch meristems of maize. Plant Cell 18, 574-585 (2006).
10. Sharma,V.K., Carles,C. & Fletcher,J.C. Maintenance of stem cell populations in plants. Proc Natl Acad Sci USA 100, 11823-11829 (2003).
11. Pan, Q. et al. The Genetic Basis of Plant Architecture in 10 Maize Recombinant Inbred Line Populations. Plant Physiol 175, 858-873 (2017).
12. Urano D, Jackson D, Jones AM. A G protein alpha null mutation confers prolificacy potential in maize. J Exp Bot 66,4511-5 (2005).
13. Wang, B. et al. Identification and Fine-Mapping of a Major Maize Leaf Width QTL in a Re-sequenced Large Recombinant Inbred Lines Population. Front Plant Sci 7, 101 (2018).
14. Brooks, L. et al. Microdissection of shoot meristem functional domains. PLoS Genet 5, e1000476 (2009).
15. Kaneko-Suzuki, M. et al. TFL1-like proteins in rice antagonize rice FT-like protein in inflorescence development by competition for complex formation with 14-3-3 and FD. Plant Cell Physiol 59, 458-468 (2008).
16. Je, B.I. et al.Signaling from maize organ primordia via FASCIATED EAR3 regulates stem cell proliferation and yield traits. Nat Genet 48, 85-91 (2016).
17. Yamaguchi, S. Gibberellin metabolism and its regulation. Annu Rev Plant Biol 59, 225-251(2008).
18. Plackett, A.R. et al. Analysis of the developmental roles of the Arabidopsis gibberellin 20-oxidases demonstrates that GA20ox1, -2, and -3 are the dominant paralogs. Plant Cell 24, 941-60 (2012).
19. Makarevitch,I., Thompson,A., Muehlbauer,G.J. & Springer,N.M. Brd1 gene in maize encodes a brassinosteroid C-6 oxidase. PLoS One 7, e30798 (2012).
20. Yang, N. et al. Genome wide association studies using a new nonparametric model reveal the genetic architecture of 17 agronomic traits in an enlarged maize association panel. PLoS Genet 10, e1004573 (2014).
21. Heuer, S. et al.The maize MADS box gene ZmMADS3 affects node number and spikelet development and is co-expressed with ZmMADS1 during flower development, in egg cells, and early embryogenesis. Plant Physiol 127, 33-45 (2001).
22. Schmidt, R., Veit, B. & Mandel, M. Identification and molecular characterization of ZAG1 the maize homolog of the Arabidopsis floralhomeotic gene AGAMOUS. Plant Cell 5,729–737 (1993).
