# Supplementary material for: CUBIC: an atlas of genetic architecture promises directed maize improvement
Source: Genome Biol. 2020 Jan 24;21:20. doi: 10.1186/s13059-020-1930-x (PMC6979394; doi:10.1186/s13059-020-1930-x)
Supplement: Supplementary file 8 — Additional file 8. List of significant epistatic QTLs. [file 13059_2020_1930_MOESM8_ESM.xlsx]

## Sheet: Additional_file_8
Additional file 8. List of significant epistatic QTLs.
Trait	Chr1	SNP1	Chr2	SNP2	P-value	Rsq
ATI	1	chr1.s_102948924	2	chr2.s_131143583	1e-12	0.042
ATI	1	chr1.s_127953078	2	chr2.s_125468888	2.2e-14	0.047
ATI	1	chr1.s_12810560	2	chr2.s_128978463	8e-13	0.04
ATI	1	chr1.s_13991950	2	chr2.s_123387278	7.5e-13	0.037
ATI	1	chr1.s_155258582	2	chr2.s_127957788	3.3e-13	0.043
ATI	1	chr1.s_158584520	8	chr8.s_98700540	6e-13	0.044
ATI	1	chr1.s_176157025	2	chr2.s_131816106	2.1e-14	0.056
ATI	1	chr1.s_258010582	3	chr3.s_49239336	1.2e-13	0.045
ATI	1	chr1.s_282681586	2	chr2.s_124775765	9.3e-13	0.047
ATI	1	chr1.s_300870230	2	chr2.s_174290541	9.7e-13	0.046
ATI	1	chr1.s_40759569	1	chr1.s_286726526	8.2e-13	0.037
ATI	1	chr1.s_42526166	3	chr3.s_142059545	2e-13	0.038
ATI	1	chr1.s_7644905	4	chr4.s_19598229	1.8e-13	0.04
ATI	1	chr1.s_80675231	6	chr6.s_108885892	1.1e-13	0.039
ATI	1	chr1.s_84503355	2	chr2.s_122542970	4.9e-13	0.037
ATI	1	chr1.s_88538338	2	chr2.s_124110661	3.3e-14	0.041
ATI	1	chr1.s_88970102	2	chr2.s_126381912	2.4e-13	0.046
ATI	1	chr1.s_98721888	2	chr2.s_126212688	6.5e-13	0.043
ATI	2	chr2.s_107725177	2	chr2.s_127315589	4.5e-14	0.054
ATI	2	chr2.s_121249228	10	chr10.s_118845064	4.9e-13	0.037
ATI	2	chr2.s_121356484	4	chr4.s_189547279	3.2e-14	0.041
ATI	2	chr2.s_122305657	4	chr4.s_29900307	3.4e-13	0.043
ATI	2	chr2.s_122552154	2	chr2.s_167111129	1.6e-14	0.043
ATI	2	chr2.s_122707881	4	chr4.s_31495926	7.8e-13	0.053
ATI	2	chr2.s_123195598	10	chr10.s_119963387	2.9e-13	0.045
ATI	2	chr2.s_123609210	2	chr2.s_235740127	1e-12	0.037
ATI	2	chr2.s_123809171	10	chr10.s_122429282	2.1e-13	0.054
ATI	2	chr2.s_124081402	10	chr10.s_122701311	9.8e-14	0.049
ATI	2	chr2.s_124698211	4	chr4.s_26094888	5e-14	0.04
ATI	2	chr2.s_124761607	10	chr10.s_146449619	1e-14	0.043
ATI	2	chr2.s_124871475	3	chr3.s_168806774	2.1e-13	0.039
ATI	2	chr2.s_125250891	9	chr9.s_11792725	6.7e-16	0.046
ATI	2	chr2.s_125741923	2	chr2.s_166454840	1.5e-15	0.051
ATI	2	chr2.s_126175117	4	chr4.s_236712962	1.2e-14	0.042
ATI	2	chr2.s_126381912	4	chr4.s_233658931	9.6e-13	0.036
ATI	2	chr2.s_126575671	4	chr4.s_23399215	2.6e-13	0.038
ATI	2	chr2.s_126781517	4	chr4.s_22168349	5.2e-14	0.055
ATI	2	chr2.s_126927344	10	chr10.s_1562397	9.6e-13	0.046
ATI	2	chr2.s_127315589	4	chr4.s_25495175	4.7e-13	0.061
ATI	2	chr2.s_127519369	4	chr4.s_19444609	3.2e-14	0.053
ATI	2	chr2.s_127645308	10	chr10.s_36168543	3.6e-13	0.059
ATI	2	chr2.s_127804864	10	chr10.s_119078428	3.9e-13	0.041
ATI	2	chr2.s_128138640	2	chr2.s_157545359	8.9e-15	0.043
ATI	2	chr2.s_128257416	4	chr4.s_239564572	9.9e-14	0.043
ATI	2	chr2.s_128965575	4	chr4.s_6025029	1.4e-14	0.042
ATI	2	chr2.s_129445339	4	chr4.s_237784519	1.7e-13	0.039
ATI	2	chr2.s_129738717	4	chr4.s_239755443	3.2e-14	0.04
ATI	2	chr2.s_130182021	2	chr2.s_167012817	1.9e-13	0.042
ATI	2	chr2.s_130589230	10	chr10.s_113193283	8.8e-13	0.039
ATI	2	chr2.s_130756082	10	chr10.s_122811341	2.1e-13	0.04
ATI	2	chr2.s_131816106	10	chr10.s_123010916	5.5e-16	0.054
ATI	2	chr2.s_131924864	9	chr9.s_66961708	2.5e-13	0.04
ATI	2	chr2.s_171054590	4	chr4.s_138768025	1.9e-13	0.039
ATI	2	chr2.s_8808489	8	chr8.s_99640168	4.7e-14	0.043
ATI	3	chr3.s_136643091	5	chr5.s_185709616	2.5e-16	0.063
ATI	3	chr3.s_155866800	3	chr3.s_175126380	5.4e-15	0.056
ATI	3	chr3.s_165899006	4	chr4.s_190648784	4e-14	0.04
ATI	3	chr3.s_171167750	4	chr4.s_189610930	9.8e-14	0.039
ATI	3	chr3.s_26784400	3	chr3.s_124629525	4.9e-13	0.04
ATI	3	chr3.s_53037824	8	chr8.s_92747712	1.8e-13	0.051
ATI	3	chr3.s_57611805	8	chr8.s_96856754	1.8e-13	0.054
ATI	4	chr4.s_21786151	8	chr8.s_170173743	9.7e-15	0.07
ATI	4	chr4.s_221618122	9	chr9.s_57827760	9.1e-13	0.039
ATI	4	chr4.s_237573230	8	chr8.s_28304132	5.2e-13	0.042
ATI	4	chr4.s_237814849	8	chr8.s_29803213	2.4e-13	0.038
ATI	4	chr4.s_56668757	6	chr6.s_18102558	1.4e-13	0.039
ATI	4	chr4.s_69261038	8	chr8.s_90248243	1.9e-13	0.066
ATI	4	chr4.s_70471222	4	chr4.s_172724223	3.8e-13	0.04
ATI	4	chr4.s_86400885	8	chr8.s_105199594	1.1e-15	0.055
ATI	4	chr4.s_87644980	8	chr8.s_94249538	2.9e-13	0.038
ATI	5	chr5.s_156208239	5	chr5.s_185965937	4e-13	0.039
ATI	5	chr5.s_185709616	7	chr7.s_10308240	4.4e-14	0.05
ATI	5	chr5.s_188963908	8	chr8.s_98587869	1.3e-13	0.042
ATI	5	chr5.s_189870546	8	chr8.s_100182727	1.2e-13	0.039
ATI	6	chr6.s_25847535	9	chr9.s_131992431	2.6e-13	0.051
ATI	6	chr6.s_27106985	9	chr9.s_131340611	5.8e-15	0.043
ATI	6	chr6.s_35931227	9	chr9.s_133352402	2.4e-14	0.068
ATI	6	chr6.s_40049703	9	chr9.s_133148478	2.9e-13	0.049
ATI	6	chr6.s_59721931	6	chr6.s_155636494	1e-12	0.039
ATI	8	chr8.s_96849881	9	chr9.s_2486842	1.3e-14	0.042
ATI	8	chr8.s_99768953	9	chr9.s_4844279	1.9e-13	0.038
CW	1	chr1.s_10014280	9	chr9.s_111959057	2.6e-14	0.041
CW	1	chr1.s_104053744	2	chr2.s_46158463	9.3e-15	0.049
CW	1	chr1.s_11608774	5	chr5.s_213602583	1.6e-15	0.045
CW	1	chr1.s_116112599	4	chr4.s_194046896	7.2e-14	0.04
CW	1	chr1.s_118865832	1	chr1.s_256191874	2.3e-14	0.073
CW	1	chr1.s_12429	3	chr3.s_5846597	2.7e-13	0.04
CW	1	chr1.s_128803898	6	chr6.s_42496109	1.5e-14	0.045
CW	1	chr1.s_12979499	2	chr2.s_223960353	3.4e-13	0.039
CW	1	chr1.s_146164921	4	chr4.s_176915288	9.1e-15	0.044
CW	1	chr1.s_151065103	2	chr2.s_45619938	6.1e-13	0.049
CW	1	chr1.s_15425852	5	chr5.s_209810489	9.5e-15	0.05
CW	1	chr1.s_158644135	10	chr10.s_103213583	3.1e-13	0.045
CW	1	chr1.s_17480608	2	chr2.s_232590071	2.2e-13	0.041
CW	1	chr1.s_17682169	2	chr2.s_232043933	5.3e-13	0.038
CW	1	chr1.s_195997262	5	chr5.s_27533547	1.3e-13	0.043
CW	1	chr1.s_198149778	4	chr4.s_904032	1.2e-13	0.053
CW	1	chr1.s_201461362	6	chr6.s_81407043	4.6e-13	0.041
CW	1	chr1.s_203083422	7	chr7.s_25541423	3.9e-14	0.042
CW	1	chr1.s_206535268	5	chr5.s_184541164	3.6e-14	0.047
CW	1	chr1.s_206904206	5	chr5.s_186581570	8e-14	0.05
CW	1	chr1.s_214380787	2	chr2.s_54991431	1.6e-15	0.06
CW	1	chr1.s_226738834	3	chr3.s_81040637	6.6e-13	0.046
CW	1	chr1.s_229347090	9	chr9.s_50783965	5.2e-15	0.047
CW	1	chr1.s_238689257	1	chr1.s_276814313	8.6e-14	0.072
CW	1	chr1.s_245581663	2	chr2.s_75385872	1.4e-14	0.043
CW	1	chr1.s_254304863	9	chr9.s_14541707	1.8e-13	0.038
CW	1	chr1.s_255455395	2	chr2.s_145590278	6e-14	0.056
CW	1	chr1.s_257841134	9	chr9.s_16497130	4.2e-14	0.04
CW	1	chr1.s_263067306	10	chr10.s_143356176	1.9e-13	0.042
CW	1	chr1.s_267567538	2	chr2.s_217218211	1.9e-15	0.052
CW	1	chr1.s_268213910	2	chr2.s_213826615	5.8e-15	0.048
CW	1	chr1.s_273508000	1	chr1.s_298276638	1.1e-15	0.054
CW	1	chr1.s_278439728	6	chr6.s_166678471	5.1e-15	0.052
CW	1	chr1.s_298153339	2	chr2.s_232383754	7.7e-13	0.039
CW	1	chr1.s_299797082	8	chr8.s_22194968	1e-12	0.036
CW	1	chr1.s_300119632	6	chr6.s_120300379	4.8e-14	0.04
CW	1	chr1.s_44890715	5	chr5.s_185786060	3.5e-14	0.041
CW	1	chr1.s_48466634	3	chr3.s_218875814	1.6e-14	0.045
CW	1	chr1.s_48649325	2	chr2.s_231085433	1.6e-14	0.043
CW	1	chr1.s_50491815	5	chr5.s_191914437	9.1e-13	0.052
CW	1	chr1.s_51770523	7	chr7.s_72850496	8.9e-15	0.047
CW	1	chr1.s_52630635	7	chr7.s_161903326	9.8e-13	0.036
CW	1	chr1.s_58962775	8	chr8.s_118739571	1.9e-14	0.047
CW	1	chr1.s_77929060	2	chr2.s_221363958	4.6e-13	0.044
CW	1	chr1.s_80969771	2	chr2.s_76038346	7.8e-13	0.046
CW	1	chr1.s_8755705	9	chr9.s_151069964	1.4e-13	0.045
CW	1	chr1.s_9290659	9	chr9.s_109806563	6.2e-17	0.053
CW	1	chr1.s_95263662	2	chr2.s_50141359	2.5e-13	0.049
CW	1	chr1.s_9579642	9	chr9.s_112063407	3.2e-14	0.042
CW	2	chr2.s_103453532	2	chr2.s_157298531	4.1e-16	0.047
CW	2	chr2.s_11210092	3	chr3.s_217719036	1.9e-16	0.052
CW	2	chr2.s_113710279	4	chr4.s_84759525	2.9e-14	0.048
CW	2	chr2.s_114139658	5	chr5.s_52308137	7.1e-14	0.041
CW	2	chr2.s_125361304	2	chr2.s_142062798	1.5e-14	0.042
CW	2	chr2.s_130447780	2	chr2.s_155847826	2.2e-13	0.04
CW	2	chr2.s_132710030	8	chr8.s_160461468	6.1e-14	0.04
CW	2	chr2.s_137022217	5	chr5.s_214191988	4.1e-13	0.037
CW	2	chr2.s_138176628	4	chr4.s_230418538	4.4e-14	0.059
CW	2	chr2.s_140284954	4	chr4.s_169384753	1.7e-13	0.039
CW	2	chr2.s_142944809	9	chr9.s_6599446	4.1e-14	0.043
CW	2	chr2.s_143251174	5	chr5.s_71445785	4.5e-14	0.072
CW	2	chr2.s_144375924	2	chr2.s_155521076	7.3e-14	0.047
CW	2	chr2.s_147898538	5	chr5.s_124640514	2.9e-13	0.038
CW	2	chr2.s_150403502	2	chr2.s_213381003	1.4e-15	0.055
CW	2	chr2.s_150584677	2	chr2.s_219952594	2.5e-14	0.047
CW	2	chr2.s_156228102	9	chr9.s_6706852	1.8e-13	0.04
CW	2	chr2.s_156691826	3	chr3.s_217551576	6.1e-13	0.042
CW	2	chr2.s_16376360	7	chr7.s_12785121	9.8e-14	0.04
CW	2	chr2.s_17981836	4	chr4.s_161326053	6.5e-13	0.048
CW	2	chr2.s_18115812	6	chr6.s_112777082	2.3e-14	0.067
CW	2	chr2.s_183620828	9	chr9.s_135126344	1.2e-13	0.067
CW	2	chr2.s_18758083	2	chr2.s_138176628	6.9e-14	0.042
CW	2	chr2.s_190219488	6	chr6.s_64515905	1.5e-14	0.042
CW	2	chr2.s_192079630	4	chr4.s_153174818	7.7e-13	0.037
CW	2	chr2.s_193073067	4	chr4.s_125046815	3.6e-13	0.037
CW	2	chr2.s_193352349	5	chr5.s_213512211	3.6e-13	0.041
CW	2	chr2.s_195474939	3	chr3.s_8216561	1.8e-13	0.044
CW	2	chr2.s_205692100	6	chr6.s_167465686	2.8e-14	0.042
CW	2	chr2.s_213310558	4	chr4.s_147009283	2.6e-14	0.041
CW	2	chr2.s_213826615	8	chr8.s_13447204	1e-16	0.052
CW	2	chr2.s_215553502	7	chr7.s_3252411	1.9e-13	0.042
CW	2	chr2.s_216685855	9	chr9.s_16123476	3.1e-13	0.037
CW	2	chr2.s_217218211	9	chr9.s_8539298	3.7e-14	0.042
CW	2	chr2.s_217454643	2	chr2.s_225039049	2.1e-13	0.041
CW	2	chr2.s_219825388	6	chr6.s_34837928	9.6e-15	0.048
CW	2	chr2.s_219951961	7	chr7.s_3168352	7.5e-15	0.05
CW	2	chr2.s_220573994	6	chr6.s_64008186	3.2e-14	0.051
CW	2	chr2.s_222493012	7	chr7.s_169487181	2.3e-13	0.043
CW	2	chr2.s_223133856	4	chr4.s_168702746	2.1e-13	0.039
CW	2	chr2.s_223960353	7	chr7.s_165962528	1.6e-13	0.054
CW	2	chr2.s_228552381	9	chr9.s_131672485	2.7e-13	0.05
CW	2	chr2.s_228753479	6	chr6.s_34927945	2e-16	0.048
CW	2	chr2.s_230669569	7	chr7.s_166149248	9.6e-14	0.039
CW	2	chr2.s_231608359	7	chr7.s_165550547	5e-15	0.05
CW	2	chr2.s_232085424	7	chr7.s_155996966	1.8e-15	0.046
CW	2	chr2.s_232361352	10	chr10.s_146025774	2.5e-13	0.04
CW	2	chr2.s_233076538	4	chr4.s_157136123	4.5e-13	0.048
CW	2	chr2.s_236754115	4	chr4.s_222370812	1e-15	0.046
CW	2	chr2.s_236873207	3	chr3.s_218662720	2e-14	0.048
CW	2	chr2.s_25475971	4	chr4.s_162616467	8.6e-15	0.043
CW	2	chr2.s_25977938	3	chr3.s_217976821	2.7e-16	0.047
CW	2	chr2.s_26061986	3	chr3.s_7490852	2.5e-14	0.041
CW	2	chr2.s_27177236	4	chr4.s_161523002	4.4e-13	0.05
CW	2	chr2.s_32657899	3	chr3.s_154486395	3.3e-15	0.052
CW	2	chr2.s_33491605	3	chr3.s_218570862	2.8e-14	0.046
CW	2	chr2.s_36096420	3	chr3.s_9394375	3.8e-15	0.043
CW	2	chr2.s_36248440	9	chr9.s_134862392	7.2e-16	0.047
CW	2	chr2.s_37746842	3	chr3.s_218109658	1.4e-15	0.045
CW	2	chr2.s_40045008	5	chr5.s_34512887	5.2e-13	0.06
CW	2	chr2.s_40599909	9	chr9.s_16344857	5.4e-15	0.057
CW	2	chr2.s_42957256	9	chr9.s_13921017	2.8e-15	0.048
CW	2	chr2.s_4423892	4	chr4.s_196106085	3.9e-13	0.044
CW	2	chr2.s_44963553	3	chr3.s_217867770	1.3e-15	0.055
CW	2	chr2.s_45570948	9	chr9.s_13776069	1e-14	0.059
CW	2	chr2.s_5147274	4	chr4.s_96935557	3e-15	0.044
CW	2	chr2.s_55382524	9	chr9.s_150274931	4.2e-17	0.05
CW	2	chr2.s_5564775	4	chr4.s_200826970	2.5e-13	0.038
CW	2	chr2.s_59154389	3	chr3.s_218424135	1.5e-14	0.046
CW	2	chr2.s_5933653	2	chr2.s_114545374	6.3e-15	0.045
CW	2	chr2.s_67970946	3	chr3.s_18578413	8.8e-14	0.041
CW	2	chr2.s_7667550	5	chr5.s_53764445	4e-15	0.045
CW	2	chr2.s_87031541	6	chr6.s_97788667	3.4e-14	0.043
CW	2	chr2.s_8926245	4	chr4.s_208474838	3.2e-14	0.05
CW	2	chr2.s_9090426	4	chr4.s_225161599	1.5e-17	0.051
CW	2	chr2.s_9369579	6	chr6.s_168849050	9.3e-14	0.042
CW	3	chr3.s_110794707	3	chr3.s_217362516	1.6e-15	0.045
CW	3	chr3.s_154486395	10	chr10.s_145295953	1.5e-13	0.047
CW	3	chr3.s_16663363	6	chr6.s_113256585	1.6e-13	0.039
CW	3	chr3.s_168897019	5	chr5.s_187751285	3.6e-13	0.056
CW	3	chr3.s_173397199	5	chr5.s_186667583	4.9e-15	0.048
CW	3	chr3.s_18578413	3	chr3.s_155389422	1.4e-13	0.045
CW	3	chr3.s_211702312	7	chr7.s_162125909	1.2e-14	0.048
CW	3	chr3.s_214070922	8	chr8.s_141772977	6.9e-13	0.039
CW	3	chr3.s_217771249	9	chr9.s_150844191	8.2e-16	0.058
CW	3	chr3.s_217902862	6	chr6.s_34691143	3e-14	0.048
CW	3	chr3.s_218023409	10	chr10.s_2492313	1.8e-15	0.05
CW	3	chr3.s_218109658	5	chr5.s_5549184	8.4e-18	0.052
CW	3	chr3.s_218266639	5	chr5.s_57927037	6.4e-15	0.044
CW	3	chr3.s_218424135	7	chr7.s_156435729	3.8e-14	0.045
CW	3	chr3.s_218570862	9	chr9.s_139955819	6.2e-13	0.036
CW	3	chr3.s_219459499	8	chr8.s_36254539	6.6e-13	0.044
CW	3	chr3.s_231476103	5	chr5.s_3732824	2.1e-15	0.045
CW	3	chr3.s_6310231	3	chr3.s_7974933	2.4e-13	0.039
CW	3	chr3.s_7446290	5	chr5.s_129083669	9.7e-14	0.042
CW	3	chr3.s_7929939	4	chr4.s_115856443	2.6e-16	0.066
CW	3	chr3.s_79510530	8	chr8.s_125926207	1.3e-15	0.049
CW	3	chr3.s_90447587	5	chr5.s_38086320	2.4e-13	0.047
CW	4	chr4.s_11091687	5	chr5.s_195242425	4.5e-13	0.039
CW	4	chr4.s_115856443	9	chr9.s_115732032	4.2e-13	0.037
CW	4	chr4.s_120587220	6	chr6.s_119859351	4.1e-14	0.043
CW	4	chr4.s_122986793	6	chr6.s_117742457	1.8e-13	0.059
CW	4	chr4.s_13521003	4	chr4.s_71092964	4.5e-14	0.041
CW	4	chr4.s_13846803	4	chr4.s_171726576	1.8e-17	0.051
CW	4	chr4.s_156318336	8	chr8.s_166221881	8.5e-13	0.047
CW	4	chr4.s_164292622	4	chr4.s_171577973	7.5e-13	0.036
CW	4	chr4.s_168396203	7	chr7.s_164864081	1.1e-14	0.042
CW	4	chr4.s_168478990	6	chr6.s_114439957	1.3e-14	0.042
CW	4	chr4.s_168702746	7	chr7.s_164339863	2.4e-15	0.052
CW	4	chr4.s_169033134	7	chr7.s_165403569	1.6e-13	0.038
CW	4	chr4.s_171592342	7	chr7.s_164769442	7.3e-15	0.07
CW	4	chr4.s_172307479	8	chr8.s_397116	5.4e-13	0.037
CW	4	chr4.s_173846707	7	chr7.s_126446410	1e-12	0.036
CW	4	chr4.s_178525928	9	chr9.s_76410827	3.1e-14	0.043
CW	4	chr4.s_180100069	8	chr8.s_18964674	1.5e-16	0.062
CW	4	chr4.s_181113064	7	chr7.s_164500316	1.2e-15	0.046
CW	4	chr4.s_186363026	8	chr8.s_2558074	4e-14	0.042
CW	4	chr4.s_186664989	7	chr7.s_164646573	7.1e-18	0.057
CW	4	chr4.s_187635833	7	chr7.s_165792654	8.9e-15	0.043
CW	4	chr4.s_188667135	5	chr5.s_186882759	2.5e-14	0.057
CW	4	chr4.s_193739934	9	chr9.s_86721268	2.2e-13	0.041
CW	4	chr4.s_194046896	5	chr5.s_5280351	5.8e-16	0.053
CW	4	chr4.s_197082418	7	chr7.s_147384793	1.4e-13	0.041
CW	4	chr4.s_198383219	10	chr10.s_21937643	1.9e-14	0.053
CW	4	chr4.s_200696609	7	chr7.s_3867163	5e-14	0.044
CW	4	chr4.s_200808355	4	chr4.s_237877316	6.9e-14	0.053
CW	4	chr4.s_203404868	9	chr9.s_151661695	1.1e-13	0.041
CW	4	chr4.s_203912514	8	chr8.s_163708475	1.4e-14	0.053
CW	4	chr4.s_204019805	10	chr10.s_133725032	7.9e-14	0.049
CW	4	chr4.s_222370812	4	chr4.s_236485593	2.8e-15	0.053
CW	4	chr4.s_229847681	8	chr8.s_120961387	3.6e-16	0.068
CW	4	chr4.s_236485593	5	chr5.s_147574432	1.5e-13	0.048
CW	4	chr4.s_3555993	6	chr6.s_24290296	5.3e-16	0.072
CW	4	chr4.s_37353556	8	chr8.s_62140239	1.8e-14	0.045
CW	4	chr4.s_39041775	8	chr8.s_38440099	1.8e-13	0.046
CW	4	chr4.s_75588281	4	chr4.s_122773751	1.1e-13	0.085
CW	5	chr5.s_12220596	8	chr8.s_94951098	2.4e-15	0.057
CW	5	chr5.s_125009338	7	chr7.s_88491529	1e-13	0.04
CW	5	chr5.s_129083669	10	chr10.s_45139870	4.9e-16	0.049
CW	5	chr5.s_15166041	6	chr6.s_100309631	9.9e-16	0.058
CW	5	chr5.s_16252584	6	chr6.s_6005685	7.4e-14	0.042
CW	5	chr5.s_182638622	8	chr8.s_51158135	5.5e-13	0.048
CW	5	chr5.s_18398062	9	chr9.s_4474419	2.7e-14	0.041
CW	5	chr5.s_187542846	10	chr10.s_142814574	1.2e-14	0.042
CW	5	chr5.s_195242425	10	chr10.s_142594690	5.8e-15	0.046
CW	5	chr5.s_199942844	10	chr10.s_119734802	3.1e-13	0.038
CW	5	chr5.s_20036905	6	chr6.s_122184846	8.1e-15	0.044
CW	5	chr5.s_204982846	9	chr9.s_150423446	6.3e-18	0.059
CW	5	chr5.s_207613142	9	chr9.s_17474136	7.7e-14	0.039
CW	5	chr5.s_212210011	10	chr10.s_133148897	7.8e-14	0.039
CW	5	chr5.s_27609700	9	chr9.s_18130175	5.2e-13	0.041
CW	5	chr5.s_47631223	5	chr5.s_144344993	9.4e-15	0.055
CW	5	chr5.s_5498390	6	chr6.s_31558239	2.1e-13	0.039
CW	5	chr5.s_65802534	8	chr8.s_112212579	7.8e-14	0.04
CW	5	chr5.s_84557032	9	chr9.s_30765891	7.8e-13	0.037
CW	6	chr6.s_130237726	8	chr8.s_27218091	7.6e-15	0.043
CW	6	chr6.s_132595962	8	chr8.s_173848489	1.2e-15	0.063
CW	6	chr6.s_135991835	7	chr7.s_82820028	6.3e-14	0.063
CW	6	chr6.s_163082743	8	chr8.s_173731003	9e-15	0.042
CW	6	chr6.s_164183902	9	chr9.s_127902106	1.2e-15	0.046
CW	6	chr6.s_167275219	9	chr9.s_15849030	7.5e-14	0.043
CW	6	chr6.s_21175035	8	chr8.s_160725172	6.2e-15	0.043
CW	6	chr6.s_33025442	7	chr7.s_97079619	3.3e-15	0.049
CW	6	chr6.s_34648062	9	chr9.s_14026264	1.8e-13	0.039
CW	6	chr6.s_6005685	9	chr9.s_150180369	2.9e-14	0.06
CW	6	chr6.s_7784385	7	chr7.s_78781189	3.8e-15	0.056
CW	6	chr6.s_88850137	7	chr7.s_168950278	8.7e-14	0.061
CW	7	chr7.s_123545735	10	chr10.s_121614381	3.6e-13	0.048
CW	7	chr7.s_145734111	9	chr9.s_67386123	3.5e-13	0.062
CW	7	chr7.s_151423901	9	chr9.s_4393997	2.1e-13	0.041
CW	7	chr7.s_164500316	8	chr8.s_92969569	3e-14	0.043
CW	7	chr7.s_165123967	9	chr9.s_152326327	2.8e-13	0.039
CW	7	chr7.s_167000768	9	chr9.s_131847318	7.1e-16	0.048
CW	7	chr7.s_21433407	9	chr9.s_118475922	4e-14	0.043
CW	7	chr7.s_21592930	10	chr10.s_85918133	1.9e-13	0.04
CW	7	chr7.s_24912960	9	chr9.s_126710981	6.3e-14	0.047
CW	7	chr7.s_27778104	9	chr9.s_116128015	1.3e-14	0.042
CW	7	chr7.s_3252411	10	chr10.s_37324805	9.2e-13	0.038
CW	8	chr8.s_15734951	9	chr9.s_7651149	1.7e-15	0.055
CW	8	chr8.s_169418594	10	chr10.s_85690897	4.2e-14	0.055
CW	8	chr8.s_174372711	9	chr9.s_128808045	2.2e-14	0.046
CW	8	chr8.s_2558074	10	chr10.s_63496102	9.3e-16	0.047
CW	8	chr8.s_33921185	10	chr10.s_122915383	2.4e-14	0.076
CW	8	chr8.s_94951098	9	chr9.s_156340053	1.7e-15	0.046
CW	9	chr9.s_112066883	10	chr10.s_134468233	2e-13	0.04
CW	9	chr9.s_114883479	10	chr10.s_17145123	1.4e-13	0.044
CW	9	chr9.s_129455373	10	chr10.s_134243341	1.3e-13	0.039
CW	9	chr9.s_134862392	10	chr10.s_39387495	1.6e-14	0.045
CW	9	chr9.s_135739536	10	chr10.s_105303592	2e-13	0.044
CW	9	chr9.s_13967975	9	chr9.s_58342153	1.6e-14	0.045
CW	9	chr9.s_14163459	9	chr9.s_139008380	3.5e-13	0.037
CW	9	chr9.s_150274931	10	chr10.s_127179325	4.1e-18	0.053
CW	9	chr9.s_150844191	9	chr9.s_151545667	3e-14	0.042
CW	9	chr9.s_156532108	10	chr10.s_92472024	3.5e-13	0.067
CW	9	chr9.s_17276280	9	chr9.s_135881491	4.9e-16	0.048
CW	9	chr9.s_63481251	9	chr9.s_82676721	2.5e-15	0.049
CW	9	chr9.s_64501466	9	chr9.s_114883479	1.9e-14	0.054
CW	10	chr10.s_45139870	10	chr10.s_118845235	1.2e-13	0.039
DTA	1	chr1.s_220036815	3	chr3.s_226162236	2.5e-13	0.042
DTA	1	chr1.s_221987450	3	chr3.s_225438327	9.8e-13	0.036
DTA	1	chr1.s_7212229	1	chr1.s_43707019	2.4e-13	0.039
DTA	1	chr1.s_7636800	1	chr1.s_46004231	5.3e-13	0.037
DTA	3	chr3.s_217764994	6	chr6.s_123063862	4e-13	0.048
DTS	2	chr2.s_122860565	2	chr2.s_220581559	4.9e-14	0.05
DTS	2	chr2.s_124193495	2	chr2.s_221424012	3.8e-14	0.04
DTS	2	chr2.s_127659240	2	chr2.s_220715737	9.8e-14	0.039
DTT	1	chr1.s_117755353	3	chr3.s_157132813	1.8e-13	0.052
DTT	1	chr1.s_12517690	1	chr1.s_189224717	8.5e-13	0.036
DTT	1	chr1.s_220036815	3	chr3.s_226162236	5.5e-14	0.044
DTT	1	chr1.s_251241561	6	chr6.s_160365549	4.6e-14	0.04
DTT	1	chr1.s_295931334	3	chr3.s_188512159	3.8e-13	0.037
DTT	1	chr1.s_44197327	7	chr7.s_7125723	1.1e-14	0.049
DTT	1	chr1.s_44536245	7	chr7.s_7459758	4.8e-16	0.046
DTT	1	chr1.s_44717857	4	chr4.s_196239794	4.1e-13	0.037
DTT	1	chr1.s_46419717	7	chr7.s_13375293	7.1e-13	0.037
DTT	5	chr5.s_204145307	9	chr9.s_124075359	4.5e-13	0.046
EH	2	chr2.s_16673759	2	chr2.s_25593881	1e-12	0.037
EH	2	chr2.s_235769655	4	chr4.s_37263719	4.2e-14	0.041
EH	3	chr3.s_130402323	4	chr4.s_181107654	2.9e-13	0.04
EH	3	chr3.s_162360743	8	chr8.s_149069875	3.2e-13	0.038
EH	3	chr3.s_38527026	3	chr3.s_132452100	9.2e-13	0.041
EH	7	chr7.s_167858750	8	chr8.s_122794872	1.3e-13	0.04
EL	1	chr1.s_202308564	10	chr10.s_66739594	1.4e-13	0.043
EL	1	chr1.s_202455256	10	chr10.s_67123749	1.9e-14	0.043
EL	1	chr1.s_236844981	4	chr4.s_83706713	6e-14	0.043
EL	1	chr1.s_240943866	2	chr2.s_177258966	7e-14	0.041
EL	1	chr1.s_286599448	6	chr6.s_365918	7.9e-13	0.042
EL	1	chr1.s_39220111	6	chr6.s_1707793	5e-13	0.039
EL	1	chr1.s_9062820	7	chr7.s_4070004	3.9e-13	0.038
EL	2	chr2.s_109812285	2	chr2.s_164567465	3.1e-13	0.055
EL	2	chr2.s_110715035	2	chr2.s_160665522	1.7e-14	0.054
EL	2	chr2.s_12257142	7	chr7.s_152811999	6.5e-13	0.037
EL	2	chr2.s_12643410	7	chr7.s_154547192	7.7e-13	0.037
EL	2	chr2.s_135976698	2	chr2.s_237054770	1.7e-13	0.041
EL	2	chr2.s_13748578	10	chr10.s_128761071	4.5e-13	0.042
EL	2	chr2.s_165322436	9	chr9.s_151440276	3.9e-15	0.043
EL	2	chr2.s_177269187	2	chr2.s_182875781	7.4e-14	0.042
EL	2	chr2.s_177560752	2	chr2.s_182565410	6.9e-14	0.039
EL	2	chr2.s_21953229	5	chr5.s_115628336	4.6e-13	0.04
EL	2	chr2.s_236628594	3	chr3.s_118911681	4.8e-14	0.04
EL	2	chr2.s_26202987	4	chr4.s_4908304	1.8e-14	0.041
EL	3	chr3.s_10325779	10	chr10.s_138859559	4e-13	0.045
EL	3	chr3.s_150464545	4	chr4.s_1463862	3.3e-13	0.04
EL	3	chr3.s_19441747	4	chr4.s_217271326	1.2e-13	0.039
EL	4	chr4.s_4833853	8	chr8.s_102584271	4.5e-13	0.039
EL	4	chr4.s_81575142	10	chr10.s_35248053	1.6e-13	0.053
EL	5	chr5.s_117580176	9	chr9.s_11694635	1.7e-14	0.041
EL	5	chr5.s_214235679	9	chr9.s_5053446	7.9e-14	0.043
EL	6	chr6.s_103604572	6	chr6.s_160436148	4.2e-14	0.04
EL	6	chr6.s_1735115	10	chr10.s_133823581	4e-13	0.041
EL	6	chr6.s_98952482	6	chr6.s_160525245	3.1e-13	0.038
EL	8	chr8.s_112758854	9	chr9.s_112071903	1e-13	0.039
EL	8	chr8.s_114739732	9	chr9.s_112901781	2.1e-13	0.053
EL	8	chr8.s_115071741	9	chr9.s_111802871	6.3e-16	0.067
EL	10	chr10.s_139769842	10	chr10.s_145607694	7.8e-13	0.036
EL	10	chr10.s_65352434	10	chr10.s_120000493	6.4e-13	0.037
ELL	1	chr1.s_11279572	10	chr10.s_136340908	3.8e-15	0.052
ELL	1	chr1.s_12481488	6	chr6.s_168226970	5.2e-13	0.04
ELL	1	chr1.s_17071480	4	chr4.s_10256939	5.6e-13	0.038
ELL	1	chr1.s_212674951	4	chr4.s_834317	4.7e-13	0.038
ELL	1	chr1.s_213137436	4	chr4.s_294089	7.7e-13	0.037
ELL	1	chr1.s_217503440	3	chr3.s_128251166	3.4e-13	0.044
ELL	1	chr1.s_248434256	3	chr3.s_150049747	5.7e-13	0.04
ELL	1	chr1.s_257250482	4	chr4.s_7344010	3.2e-13	0.04
ELL	1	chr1.s_259273588	4	chr4.s_7217752	3.9e-13	0.038
ELL	1	chr1.s_28214656	1	chr1.s_86121343	1.2e-13	0.044
ELL	1	chr1.s_44612793	1	chr1.s_253560764	9.3e-13	0.042
ELL	1	chr1.s_44720380	3	chr3.s_119192773	9.4e-15	0.063
ELL	1	chr1.s_47184489	4	chr4.s_6024424	5.1e-13	0.051
ELL	2	chr2.s_8964946	5	chr5.s_57941751	1e-12	0.039
ELL	3	chr3.s_129088493	5	chr5.s_55463550	3.5e-15	0.071
ELL	3	chr3.s_177546057	10	chr10.s_25787038	3.1e-13	0.038
ELL	4	chr4.s_189459283	6	chr6.s_167848451	5.5e-14	0.043
ELL	4	chr4.s_200331221	8	chr8.s_699358	9.2e-13	0.037
ELL	4	chr4.s_272464	5	chr5.s_200874486	3.2e-13	0.046
ELL	4	chr4.s_7170326	5	chr5.s_10432979	6.7e-13	0.038
ELL	4	chr4.s_7321960	6	chr6.s_115553180	4.5e-13	0.048
ELL	4	chr4.s_834317	9	chr9.s_4404151	8.8e-14	0.04
ELL	5	chr5.s_185706732	6	chr6.s_145024751	5.1e-13	0.038
ELL	5	chr5.s_200482723	5	chr5.s_206066779	6.9e-14	0.042
ELL	5	chr5.s_23286338	5	chr5.s_57126686	1.4e-13	0.051
ELL	6	chr6.s_107726689	9	chr9.s_3516276	6.5e-13	0.053
ELL	6	chr6.s_110452535	10	chr10.s_140489825	4e-16	0.048
ELL	6	chr6.s_111881859	6	chr6.s_112030632	4.6e-16	0.048
ELL	6	chr6.s_128384362	6	chr6.s_129106011	8.6e-13	0.047
ELL	6	chr6.s_158015021	8	chr8.s_18238537	2.4e-13	0.046
ELL	6	chr6.s_159979782	10	chr10.s_136957696	6.9e-14	0.04
ELL	7	chr7.s_156606461	10	chr10.s_140159368	1.1e-14	0.049
ELL	9	chr9.s_113628788	9	chr9.s_124521276	4.7e-13	0.058
ELW	1	chr1.s_12421372	8	chr8.s_75803151	2.1e-13	0.052
ELW	1	chr1.s_13026035	6	chr6.s_139687524	2.1e-14	0.045
ELW	1	chr1.s_13994810	6	chr6.s_85751122	7.4e-14	0.041
ELW	1	chr1.s_14484494	4	chr4.s_187603526	1.2e-14	0.043
ELW	1	chr1.s_156953449	4	chr4.s_187316965	1.9e-15	0.046
ELW	1	chr1.s_157268742	4	chr4.s_196103561	2.3e-15	0.049
ELW	1	chr1.s_181530044	4	chr4.s_772964	1.1e-13	0.047
ELW	1	chr1.s_194488910	4	chr4.s_241569141	2e-15	0.048
ELW	1	chr1.s_194693896	1	chr1.s_197213867	2.4e-14	0.042
ELW	1	chr1.s_194791182	1	chr1.s_196295045	3.4e-15	0.046
ELW	1	chr1.s_212074274	4	chr4.s_163708354	3.2e-14	0.052
ELW	1	chr1.s_212626150	5	chr5.s_166452047	3.5e-13	0.046
ELW	1	chr1.s_227894143	6	chr6.s_115905307	1.1e-13	0.057
ELW	1	chr1.s_233459311	5	chr5.s_202000286	6.7e-13	0.042
ELW	1	chr1.s_236126842	5	chr5.s_206329784	1.4e-14	0.053
ELW	1	chr1.s_240956882	3	chr3.s_232092598	5.2e-13	0.038
ELW	1	chr1.s_244308213	5	chr5.s_211328295	1.5e-13	0.039
ELW	1	chr1.s_25448453	1	chr1.s_285211352	2.8e-14	0.052
ELW	1	chr1.s_255989884	4	chr4.s_422383	2.6e-13	0.042
ELW	1	chr1.s_256130954	1	chr1.s_258865864	1.1e-15	0.046
ELW	1	chr1.s_25620412	6	chr6.s_144364966	8.4e-20	0.064
ELW	1	chr1.s_263107267	8	chr8.s_166174628	4.3e-14	0.043
ELW	1	chr1.s_26560743	6	chr6.s_142434081	4.7e-16	0.047
ELW	1	chr1.s_26884743	3	chr3.s_212175982	2.5e-14	0.046
ELW	1	chr1.s_278685336	4	chr4.s_186665266	2.6e-14	0.049
ELW	1	chr1.s_280452227	4	chr4.s_189992995	9.3e-15	0.043
ELW	1	chr1.s_283324999	4	chr4.s_191141444	1.6e-14	0.061
ELW	1	chr1.s_283534524	4	chr4.s_189293710	3.5e-16	0.054
ELW	1	chr1.s_284798386	4	chr4.s_187467857	9.2e-15	0.056
ELW	1	chr1.s_284887584	4	chr4.s_189610930	5.4e-13	0.038
ELW	1	chr1.s_285182934	4	chr4.s_190230093	2.6e-14	0.042
ELW	1	chr1.s_285841657	4	chr4.s_189809979	3.8e-14	0.041
ELW	1	chr1.s_286728864	4	chr4.s_188585526	2.8e-15	0.045
ELW	1	chr1.s_32605506	5	chr5.s_160645552	8.8e-14	0.042
ELW	1	chr1.s_34826133	8	chr8.s_133778851	5.4e-14	0.041
ELW	1	chr1.s_35665027	8	chr8.s_137798007	2.5e-13	0.039
ELW	1	chr1.s_35948972	8	chr8.s_127966877	3.4e-15	0.046
ELW	1	chr1.s_36225330	8	chr8.s_137516151	4.2e-13	0.038
ELW	1	chr1.s_38017767	8	chr8.s_137325615	3.2e-13	0.038
ELW	1	chr1.s_40235527	8	chr8.s_123442225	7e-14	0.041
ELW	1	chr1.s_4061058	6	chr6.s_132679858	8.2e-13	0.04
ELW	1	chr1.s_41535412	2	chr2.s_27868722	3e-13	0.039
ELW	1	chr1.s_42025619	8	chr8.s_135802865	2.4e-14	0.042
ELW	1	chr1.s_42526166	2	chr2.s_25184228	6.4e-13	0.038
ELW	1	chr1.s_43144855	3	chr3.s_161160531	9e-14	0.052
ELW	1	chr1.s_43556948	4	chr4.s_187004902	2.7e-13	0.038
ELW	1	chr1.s_45345116	3	chr3.s_160918598	1.4e-14	0.043
ELW	1	chr1.s_46414935	4	chr4.s_6392819	6.5e-15	0.055
ELW	1	chr1.s_51388117	4	chr4.s_182170830	1.6e-14	0.057
ELW	1	chr1.s_52258667	4	chr4.s_185021336	4.8e-16	0.053
ELW	1	chr1.s_57137079	1	chr1.s_58581903	1.3e-19	0.06
ELW	1	chr1.s_57312634	1	chr1.s_59079715	2.4e-17	0.052
ELW	1	chr1.s_57636375	1	chr1.s_58458262	1e-15	0.065
ELW	1	chr1.s_57760376	4	chr4.s_185499035	6.8e-14	0.048
ELW	1	chr1.s_58440430	1	chr1.s_59212352	1.7e-17	0.053
ELW	1	chr1.s_58581903	3	chr3.s_161897271	3.2e-13	0.038
ELW	1	chr1.s_74930972	1	chr1.s_76247267	1e-12	0.038
ELW	1	chr1.s_75814369	3	chr3.s_230425167	6.4e-13	0.039
ELW	1	chr1.s_76010677	1	chr1.s_126708861	3e-17	0.051
ELW	1	chr1.s_78594076	1	chr1.s_80970292	5.4e-14	0.057
ELW	1	chr1.s_84395271	2	chr2.s_10002836	5.3e-17	0.051
ELW	2	chr2.s_10656275	4	chr4.s_191726829	5.9e-14	0.043
ELW	2	chr2.s_11673673	4	chr4.s_61791	6.8e-16	0.057
ELW	2	chr2.s_137408037	7	chr7.s_13583499	8.9e-13	0.055
ELW	2	chr2.s_13891719	2	chr2.s_192314985	3.7e-13	0.051
ELW	2	chr2.s_234986851	6	chr6.s_142753399	3.9e-13	0.044
ELW	2	chr2.s_2378565	4	chr4.s_3481910	1.8e-13	0.04
ELW	2	chr2.s_24148475	4	chr4.s_27467237	5.4e-14	0.045
ELW	2	chr2.s_25140125	4	chr4.s_30090108	6.4e-13	0.038
ELW	2	chr2.s_4898780	4	chr4.s_4066135	4.8e-14	0.042
ELW	2	chr2.s_6223066	2	chr2.s_44347391	4.3e-13	0.05
ELW	3	chr3.s_13189680	7	chr7.s_163285584	9.9e-13	0.039
ELW	3	chr3.s_227496366	8	chr8.s_108066119	6e-15	0.044
ELW	3	chr3.s_227645952	8	chr8.s_104448661	2.1e-14	0.047
ELW	3	chr3.s_228021952	8	chr8.s_123166754	9.2e-13	0.047
ELW	3	chr3.s_228143898	8	chr8.s_101129239	4.2e-14	0.041
ELW	3	chr3.s_230338380	9	chr9.s_86461014	5.9e-13	0.05
ELW	3	chr3.s_230525417	8	chr8.s_157798016	1.7e-13	0.041
ELW	3	chr3.s_230609634	8	chr8.s_159243480	1.6e-13	0.039
ELW	3	chr3.s_231512883	4	chr4.s_190109194	3.3e-13	0.048
ELW	3	chr3.s_38175447	8	chr8.s_135486353	3.3e-13	0.039
ELW	3	chr3.s_38250472	8	chr8.s_135918814	1.8e-14	0.043
ELW	3	chr3.s_45225820	8	chr8.s_142599711	3.8e-15	0.045
ELW	3	chr3.s_46122409	8	chr8.s_142065440	1.8e-15	0.046
ELW	3	chr3.s_8030363	4	chr4.s_240203	2e-15	0.045
ELW	4	chr4.s_130077	5	chr5.s_206427732	7.8e-16	0.052
ELW	4	chr4.s_184984336	7	chr7.s_7455608	3.1e-16	0.048
ELW	4	chr4.s_185605672	7	chr7.s_7151124	5.6e-14	0.041
ELW	4	chr4.s_185759780	7	chr7.s_8053729	2.5e-16	0.049
ELW	4	chr4.s_186755491	10	chr10.s_141187714	3.8e-16	0.048
ELW	4	chr4.s_187316965	7	chr7.s_7265911	2.1e-13	0.04
ELW	4	chr4.s_187603526	6	chr6.s_122425320	3.4e-13	0.038
ELW	4	chr4.s_187931310	6	chr6.s_160471684	1.9e-14	0.042
ELW	4	chr4.s_188816354	10	chr10.s_140933404	4.7e-17	0.06
ELW	4	chr4.s_188924012	6	chr6.s_169275953	4.6e-14	0.043
ELW	4	chr4.s_189359028	9	chr9.s_152085878	1.3e-14	0.043
ELW	4	chr4.s_189581722	6	chr6.s_128556291	1.2e-17	0.053
ELW	4	chr4.s_189732532	7	chr7.s_162377232	5.2e-14	0.041
ELW	4	chr4.s_190045980	6	chr6.s_130024070	4.2e-15	0.044
ELW	4	chr4.s_190976902	5	chr5.s_149729962	5.3e-13	0.038
ELW	4	chr4.s_191720344	6	chr6.s_168165517	5.4e-14	0.041
ELW	4	chr4.s_195362627	10	chr10.s_141630052	1.2e-15	0.068
ELW	4	chr4.s_196269262	6	chr6.s_130241278	1.5e-14	0.043
ELW	4	chr4.s_197782390	10	chr10.s_34619318	9.8e-14	0.043
ELW	4	chr4.s_199187930	7	chr7.s_174882182	2.3e-13	0.058
ELW	4	chr4.s_212151	5	chr5.s_210790869	1.4e-16	0.052
ELW	4	chr4.s_22245734	8	chr8.s_148905756	8.3e-13	0.072
ELW	4	chr4.s_2858345	4	chr4.s_3113044	1.3e-16	0.059
ELW	4	chr4.s_3266175	4	chr4.s_3266869	1.9e-16	0.049
ELW	4	chr4.s_6018676	4	chr4.s_185700599	3e-16	0.051
ELW	4	chr4.s_834317	7	chr7.s_152244681	5.7e-16	0.048
ELW	5	chr5.s_160760994	6	chr6.s_98128014	5.6e-14	0.044
ELW	5	chr5.s_166149448	6	chr6.s_145456928	7e-14	0.042
ELW	5	chr5.s_169620006	6	chr6.s_142279051	1.2e-13	0.04
ELW	5	chr5.s_171304271	6	chr6.s_141495026	1e-12	0.042
ELW	5	chr5.s_204800404	5	chr5.s_206204441	1.1e-13	0.04
ELW	5	chr5.s_206518623	8	chr8.s_149291648	1.3e-14	0.043
ELW	5	chr5.s_206603220	8	chr8.s_149954711	1.3e-14	0.043
ELW	5	chr5.s_209783135	9	chr9.s_12817990	7.7e-13	0.041
ELW	5	chr5.s_215878474	9	chr9.s_1694326	4.4e-13	0.038
ELW	5	chr5.s_3776201	6	chr6.s_117459976	2.8e-13	0.04
ELW	5	chr5.s_3954158	6	chr6.s_117340956	8.7e-15	0.045
ELW	5	chr5.s_55222973	5	chr5.s_94307261	1e-12	0.037
ELW	5	chr5.s_8865827	9	chr9.s_12433507	5.6e-13	0.051
ELW	6	chr6.s_110079634	6	chr6.s_111881859	1.2e-13	0.04
ELW	6	chr6.s_112406207	6	chr6.s_132862742	9.8e-13	0.037
ELW	6	chr6.s_122264095	6	chr6.s_135724788	2.9e-14	0.042
ELW	6	chr6.s_123609663	9	chr9.s_3856467	5.5e-13	0.041
ELW	6	chr6.s_138786165	6	chr6.s_159990835	2.1e-13	0.042
ELW	6	chr6.s_141469381	7	chr7.s_174644881	6.4e-14	0.041
ELW	6	chr6.s_145370584	7	chr7.s_170098017	3.3e-13	0.042
ELW	7	chr7.s_13622073	7	chr7.s_149195705	3.4e-13	0.038
ELW	7	chr7.s_156326463	8	chr8.s_33496244	9.4e-14	0.041
ELW	7	chr7.s_156591594	8	chr8.s_31982004	7.4e-14	0.058
ELW	7	chr7.s_156670985	8	chr8.s_32245371	3.5e-14	0.068
ELW	7	chr7.s_167551883	10	chr10.s_123567736	1.4e-14	0.062
ELW	7	chr7.s_7415638	8	chr8.s_133366722	6.6e-15	0.071
ELW	9	chr9.s_124845700	10	chr10.s_65312790	2.9e-13	0.041
ERN	1	chr1.s_122967742	3	chr3.s_179472967	1.8e-14	0.067
ERN	1	chr1.s_171313222	2	chr2.s_23469322	6.8e-13	0.037
ERN	1	chr1.s_171517261	2	chr2.s_25263718	3.7e-14	0.047
ERN	1	chr1.s_212086092	2	chr2.s_233020660	5.6e-13	0.04
ERN	1	chr1.s_214691831	2	chr2.s_231206620	1.8e-13	0.04
ERN	1	chr1.s_222673525	3	chr3.s_178782048	7.7e-14	0.049
ERN	1	chr1.s_230316352	5	chr5.s_106436945	8e-13	0.039
ERN	1	chr1.s_296951147	3	chr3.s_98656886	3.3e-15	0.045
ERN	1	chr1.s_45942310	3	chr3.s_128995829	3.8e-14	0.041
ERN	1	chr1.s_65663751	2	chr2.s_209337488	3.8e-13	0.042
ERN	1	chr1.s_72028606	9	chr9.s_80661889	1.6e-13	0.038
ERN	1	chr1.s_80011939	1	chr1.s_291584258	1.1e-13	0.056
ERN	1	chr1.s_8319055	7	chr7.s_65941051	6.9e-15	0.044
ERN	1	chr1.s_83642718	1	chr1.s_87907632	4.3e-13	0.04
ERN	2	chr2.s_116103350	5	chr5.s_125975195	7.3e-14	0.053
ERN	2	chr2.s_125589388	7	chr7.s_104207832	1.9e-13	0.039
ERN	2	chr2.s_25023000	7	chr7.s_141487589	8.5e-13	0.038
ERN	2	chr2.s_25626624	9	chr9.s_36869455	1.3e-15	0.06
ERN	2	chr2.s_25812724	9	chr9.s_115528120	2.7e-15	0.044
ERN	2	chr2.s_32027296	9	chr9.s_22241446	8.1e-13	0.037
ERN	3	chr3.s_114684340	5	chr5.s_69311445	8.8e-13	0.064
ERN	3	chr3.s_120623470	8	chr8.s_84967952	4.9e-14	0.057
ERN	3	chr3.s_128995829	5	chr5.s_143706157	4.9e-14	0.041
ERN	3	chr3.s_130098342	6	chr6.s_146099836	2.4e-13	0.038
ERN	3	chr3.s_135493354	9	chr9.s_24819534	3.5e-15	0.056
ERN	3	chr3.s_139963820	6	chr6.s_148165676	1.4e-13	0.038
ERN	3	chr3.s_140745273	6	chr6.s_148441648	2.4e-15	0.044
ERN	3	chr3.s_178205602	3	chr3.s_184365657	1.7e-13	0.042
ERN	3	chr3.s_178782048	8	chr8.s_157822159	3.2e-14	0.052
ERN	3	chr3.s_179383023	8	chr8.s_70505313	2.1e-13	0.039
ERN	3	chr3.s_204846317	7	chr7.s_6748305	2.7e-13	0.08
ERN	3	chr3.s_228238405	5	chr5.s_156577093	1.9e-13	0.044
ERN	3	chr3.s_98656886	4	chr4.s_65586807	4e-14	0.051
ERN	4	chr4.s_125218112	9	chr9.s_106054084	1.1e-13	0.067
ERN	4	chr4.s_135322979	6	chr6.s_31797442	1.8e-14	0.056
ERN	4	chr4.s_22017033	7	chr7.s_162248406	5.1e-13	0.037
ERN	4	chr4.s_65387467	6	chr6.s_109460361	1.8e-13	0.051
ERN	4	chr4.s_65586807	5	chr5.s_45162300	5.9e-14	0.051
ERN	4	chr4.s_86884381	7	chr7.s_16340391	1.1e-13	0.044
ERN	5	chr5.s_18462784	10	chr10.s_63748288	7.8e-14	0.06
ERN	5	chr5.s_210697762	8	chr8.s_68406300	1e-13	0.05
ERN	5	chr5.s_57161628	8	chr8.s_17304445	3.4e-13	0.041
ERN	5	chr5.s_60392110	8	chr8.s_19310875	1.2e-13	0.039
ERN	5	chr5.s_65476295	6	chr6.s_108959976	3.1e-16	0.053
ERN	6	chr6.s_108959976	10	chr10.s_42262665	5.7e-16	0.061
ERN	6	chr6.s_140487377	8	chr8.s_79454371	4.5e-14	0.05
ERN	7	chr7.s_169402888	9	chr9.s_79027461	9.4e-13	0.054
ERN	8	chr8.s_131716530	10	chr10.s_63877546	2.2e-16	0.073
ERN	8	chr8.s_68406300	10	chr10.s_16693472	1.2e-15	0.048
ERN	8	chr8.s_76079993	8	chr8.s_95695785	5e-13	0.038
ERN	9	chr9.s_50901176	9	chr9.s_75580342	4.9e-13	0.083
EW	1	chr1.s_16584309	6	chr6.s_2241175	5.5e-15	0.043
EW	1	chr1.s_193766864	5	chr5.s_16142146	1.4e-14	0.064
EW	1	chr1.s_200862089	2	chr2.s_62458322	6.1e-13	0.039
EW	1	chr1.s_238231985	7	chr7.s_173844324	4.6e-18	0.059
EW	1	chr1.s_33640921	4	chr4.s_127009948	2.8e-15	0.075
EW	1	chr1.s_41441237	7	chr7.s_118608265	5.2e-16	0.052
EW	1	chr1.s_644654	2	chr2.s_8513730	5.4e-15	0.044
EW	2	chr2.s_154962887	5	chr5.s_168622013	1.2e-15	0.047
EW	2	chr2.s_230783617	2	chr2.s_236910893	4.5e-13	0.041
EW	3	chr3.s_136595104	3	chr3.s_140729900	1.5e-15	0.045
EW	3	chr3.s_26260125	10	chr10.s_10717452	1.9e-13	0.045
EW	4	chr4.s_129493129	4	chr4.s_133177656	7e-15	0.049
EW	4	chr4.s_197891163	4	chr4.s_198418177	5.4e-15	0.052
EW	5	chr5.s_160758438	7	chr7.s_164497928	5.4e-16	0.066
EW	5	chr5.s_199277782	10	chr10.s_10239559	6.2e-15	0.046
EW	5	chr5.s_5034020	10	chr10.s_10807183	5.2e-14	0.041
EW	5	chr5.s_75984980	9	chr9.s_114365465	4.2e-14	0.053
EW	5	chr5.s_8637401	7	chr7.s_163813167	5e-13	0.04
EW	5	chr5.s_97368030	10	chr10.s_10146870	9.7e-13	0.036
EW	6	chr6.s_128382086	10	chr10.s_10973614	8.1e-15	0.053
EW	9	chr9.s_114399662	10	chr10.s_128795658	3.6e-13	0.037
EW	10	chr10.s_10642739	10	chr10.s_146180473	1.1e-13	0.053
EW	10	chr10.s_11026254	10	chr10.s_147273344	4.1e-14	0.048
KNPR	1	chr1.s_162696843	3	chr3.s_17041172	6.1e-13	0.044
KNPR	1	chr1.s_17842775	7	chr7.s_174534169	4.3e-13	0.037
KNPR	1	chr1.s_196163576	4	chr4.s_237826412	8.7e-13	0.042
KNPR	1	chr1.s_202810363	1	chr1.s_297442293	6.6e-13	0.044
KNPR	1	chr1.s_225158973	7	chr7.s_66578946	4.4e-13	0.037
KNPR	1	chr1.s_285302323	5	chr5.s_7704554	3.8e-13	0.038
KNPR	1	chr1.s_300802583	2	chr2.s_13349960	7.8e-14	0.039
KNPR	1	chr1.s_631575	1	chr1.s_3225575	9.1e-14	0.039
KNPR	3	chr3.s_14600790	7	chr7.s_18438328	6.4e-13	0.038
KNPR	3	chr3.s_18086436	4	chr4.s_160382942	2.4e-13	0.038
KNPR	3	chr3.s_18844520	4	chr4.s_237306837	5.1e-13	0.04
KNPR	3	chr3.s_206694835	3	chr3.s_207299305	2.7e-14	0.055
KNPR	3	chr3.s_206783360	3	chr3.s_207088366	8e-13	0.036
KNPR	3	chr3.s_207069476	3	chr3.s_207355531	4.7e-13	0.037
KNPR	3	chr3.s_4144631	4	chr4.s_239755443	4.9e-13	0.041
KNPR	4	chr4.s_195413569	4	chr4.s_198137237	4.9e-13	0.039
KNPR	4	chr4.s_199479009	5	chr5.s_215392531	1.2e-13	0.039
KNPR	4	chr4.s_202324923	5	chr5.s_214555285	7.7e-13	0.041
KNPR	4	chr4.s_203139723	5	chr5.s_214438063	3.5e-13	0.039
KNPR	4	chr4.s_205960043	5	chr5.s_215193468	1.5e-14	0.044
KNPR	5	chr5.s_11891789	7	chr7.s_173845453	8.3e-13	0.036
KNPR	6	chr6.s_167090232	7	chr7.s_174408647	4.1e-13	0.038
KNPR	7	chr7.s_123713578	9	chr9.s_125745903	1.8e-14	0.041
KNPR	7	chr7.s_156252872	7	chr7.s_161697807	9.7e-13	0.036
KNPR	7	chr7.s_156511995	9	chr9.s_118575535	5e-15	0.044
KNPR	7	chr7.s_171226025	10	chr10.s_2255712	2.1e-13	0.038
KNPR	7	chr7.s_174534169	8	chr8.s_11507201	7.3e-13	0.036
KNPR	7	chr7.s_5619284	7	chr7.s_157670156	2e-13	0.043
KNPR	7	chr7.s_61984341	7	chr7.s_173926086	5.6e-14	0.04
KNPR	7	chr7.s_6359508	7	chr7.s_156963376	4.7e-13	0.046
KNPR	7	chr7.s_7460264	7	chr7.s_158067074	6.1e-13	0.036
KNPR	8	chr8.s_123446612	8	chr8.s_124367771	5.5e-14	0.041
LBT	1	chr1.s_294283638	4	chr4.s_90052485	4e-13	0.041
LNAE	1	chr1.s_123932139	1	chr1.s_218516027	8.7e-14	0.043
LNAE	1	chr1.s_14445307	6	chr6.s_113045459	1e-13	0.044
LNAE	1	chr1.s_162012828	7	chr7.s_17016163	2.3e-13	0.039
LNAE	1	chr1.s_170077354	2	chr2.s_219359732	5.1e-13	0.038
LNAE	1	chr1.s_174034746	10	chr10.s_139063115	6.6e-15	0.044
LNAE	1	chr1.s_17483304	3	chr3.s_232183075	1.5e-14	0.06
LNAE	1	chr1.s_175852889	5	chr5.s_206082675	2.8e-13	0.041
LNAE	1	chr1.s_17640723	6	chr6.s_153050784	2.7e-13	0.039
LNAE	1	chr1.s_177053091	2	chr2.s_40122192	5e-13	0.038
LNAE	1	chr1.s_177313361	9	chr9.s_5582696	1.4e-13	0.04
LNAE	1	chr1.s_178798714	5	chr5.s_106268532	2.8e-14	0.061
LNAE	1	chr1.s_181733277	3	chr3.s_145716251	6.6e-15	0.044
LNAE	1	chr1.s_182821445	8	chr8.s_146808933	1.1e-13	0.04
LNAE	1	chr1.s_184053187	8	chr8.s_155969146	1.2e-13	0.04
LNAE	1	chr1.s_185357481	8	chr8.s_155078440	4.7e-13	0.041
LNAE	1	chr1.s_187103008	8	chr8.s_152127490	9.1e-14	0.041
LNAE	1	chr1.s_187469804	2	chr2.s_216990244	1.9e-13	0.051
LNAE	1	chr1.s_195919839	10	chr10.s_2689228	1.4e-13	0.065
LNAE	1	chr1.s_208076185	3	chr3.s_128221318	1.4e-13	0.062
LNAE	1	chr1.s_209688601	8	chr8.s_52108553	5.7e-13	0.04
LNAE	1	chr1.s_210823381	3	chr3.s_142758779	7.9e-13	0.048
LNAE	1	chr1.s_211719675	4	chr4.s_15972727	5e-15	0.05
LNAE	1	chr1.s_212115995	6	chr6.s_141644922	3.3e-13	0.064
LNAE	1	chr1.s_213142948	2	chr2.s_5688896	4.8e-13	0.038
LNAE	1	chr1.s_218376224	7	chr7.s_162572219	1.4e-13	0.042
LNAE	1	chr1.s_218516027	2	chr2.s_49577968	5.7e-13	0.038
LNAE	1	chr1.s_259237554	4	chr4.s_80911037	2.1e-13	0.039
LNAE	1	chr1.s_259418448	2	chr2.s_226677482	2e-13	0.05
LNAE	1	chr1.s_260830934	4	chr4.s_56832137	2.9e-15	0.045
LNAE	1	chr1.s_261345589	6	chr6.s_109203719	1.3e-13	0.044
LNAE	1	chr1.s_265025484	4	chr4.s_10462631	1.1e-13	0.041
LNAE	1	chr1.s_271386161	2	chr2.s_12638165	5.7e-13	0.038
LNAE	1	chr1.s_272541430	1	chr1.s_274919534	4.3e-13	0.041
LNAE	1	chr1.s_274144348	1	chr1.s_275158422	4e-15	0.066
LNAE	1	chr1.s_274258883	1	chr1.s_276736432	1.6e-15	0.048
LNAE	1	chr1.s_275232118	1	chr1.s_299947084	4.8e-13	0.038
LNAE	1	chr1.s_275541145	4	chr4.s_10587973	1.4e-15	0.05
LNAE	1	chr1.s_275951198	4	chr4.s_11172194	4.1e-15	0.077
LNAE	1	chr1.s_276150590	5	chr5.s_204659140	2e-15	0.046
LNAE	1	chr1.s_276423172	4	chr4.s_5372140	4.5e-14	0.041
LNAE	1	chr1.s_276737796	5	chr5.s_205889581	3e-14	0.044
LNAE	1	chr1.s_281954164	4	chr4.s_63122866	2.2e-14	0.045
LNAE	1	chr1.s_286107371	4	chr4.s_71604800	4.2e-15	0.045
LNAE	1	chr1.s_290274656	4	chr4.s_65499825	7.7e-13	0.05
LNAE	1	chr1.s_290663976	2	chr2.s_12283103	1.3e-13	0.04
LNAE	1	chr1.s_292837634	4	chr4.s_59866875	1e-14	0.056
LNAE	1	chr1.s_292945738	4	chr4.s_49366478	1.4e-13	0.045
LNAE	1	chr1.s_294286813	4	chr4.s_69800696	4.4e-13	0.038
LNAE	1	chr1.s_299618722	4	chr4.s_54512828	1.4e-14	0.05
LNAE	1	chr1.s_301059089	5	chr5.s_13986023	6e-15	0.049
LNAE	1	chr1.s_45369148	2	chr2.s_44327172	2.7e-13	0.04
LNAE	1	chr1.s_45456329	1	chr1.s_295671363	3.7e-16	0.065
LNAE	1	chr1.s_90315180	4	chr4.s_133265269	7.2e-14	0.056
LNAE	2	chr2.s_1141612	5	chr5.s_4436347	1.9e-15	0.046
LNAE	2	chr2.s_119588384	4	chr4.s_238872977	5.3e-13	0.041
LNAE	2	chr2.s_12283103	6	chr6.s_119657204	1e-12	0.063
LNAE	2	chr2.s_1320203	5	chr5.s_4568639	2.3e-15	0.045
LNAE	2	chr2.s_151095055	9	chr9.s_5470373	4.9e-13	0.042
LNAE	2	chr2.s_179060387	2	chr2.s_216320032	3.8e-13	0.044
LNAE	2	chr2.s_190516641	6	chr6.s_137089	5.4e-15	0.046
LNAE	2	chr2.s_192092054	6	chr6.s_149164557	3.2e-14	0.042
LNAE	2	chr2.s_216676477	8	chr8.s_14703899	2e-14	0.042
LNAE	2	chr2.s_216990244	6	chr6.s_98044413	2.4e-13	0.055
LNAE	2	chr2.s_235220909	9	chr9.s_151156896	1e-12	0.037
LNAE	2	chr2.s_237794927	3	chr3.s_3189661	6e-13	0.038
LNAE	2	chr2.s_47204134	5	chr5.s_206796300	7.5e-13	0.04
LNAE	2	chr2.s_49546425	3	chr3.s_147099212	3.3e-13	0.04
LNAE	2	chr2.s_61210425	2	chr2.s_196868452	9.2e-14	0.042
LNAE	2	chr2.s_61984246	3	chr3.s_198374600	1e-13	0.041
LNAE	2	chr2.s_7784246	9	chr9.s_46023724	3e-14	0.045
LNAE	2	chr2.s_9549072	3	chr3.s_146053823	1.4e-14	0.044
LNAE	3	chr3.s_120190360	4	chr4.s_54445961	8.1e-13	0.042
LNAE	3	chr3.s_132272748	5	chr5.s_204921158	2.5e-13	0.055
LNAE	3	chr3.s_134537595	4	chr4.s_62526239	5.2e-13	0.039
LNAE	3	chr3.s_136937203	3	chr3.s_231177436	4.8e-13	0.038
LNAE	3	chr3.s_137414755	10	chr10.s_144158644	1.9e-13	0.056
LNAE	3	chr3.s_140043975	3	chr3.s_152815995	2.1e-13	0.042
LNAE	3	chr3.s_145824073	8	chr8.s_56396807	1.5e-13	0.051
LNAE	3	chr3.s_146324099	8	chr8.s_89579437	5.5e-13	0.039
LNAE	3	chr3.s_147099212	5	chr5.s_196063402	4e-13	0.041
LNAE	3	chr3.s_198374600	10	chr10.s_6247626	8.2e-13	0.039
LNAE	3	chr3.s_229988330	6	chr6.s_154700699	1.4e-13	0.039
LNAE	3	chr3.s_230266187	6	chr6.s_107537688	9.3e-13	0.039
LNAE	3	chr3.s_231514477	6	chr6.s_120636093	6.8e-13	0.037
LNAE	3	chr3.s_231810511	9	chr9.s_140180053	8.9e-14	0.046
LNAE	3	chr3.s_42356406	6	chr6.s_157016537	7e-13	0.037
LNAE	3	chr3.s_45233931	4	chr4.s_51297808	8e-15	0.057
LNAE	3	chr3.s_86661415	4	chr4.s_50787023	3.7e-13	0.041
LNAE	3	chr3.s_89010565	5	chr5.s_211715733	1.7e-14	0.044
LNAE	4	chr4.s_198641871	9	chr9.s_131113238	1.2e-13	0.04
LNAE	4	chr4.s_198739265	9	chr9.s_132166347	7.7e-14	0.041
LNAE	4	chr4.s_238254644	4	chr4.s_238773059	1.3e-14	0.044
LNAE	4	chr4.s_238665258	4	chr4.s_239540825	4.1e-13	0.038
LNAE	4	chr4.s_238773264	4	chr4.s_239611233	7.4e-16	0.049
LNAE	4	chr4.s_238871643	4	chr4.s_239038739	3.3e-13	0.056
LNAE	4	chr4.s_239306759	7	chr7.s_126227926	8.2e-17	0.05
LNAE	4	chr4.s_2698421	7	chr7.s_114238360	1.5e-13	0.042
LNAE	4	chr4.s_2776102	7	chr7.s_116574749	1.4e-14	0.043
LNAE	4	chr4.s_51885664	8	chr8.s_148671192	1.4e-13	0.041
LNAE	4	chr4.s_59449744	5	chr5.s_205552950	1.3e-13	0.05
LNAE	4	chr4.s_64891320	5	chr5.s_205349832	4.3e-13	0.038
LNAE	4	chr4.s_78349189	8	chr8.s_158570371	3.8e-13	0.038
LNAE	4	chr4.s_82385548	8	chr8.s_157425918	5e-15	0.044
LNAE	4	chr4.s_94811048	5	chr5.s_203017716	8.9e-13	0.037
LNAE	5	chr5.s_205985488	9	chr9.s_25779526	1.4e-13	0.065
LNAE	5	chr5.s_206615690	9	chr9.s_35165619	5.2e-13	0.053
LNAE	5	chr5.s_207417031	7	chr7.s_12446328	4e-14	0.041
LNAE	5	chr5.s_207503175	7	chr7.s_12532187	6.2e-14	0.041
LNAE	5	chr5.s_207774497	6	chr6.s_34669508	3.5e-13	0.042
LNAE	5	chr5.s_212573335	8	chr8.s_15572161	2e-13	0.039
LNAE	5	chr5.s_213345063	8	chr8.s_170221030	1.1e-13	0.04
LNAE	5	chr5.s_3145767	5	chr5.s_3778412	2.9e-14	0.042
LNAE	5	chr5.s_4375317	7	chr7.s_163614302	1.4e-13	0.041
LNAE	5	chr5.s_4575510	9	chr9.s_8246635	5.6e-13	0.043
LNAE	5	chr5.s_83658767	7	chr7.s_148887747	1.4e-13	0.039
LNAE	6	chr6.s_148067476	9	chr9.s_5761082	3.2e-13	0.055
LNAE	7	chr7.s_12563765	7	chr7.s_114371177	3e-15	0.063
LNAE	7	chr7.s_131989089	8	chr8.s_86204416	6.7e-13	0.048
LNAE	7	chr7.s_14722968	7	chr7.s_116452013	1.2e-17	0.077
LNAE	7	chr7.s_15551366	7	chr7.s_115774305	3.4e-15	0.062
LNAE	7	chr7.s_161100542	8	chr8.s_72590893	9.2e-14	0.045
LNAE	7	chr7.s_16258384	7	chr7.s_117298044	5.1e-13	0.041
LNAE	7	chr7.s_63866014	9	chr9.s_149040792	2.3e-13	0.049
LNAE	7	chr7.s_86498496	10	chr10.s_118348882	6.2e-13	0.053
LNAE	8	chr8.s_106376417	8	chr8.s_128762420	8.5e-14	0.044
LNAE	8	chr8.s_12843015	10	chr10.s_144385718	7.5e-14	0.043
LNAE	9	chr9.s_137325550	9	chr9.s_153709095	2.9e-13	0.042
LNAE	9	chr9.s_46362605	9	chr9.s_134498353	3e-13	0.039
LNAE	9	chr9.s_64142731	9	chr9.s_135865561	9.8e-14	0.04
LNAE	9	chr9.s_65448374	9	chr9.s_135717168	1.4e-14	0.043
LNAE	10	chr10.s_136143780	10	chr10.s_141760410	7.1e-14	0.04
LNAE	10	chr10.s_136277213	10	chr10.s_141862864	3.4e-14	0.042
LNAE	10	chr10.s_8097491	10	chr10.s_118797263	8.1e-13	0.042
LNAE	10	chr10.s_8939916	10	chr10.s_118165086	3e-14	0.057
LNBE	1	chr1.s_211724599	9	chr9.s_9391323	8.9e-15	0.044
LNBE	1	chr1.s_213140734	9	chr9.s_9544962	2e-13	0.042
LNBE	2	chr2.s_16410241	8	chr8.s_175156369	7.7e-13	0.037
LNBE	2	chr2.s_209674680	6	chr6.s_128812782	2.8e-13	0.039
LNBE	3	chr3.s_1483071	5	chr5.s_7529758	4.3e-13	0.038
LNBE	4	chr4.s_36918670	6	chr6.s_150936486	1.3e-15	0.052
LNBE	5	chr5.s_187322532	6	chr6.s_138852330	2.8e-13	0.041
LNBE	6	chr6.s_128823949	8	chr8.s_158575242	8e-13	0.037
LNBE	8	chr8.s_121748947	8	chr8.s_122579480	2e-13	0.039
LNBE	8	chr8.s_122664244	8	chr8.s_125418345	4e-15	0.045
LNBE	8	chr8.s_123302750	8	chr8.s_128468947	8.1e-13	0.037
LNBE	8	chr8.s_125501745	8	chr8.s_134990338	1.7e-13	0.039
LNBE	8	chr8.s_126733232	8	chr8.s_127160682	5.9e-13	0.043
LNBE	8	chr8.s_128080952	8	chr8.s_129474193	2.5e-13	0.039
LNBE	8	chr8.s_130272294	8	chr8.s_137747579	6.7e-15	0.044
PH	1	chr1.s_280282038	5	chr5.s_205095594	8.1e-15	0.048
PH	1	chr1.s_49372153	4	chr4.s_99668589	1.4e-13	0.04
PH	2	chr2.s_103845764	2	chr2.s_237179991	1.6e-14	0.043
PH	2	chr2.s_115940207	4	chr4.s_128228414	2.6e-13	0.04
PH	2	chr2.s_130245040	9	chr9.s_4484106	8.9e-15	0.047
PH	2	chr2.s_131760774	9	chr9.s_5078417	8.3e-13	0.047
PH	2	chr2.s_154805343	3	chr3.s_211185882	3.7e-13	0.038
PH	2	chr2.s_157586504	2	chr2.s_183836360	1.3e-13	0.045
PH	2	chr2.s_16806819	2	chr2.s_122964902	6.8e-14	0.041
PH	2	chr2.s_171970553	9	chr9.s_4084722	2.6e-14	0.042
PH	2	chr2.s_177269187	5	chr5.s_206774418	9.3e-13	0.041
PH	2	chr2.s_17989283	2	chr2.s_23610644	2e-15	0.05
PH	2	chr2.s_18150831	2	chr2.s_24165198	3.2e-13	0.039
PH	2	chr2.s_20057043	2	chr2.s_180152037	5.2e-13	0.038
PH	2	chr2.s_2043326	4	chr4.s_217183508	1.6e-15	0.054
PH	2	chr2.s_20628074	4	chr4.s_22584666	2.7e-13	0.039
PH	2	chr2.s_207641701	4	chr4.s_1300519	4.1e-13	0.038
PH	2	chr2.s_209772265	9	chr9.s_4844279	5.3e-13	0.038
PH	2	chr2.s_22420138	4	chr4.s_38330351	1e-13	0.052
PH	2	chr2.s_235911089	3	chr3.s_120403577	9.7e-13	0.039
PH	2	chr2.s_23895398	4	chr4.s_31159685	4.1e-14	0.041
PH	2	chr2.s_24095835	4	chr4.s_27324449	1.2e-13	0.041
PH	2	chr2.s_24359003	4	chr4.s_28962335	8.5e-13	0.048
PH	2	chr2.s_24549130	4	chr4.s_26578151	5.4e-14	0.046
PH	2	chr2.s_26166139	2	chr2.s_178878318	4.7e-14	0.046
PH	2	chr2.s_27770942	4	chr4.s_33999271	5.3e-13	0.045
PH	2	chr2.s_29031996	4	chr4.s_34845177	2.6e-14	0.044
PH	2	chr2.s_29365785	4	chr4.s_34599917	8.2e-15	0.052
PH	2	chr2.s_3467782	4	chr4.s_33101428	8.3e-15	0.048
PH	3	chr3.s_360489	7	chr7.s_85970525	5.7e-14	0.042
PH	3	chr3.s_741101	7	chr7.s_48993560	1.4e-13	0.042
PH	4	chr4.s_128419184	6	chr6.s_166308500	5.5e-13	0.04
PH	5	chr5.s_116462137	5	chr5.s_207468430	9.2e-13	0.037
PH	5	chr5.s_120666391	5	chr5.s_208745472	3.3e-14	0.041
PH	5	chr5.s_121226241	5	chr5.s_208306732	9.2e-14	0.04
PH	5	chr5.s_204177614	5	chr5.s_205790868	5.8e-17	0.053
PH	5	chr5.s_204811747	5	chr5.s_205982816	5.9e-16	0.048
PH	5	chr5.s_206687033	7	chr7.s_144236653	4.9e-13	0.041
PH	5	chr5.s_208586799	9	chr9.s_43618104	4.7e-13	0.04
PH	5	chr5.s_208745472	6	chr6.s_154658683	6.7e-13	0.045
PH	5	chr5.s_7299074	9	chr9.s_4297858	8.3e-14	0.04
PH	7	chr7.s_135143511	8	chr8.s_124181426	5.1e-14	0.041
PH	7	chr7.s_135255967	8	chr8.s_127841241	8.1e-14	0.04
PH	7	chr7.s_154306450	10	chr10.s_139784317	4e-13	0.038
SAI	1	chr1.s_100266913	7	chr7.s_17253220	2e-13	0.039
SAI	1	chr1.s_100560911	2	chr2.s_149428703	6.2e-16	0.064
SAI	1	chr1.s_100719725	1	chr1.s_209240273	3.6e-13	0.044
SAI	1	chr1.s_109216644	2	chr2.s_101875177	3.8e-18	0.062
SAI	1	chr1.s_114147548	6	chr6.s_13533215	1.1e-14	0.046
SAI	1	chr1.s_127379967	5	chr5.s_6551236	8.1e-18	0.055
SAI	1	chr1.s_127542633	2	chr2.s_223488006	2.1e-16	0.071
SAI	1	chr1.s_134570953	5	chr5.s_52414622	1.1e-14	0.042
SAI	1	chr1.s_157512917	2	chr2.s_141469593	4.7e-15	0.075
SAI	1	chr1.s_173142245	5	chr5.s_181687204	6.2e-17	0.053
SAI	1	chr1.s_178742310	2	chr2.s_143683193	5.6e-15	0.043
SAI	1	chr1.s_188096685	2	chr2.s_145474266	4.3e-14	0.068
SAI	1	chr1.s_188651568	4	chr4.s_7322071	1.9e-16	0.06
SAI	1	chr1.s_189066257	2	chr2.s_141861249	1.3e-15	0.058
SAI	1	chr1.s_190317197	2	chr2.s_136234545	8.6e-16	0.049
SAI	1	chr1.s_190671101	5	chr5.s_23517587	1.1e-15	0.048
SAI	1	chr1.s_192185241	3	chr3.s_192201528	1e-14	0.044
SAI	1	chr1.s_192767039	2	chr2.s_137815532	9.3e-15	0.053
SAI	1	chr1.s_194766736	4	chr4.s_233087251	6.6e-14	0.04
SAI	1	chr1.s_20099738	4	chr4.s_2661282	8.7e-14	0.046
SAI	1	chr1.s_202001727	2	chr2.s_134831279	1.8e-14	0.042
SAI	1	chr1.s_204646350	10	chr10.s_118735777	3.2e-15	0.047
SAI	1	chr1.s_207065993	5	chr5.s_161744289	1.4e-15	0.047
SAI	1	chr1.s_207270236	5	chr5.s_161591565	5e-16	0.046
SAI	1	chr1.s_207835474	5	chr5.s_162027277	2.2e-15	0.047
SAI	1	chr1.s_207907743	5	chr5.s_102836419	6.9e-15	0.046
SAI	1	chr1.s_208782788	8	chr8.s_2345841	5.9e-15	0.046
SAI	1	chr1.s_209220959	3	chr3.s_87355220	2.9e-13	0.042
SAI	1	chr1.s_210397488	2	chr2.s_228399923	5e-14	0.08
SAI	1	chr1.s_210822611	4	chr4.s_7403546	2.1e-16	0.049
SAI	1	chr1.s_211453104	8	chr8.s_2415756	3.2e-17	0.071
SAI	1	chr1.s_211971230	9	chr9.s_128864734	1.1e-14	0.066
SAI	1	chr1.s_212307499	7	chr7.s_18050305	5.9e-15	0.044
SAI	1	chr1.s_225909044	2	chr2.s_140719336	5.3e-14	0.042
SAI	1	chr1.s_228334891	5	chr5.s_144194404	4.3e-17	0.06
SAI	1	chr1.s_229598106	8	chr8.s_120822930	1.9e-15	0.049
SAI	1	chr1.s_287181470	3	chr3.s_24749311	1.3e-14	0.074
SAI	1	chr1.s_288329311	5	chr5.s_182052605	3.9e-16	0.046
SAI	1	chr1.s_292594302	3	chr3.s_145716251	3e-14	0.041
SAI	1	chr1.s_34996006	5	chr5.s_173733315	9.2e-15	0.066
SAI	1	chr1.s_4157658	4	chr4.s_164914949	7.8e-13	0.052
SAI	1	chr1.s_41586720	2	chr2.s_139071453	9.2e-15	0.042
SAI	1	chr1.s_42138486	2	chr2.s_137470802	5.4e-14	0.045
SAI	1	chr1.s_45366689	2	chr2.s_144053565	2.5e-15	0.046
SAI	1	chr1.s_51389727	2	chr2.s_142116698	1.3e-15	0.049
SAI	1	chr1.s_5932232	5	chr5.s_91506052	1.2e-13	0.067
SAI	1	chr1.s_6436957	10	chr10.s_26263214	2.3e-15	0.045
SAI	1	chr1.s_67038281	2	chr2.s_135566075	5.1e-14	0.062
SAI	1	chr1.s_76451219	2	chr2.s_123556165	3.9e-13	0.042
SAI	1	chr1.s_76573297	2	chr2.s_145959356	1.1e-14	0.049
SAI	1	chr1.s_78138445	5	chr5.s_52646436	7.7e-15	0.052
SAI	1	chr1.s_81167335	2	chr2.s_9089841	1.6e-15	0.049
SAI	1	chr1.s_85010345	5	chr5.s_45531106	7.2e-15	0.048
SAI	1	chr1.s_85533454	2	chr2.s_137088639	1.9e-15	0.052
SAI	1	chr1.s_85740635	5	chr5.s_125723556	9.7e-16	0.047
SAI	1	chr1.s_85816096	4	chr4.s_129538910	3.7e-14	0.063
SAI	1	chr1.s_89416339	5	chr5.s_101256461	1.3e-14	0.045
SAI	1	chr1.s_92522938	5	chr5.s_169104882	2.4e-17	0.052
SAI	1	chr1.s_93929933	2	chr2.s_142623367	3e-15	0.052
SAI	1	chr1.s_96084626	2	chr2.s_137959442	1e-17	0.058
SAI	1	chr1.s_97507367	2	chr2.s_96808236	4.1e-15	0.047
SAI	1	chr1.s_97790496	4	chr4.s_8302202	4e-15	0.058
SAI	1	chr1.s_98721186	2	chr2.s_56153677	2.5e-14	0.073
SAI	2	chr2.s_10018035	5	chr5.s_112753335	4.8e-13	0.045
SAI	2	chr2.s_10388209	8	chr8.s_164830016	8.1e-19	0.055
SAI	2	chr2.s_105184151	5	chr5.s_144454527	9.1e-14	0.068
SAI	2	chr2.s_10542622	7	chr7.s_128770073	4.3e-15	0.055
SAI	2	chr2.s_116252796	2	chr2.s_196101182	3.7e-15	0.051
SAI	2	chr2.s_122649569	5	chr5.s_70092345	1.7e-13	0.039
SAI	2	chr2.s_125415527	8	chr8.s_649861	6e-16	0.052
SAI	2	chr2.s_125670966	5	chr5.s_38250943	2.7e-14	0.042
SAI	2	chr2.s_125799167	4	chr4.s_66588752	1e-14	0.044
SAI	2	chr2.s_126210032	9	chr9.s_14294587	1.5e-13	0.041
SAI	2	chr2.s_127097394	5	chr5.s_103316134	4.7e-15	0.044
SAI	2	chr2.s_129028685	5	chr5.s_36116849	2.7e-13	0.038
SAI	2	chr2.s_129758038	5	chr5.s_46320570	1.2e-13	0.044
SAI	2	chr2.s_130678218	5	chr5.s_46912622	4.1e-14	0.047
SAI	2	chr2.s_132135530	5	chr5.s_31668115	1.6e-14	0.048
SAI	2	chr2.s_132700986	5	chr5.s_147393369	8.5e-14	0.063
SAI	2	chr2.s_133376020	3	chr3.s_997855	4.1e-14	0.044
SAI	2	chr2.s_133780351	6	chr6.s_57670633	3.2e-13	0.045
SAI	2	chr2.s_134831279	5	chr5.s_70912852	1.7e-15	0.045
SAI	2	chr2.s_136234545	4	chr4.s_104616412	7.5e-15	0.045
SAI	2	chr2.s_136780758	2	chr2.s_156713873	6.1e-14	0.042
SAI	2	chr2.s_137036844	5	chr5.s_47124052	6.5e-16	0.046
SAI	2	chr2.s_137255330	7	chr7.s_148867915	5e-17	0.057
SAI	2	chr2.s_137531123	8	chr8.s_169243650	2.8e-16	0.054
SAI	2	chr2.s_137607245	9	chr9.s_84102176	2.2e-16	0.051
SAI	2	chr2.s_137815532	2	chr2.s_189703087	8.6e-15	0.054
SAI	2	chr2.s_137937658	4	chr4.s_1065287	1.1e-15	0.046
SAI	2	chr2.s_138011374	7	chr7.s_128480261	9.4e-16	0.047
SAI	2	chr2.s_138708001	5	chr5.s_46135970	5.7e-16	0.047
SAI	2	chr2.s_139063398	9	chr9.s_134911296	2.1e-14	0.044
SAI	2	chr2.s_140174108	5	chr5.s_45381932	6e-15	0.051
SAI	2	chr2.s_140354714	10	chr10.s_81675722	1e-12	0.041
SAI	2	chr2.s_140634764	8	chr8.s_97438745	2.4e-16	0.051
SAI	2	chr2.s_140719336	3	chr3.s_135489391	6.8e-14	0.046
SAI	2	chr2.s_141400740	6	chr6.s_475060	4.6e-15	0.069
SAI	2	chr2.s_141777646	5	chr5.s_43816054	1.5e-14	0.042
SAI	2	chr2.s_142062622	5	chr5.s_46558433	7.2e-17	0.066
SAI	2	chr2.s_142263754	10	chr10.s_148670210	1.8e-14	0.042
SAI	2	chr2.s_142443144	5	chr5.s_42383551	1.2e-14	0.078
SAI	2	chr2.s_142623367	7	chr7.s_30544084	1.2e-14	0.043
SAI	2	chr2.s_142757125	4	chr4.s_20361903	1.8e-13	0.057
SAI	2	chr2.s_142955930	5	chr5.s_43922889	1.5e-13	0.039
SAI	2	chr2.s_143556899	3	chr3.s_108594366	1.2e-13	0.053
SAI	2	chr2.s_143729523	3	chr3.s_100092869	2.4e-13	0.038
SAI	2	chr2.s_143928836	6	chr6.s_116034125	5.3e-13	0.044
SAI	2	chr2.s_1447412	2	chr2.s_136997690	7.3e-14	0.04
SAI	2	chr2.s_144843597	3	chr3.s_137265784	1.5e-15	0.054
SAI	2	chr2.s_145509655	9	chr9.s_88812565	3.6e-16	0.049
SAI	2	chr2.s_149428703	7	chr7.s_86743086	9.6e-15	0.044
SAI	2	chr2.s_149512523	5	chr5.s_33859961	1.4e-13	0.039
SAI	2	chr2.s_150999940	6	chr6.s_160608084	5.3e-16	0.047
SAI	2	chr2.s_151137314	5	chr5.s_33984738	3.7e-15	0.043
SAI	2	chr2.s_151262680	3	chr3.s_79554166	1e-13	0.04
SAI	2	chr2.s_151430229	6	chr6.s_79230320	6.2e-15	0.053
SAI	2	chr2.s_151579633	5	chr5.s_56452647	4.1e-13	0.037
SAI	2	chr2.s_151891289	3	chr3.s_28537629	5e-15	0.055
SAI	2	chr2.s_1540888	2	chr2.s_141041066	7.2e-14	0.04
SAI	2	chr2.s_164316214	5	chr5.s_62991743	5.9e-13	0.037
SAI	2	chr2.s_164642748	9	chr9.s_106601931	3e-14	0.045
SAI	2	chr2.s_165699	2	chr2.s_136780758	2.7e-14	0.049
SAI	2	chr2.s_166373217	5	chr5.s_134171914	5.6e-17	0.055
SAI	2	chr2.s_166836439	5	chr5.s_181892249	7e-16	0.051
SAI	2	chr2.s_173678668	3	chr3.s_4403209	5.3e-15	0.053
SAI	2	chr2.s_195275077	9	chr9.s_30956688	2.7e-15	0.05
SAI	2	chr2.s_199036264	10	chr10.s_59385723	7.6e-15	0.049
SAI	2	chr2.s_204951989	3	chr3.s_172674262	1.1e-13	0.042
SAI	2	chr2.s_206625067	7	chr7.s_12489759	1.1e-14	0.052
SAI	2	chr2.s_209360104	5	chr5.s_155309883	8.4e-18	0.067
SAI	2	chr2.s_211758518	5	chr5.s_69745184	1.6e-14	0.042
SAI	2	chr2.s_21412579	5	chr5.s_24923807	4.7e-14	0.041
SAI	2	chr2.s_223488006	7	chr7.s_127969011	4.6e-16	0.066
SAI	2	chr2.s_223720196	6	chr6.s_6872765	1.4e-14	0.064
SAI	2	chr2.s_227759729	9	chr9.s_30639362	1.4e-13	0.042
SAI	2	chr2.s_229423289	3	chr3.s_108283966	1e-14	0.042
SAI	2	chr2.s_232760103	9	chr9.s_116427105	2.7e-13	0.051
SAI	2	chr2.s_236661645	5	chr5.s_54537739	2.8e-13	0.069
SAI	2	chr2.s_31279484	4	chr4.s_11590546	5.1e-15	0.049
SAI	2	chr2.s_34142766	7	chr7.s_278376	4.6e-15	0.051
SAI	2	chr2.s_353310	9	chr9.s_56812355	5.4e-16	0.048
SAI	2	chr2.s_43247459	4	chr4.s_171042495	5e-13	0.04
SAI	2	chr2.s_44833824	4	chr4.s_10266377	3e-14	0.041
SAI	2	chr2.s_45891592	3	chr3.s_147727455	1.4e-13	0.052
SAI	2	chr2.s_47481015	2	chr2.s_224715252	8.8e-16	0.052
SAI	2	chr2.s_49332663	5	chr5.s_177917343	1.2e-14	0.057
SAI	2	chr2.s_58750	2	chr2.s_151246675	2.7e-14	0.043
SAI	2	chr2.s_67187458	2	chr2.s_232405538	2.2e-14	0.052
SAI	2	chr2.s_7751952	10	chr10.s_109270955	1.1e-14	0.053
SAI	2	chr2.s_7968106	7	chr7.s_65182876	1e-16	0.065
SAI	2	chr2.s_8862381	5	chr5.s_161264231	8.5e-17	0.049
SAI	2	chr2.s_9126526	5	chr5.s_94122179	2.1e-15	0.044
SAI	2	chr2.s_9266995	10	chr10.s_89456319	7e-15	0.075
SAI	3	chr3.s_100427685	4	chr4.s_232283634	2.4e-13	0.053
SAI	3	chr3.s_108283966	5	chr5.s_175742966	1.3e-14	0.043
SAI	3	chr3.s_140474108	8	chr8.s_169902922	4.5e-14	0.067
SAI	3	chr3.s_141672543	7	chr7.s_133637083	2.7e-15	0.047
SAI	3	chr3.s_169284071	5	chr5.s_16835494	1.5e-15	0.051
SAI	3	chr3.s_173398080	7	chr7.s_130912092	7.8e-14	0.041
SAI	3	chr3.s_173495977	7	chr7.s_131001705	4.2e-14	0.04
SAI	3	chr3.s_173838649	8	chr8.s_144584459	3.5e-13	0.041
SAI	3	chr3.s_1759867	3	chr3.s_220454585	3.4e-15	0.063
SAI	3	chr3.s_181670232	7	chr7.s_126380049	3.5e-15	0.045
SAI	3	chr3.s_208078694	4	chr4.s_80450427	3e-14	0.042
SAI	3	chr3.s_210294600	6	chr6.s_96682063	2.3e-16	0.05
SAI	3	chr3.s_212232778	5	chr5.s_92324226	3.3e-15	0.047
SAI	3	chr3.s_220338786	3	chr3.s_227295229	1.2e-16	0.082
SAI	3	chr3.s_221487146	4	chr4.s_135136172	3.7e-15	0.046
SAI	3	chr3.s_228010610	5	chr5.s_15898950	1.1e-16	0.05
SAI	3	chr3.s_228654604	8	chr8.s_166048513	2.8e-16	0.047
SAI	3	chr3.s_55370047	4	chr4.s_224166630	1.2e-13	0.049
SAI	3	chr3.s_66865585	5	chr5.s_198437236	3.2e-16	0.058
SAI	3	chr3.s_7643932	5	chr5.s_208225398	1.5e-15	0.065
SAI	3	chr3.s_87355220	5	chr5.s_210643184	8.4e-17	0.05
SAI	3	chr3.s_88172192	5	chr5.s_172007373	7.5e-16	0.048
SAI	3	chr3.s_997855	3	chr3.s_209542355	4.4e-15	0.044
SAI	4	chr4.s_104616412	7	chr7.s_44695957	5.3e-14	0.049
SAI	4	chr4.s_108889908	6	chr6.s_27406631	1.3e-15	0.055
SAI	4	chr4.s_114979571	4	chr4.s_219490679	1.3e-14	0.044
SAI	4	chr4.s_16640766	6	chr6.s_149214035	2.1e-15	0.072
SAI	4	chr4.s_170044600	5	chr5.s_162744583	1.2e-14	0.043
SAI	4	chr4.s_171382455	7	chr7.s_131577884	1.3e-15	0.047
SAI	4	chr4.s_172711986	7	chr7.s_132624532	1.1e-13	0.039
SAI	4	chr4.s_184831947	7	chr7.s_127621993	3.6e-15	0.046
SAI	4	chr4.s_189346279	7	chr7.s_129289251	3.5e-13	0.04
SAI	4	chr4.s_25703302	9	chr9.s_13894988	2.6e-14	0.051
SAI	4	chr4.s_38800478	5	chr5.s_213900188	2e-13	0.041
SAI	4	chr4.s_44975405	5	chr5.s_163938083	9.2e-13	0.039
SAI	4	chr4.s_5009467	5	chr5.s_167507230	7.4e-14	0.045
SAI	4	chr4.s_55805168	4	chr4.s_127734121	2.4e-14	0.041
SAI	4	chr4.s_66595891	5	chr5.s_43330261	1.4e-14	0.044
SAI	4	chr4.s_6882083	6	chr6.s_141643892	9.2e-16	0.047
SAI	4	chr4.s_81582947	5	chr5.s_25389506	2.2e-14	0.092
SAI	4	chr4.s_9392271	4	chr4.s_107272816	1.1e-17	0.057
SAI	4	chr4.s_9524258	4	chr4.s_73432372	3.8e-15	0.045
SAI	5	chr5.s_102782260	8	chr8.s_166348693	1.2e-14	0.044
SAI	5	chr5.s_104085157	6	chr6.s_162103362	1.6e-14	0.051
SAI	5	chr5.s_104187753	7	chr7.s_87490970	4.4e-15	0.045
SAI	5	chr5.s_112906016	5	chr5.s_209926050	7.1e-14	0.064
SAI	5	chr5.s_128658402	9	chr9.s_9977647	1e-12	0.04
SAI	5	chr5.s_130095217	7	chr7.s_19862257	3.3e-17	0.071
SAI	5	chr5.s_144189166	9	chr9.s_140873397	2e-14	0.049
SAI	5	chr5.s_144454527	5	chr5.s_209797770	1.7e-15	0.085
SAI	5	chr5.s_148957611	5	chr5.s_171876982	1.2e-13	0.039
SAI	5	chr5.s_149089630	8	chr8.s_45938208	3.3e-15	0.052
SAI	5	chr5.s_155309883	9	chr9.s_113619998	4.7e-16	0.068
SAI	5	chr5.s_160003760	5	chr5.s_206680674	1.2e-14	0.043
SAI	5	chr5.s_16070780	5	chr5.s_172970052	8.4e-15	0.051
SAI	5	chr5.s_160790001	7	chr7.s_20904740	1.1e-15	0.046
SAI	5	chr5.s_160864188	7	chr7.s_21134350	5.3e-15	0.045
SAI	5	chr5.s_161040444	7	chr7.s_18443214	1.5e-14	0.061
SAI	5	chr5.s_161209327	7	chr7.s_21008119	1.2e-16	0.048
SAI	5	chr5.s_161434098	5	chr5.s_204432365	5.6e-14	0.04
SAI	5	chr5.s_16162414	7	chr7.s_98461309	3.2e-14	0.07
SAI	5	chr5.s_162708974	9	chr9.s_138873643	3.5e-14	0.042
SAI	5	chr5.s_16835494	9	chr9.s_6237801	9.4e-18	0.061
SAI	5	chr5.s_170866496	6	chr6.s_55637483	1.1e-13	0.056
SAI	5	chr5.s_171061234	9	chr9.s_142862650	1.4e-15	0.056
SAI	5	chr5.s_181880566	9	chr9.s_5298933	3.1e-15	0.044
SAI	5	chr5.s_182052605	8	chr8.s_168796815	2.3e-16	0.05
SAI	5	chr5.s_188426084	7	chr7.s_85869407	5.1e-14	0.044
SAI	5	chr5.s_201460178	8	chr8.s_118919705	6.4e-15	0.043
SAI	5	chr5.s_23517587	10	chr10.s_6669153	1.3e-17	0.065
SAI	5	chr5.s_24012740	5	chr5.s_156833634	5.1e-13	0.038
SAI	5	chr5.s_3778412	5	chr5.s_151460507	5.2e-13	0.046
SAI	5	chr5.s_46801855	6	chr6.s_140027613	1.6e-13	0.039
SAI	5	chr5.s_46912622	6	chr6.s_140124272	5e-14	0.046
SAI	5	chr5.s_47051091	7	chr7.s_10168703	8.3e-13	0.036
SAI	5	chr5.s_51690343	6	chr6.s_141372578	3e-13	0.046
SAI	5	chr5.s_51932951	8	chr8.s_22044838	6.2e-17	0.07
SAI	5	chr5.s_52170350	6	chr6.s_98306903	1.3e-13	0.039
SAI	5	chr5.s_52530096	7	chr7.s_133279618	4.5e-15	0.044
SAI	5	chr5.s_52931698	8	chr8.s_76752293	3.8e-13	0.039
SAI	5	chr5.s_69464290	10	chr10.s_90518464	2.8e-13	0.042
SAI	5	chr5.s_69946969	5	chr5.s_208947737	1.2e-15	0.049
SAI	5	chr5.s_70774207	10	chr10.s_4509275	3.3e-17	0.057
SAI	5	chr5.s_75660530	7	chr7.s_123766702	6e-15	0.046
SAI	5	chr5.s_82151432	9	chr9.s_12950923	9.7e-15	0.047
SAI	5	chr5.s_83020446	10	chr10.s_148005707	9e-14	0.055
SAI	5	chr5.s_83412967	8	chr8.s_161484544	9.5e-13	0.051
SAI	5	chr5.s_84284178	8	chr8.s_12831971	1.8e-16	0.068
SAI	5	chr5.s_85254081	7	chr7.s_11217037	1.7e-13	0.04
SAI	5	chr5.s_88495405	9	chr9.s_47858732	4.7e-13	0.041
SAI	5	chr5.s_95162492	8	chr8.s_16639138	9.4e-13	0.038
SAI	5	chr5.s_98548289	6	chr6.s_140385057	1.6e-15	0.052
SAI	6	chr6.s_140967051	9	chr9.s_14972641	2.1e-13	0.041
SAI	6	chr6.s_143066353	9	chr9.s_79379175	3.6e-14	0.052
SAI	6	chr6.s_152124140	7	chr7.s_137697533	1.6e-16	0.051
SAI	6	chr6.s_24784465	6	chr6.s_143066353	2.8e-15	0.052
SAI	6	chr6.s_27406631	7	chr7.s_9714574	4.6e-14	0.044
SAI	6	chr6.s_37801713	9	chr9.s_57946372	9.6e-14	0.04
SAI	6	chr6.s_4653219	8	chr8.s_122887081	1.8e-13	0.038
SAI	6	chr6.s_4840641	7	chr7.s_122772418	6.6e-13	0.037
SAI	6	chr6.s_53345410	7	chr7.s_118061774	4.7e-15	0.045
SAI	6	chr6.s_62055478	7	chr7.s_117731853	4.6e-14	0.048
SAI	6	chr6.s_77066334	7	chr7.s_17709107	9e-17	0.056
SAI	7	chr7.s_11217037	8	chr8.s_149085389	5.8e-14	0.044
SAI	7	chr7.s_120086536	8	chr8.s_142534375	1.8e-14	0.046
SAI	7	chr7.s_121799234	7	chr7.s_145037694	2e-15	0.049
SAI	7	chr7.s_122999732	8	chr8.s_171428945	4.6e-16	0.048
SAI	7	chr7.s_12489759	10	chr10.s_146839974	5.3e-14	0.04
SAI	7	chr7.s_126358134	10	chr10.s_148303157	1.1e-14	0.043
SAI	7	chr7.s_129289251	9	chr9.s_5416138	9.8e-13	0.037
SAI	7	chr7.s_129392502	7	chr7.s_167390415	1.3e-13	0.039
SAI	7	chr7.s_129549329	7	chr7.s_133078355	3.6e-16	0.08
SAI	7	chr7.s_133171913	7	chr7.s_170280297	2.8e-14	0.045
SAI	7	chr7.s_134133693	9	chr9.s_17165125	2.5e-15	0.044
SAI	7	chr7.s_138190913	9	chr9.s_17588644	1.9e-14	0.042
SAI	7	chr7.s_145037694	8	chr8.s_61858348	1.7e-14	0.061
SAI	7	chr7.s_145661773	8	chr8.s_162328295	1.7e-16	0.058
SAI	7	chr7.s_17503822	7	chr7.s_94393701	1.5e-14	0.045
SAI	7	chr7.s_18050305	8	chr8.s_1720372	4.1e-15	0.044
SAI	7	chr7.s_18446680	8	chr8.s_137156864	1.8e-14	0.088
SAI	7	chr7.s_18587552	10	chr10.s_97764240	1.2e-15	0.055
SAI	7	chr7.s_20774203	8	chr8.s_75056905	6.6e-14	0.042
SAI	7	chr7.s_21006526	8	chr8.s_17970896	5.7e-14	0.04
SAI	7	chr7.s_92614462	10	chr10.s_148248318	2.2e-14	0.042
SAI	8	chr8.s_134674019	8	chr8.s_135981350	3.1e-15	0.044
SAI	8	chr8.s_842198	10	chr10.s_58450876	3.9e-15	0.048
SAI	9	chr9.s_5298933	9	chr9.s_138102362	2.9e-14	0.044
SAI	9	chr9.s_88812565	10	chr10.s_4954477	1.4e-13	0.039
STI	1	chr1.s_101167642	2	chr2.s_129653069	7.4e-14	0.051
STI	1	chr1.s_102205995	2	chr2.s_124061933	1.4e-13	0.052
STI	1	chr1.s_102563971	2	chr2.s_130716108	2.6e-13	0.052
STI	1	chr1.s_112199009	2	chr2.s_121138211	3.3e-14	0.041
STI	1	chr1.s_112403469	2	chr2.s_127100486	1.5e-13	0.062
STI	1	chr1.s_1191963	3	chr3.s_9614939	8e-14	0.039
STI	1	chr1.s_12810560	2	chr2.s_128978463	4.1e-14	0.045
STI	1	chr1.s_13568137	2	chr2.s_125750721	3.2e-14	0.052
STI	1	chr1.s_135946088	2	chr2.s_133780351	5.4e-14	0.041
STI	1	chr1.s_13798660	2	chr2.s_123387278	4.4e-13	0.038
STI	1	chr1.s_13922017	2	chr2.s_122559308	4.5e-14	0.04
STI	1	chr1.s_14086850	2	chr2.s_125393532	1.1e-13	0.039
STI	1	chr1.s_176290389	2	chr2.s_126575671	1.4e-16	0.048
STI	1	chr1.s_176374661	2	chr2.s_123881456	3.3e-16	0.047
STI	1	chr1.s_176450178	2	chr2.s_126262684	2.1e-15	0.044
STI	1	chr1.s_177081645	2	chr2.s_122752807	1.8e-14	0.041
STI	1	chr1.s_177470035	2	chr2.s_127897756	9.5e-14	0.041
STI	1	chr1.s_179005552	2	chr2.s_122280014	1.1e-13	0.039
STI	1	chr1.s_179834068	2	chr2.s_131439203	5e-13	0.05
STI	1	chr1.s_180368802	2	chr2.s_127645308	1.2e-13	0.057
STI	1	chr1.s_180495402	2	chr2.s_123051986	3.5e-14	0.045
STI	1	chr1.s_181246377	2	chr2.s_125004962	2.8e-14	0.049
STI	1	chr1.s_183239654	2	chr2.s_123460753	1.6e-14	0.046
STI	1	chr1.s_183874563	2	chr2.s_125904798	9.5e-15	0.042
STI	1	chr1.s_186780534	2	chr2.s_122107065	1.2e-13	0.041
STI	1	chr1.s_187920082	2	chr2.s_125247495	2.3e-16	0.049
STI	1	chr1.s_188008036	2	chr2.s_131712527	3.5e-17	0.06
STI	1	chr1.s_188216399	2	chr2.s_121255641	4e-14	0.04
STI	1	chr1.s_190968237	2	chr2.s_128680031	5e-14	0.041
STI	1	chr1.s_191686860	2	chr2.s_124750264	9.1e-16	0.048
STI	1	chr1.s_191895439	2	chr2.s_129968453	6.6e-13	0.043
STI	1	chr1.s_192247095	2	chr2.s_128154690	2e-13	0.041
STI	1	chr1.s_207245891	5	chr5.s_70897378	1e-12	0.036
STI	1	chr1.s_208422739	4	chr4.s_4607778	3.9e-13	0.044
STI	1	chr1.s_217884024	2	chr2.s_127412424	4.3e-15	0.06
STI	1	chr1.s_225909044	2	chr2.s_141400740	2.1e-13	0.061
STI	1	chr1.s_25423959	2	chr2.s_23610590	1.6e-13	0.039
STI	1	chr1.s_263527108	8	chr8.s_1144196	1.7e-16	0.047
STI	1	chr1.s_263800157	3	chr3.s_159951880	4.7e-13	0.052
STI	1	chr1.s_26537234	2	chr2.s_130446977	4.4e-14	0.041
STI	1	chr1.s_275299226	2	chr2.s_159559032	1.4e-13	0.05
STI	1	chr1.s_280182602	3	chr3.s_33770665	5.3e-14	0.054
STI	1	chr1.s_283971735	2	chr2.s_122953518	2.5e-16	0.056
STI	1	chr1.s_291815311	3	chr3.s_117864533	5.2e-13	0.047
STI	1	chr1.s_293362786	5	chr5.s_155705745	5.6e-13	0.037
STI	1	chr1.s_295539552	6	chr6.s_100241474	2.4e-14	0.041
STI	1	chr1.s_295672455	6	chr6.s_121484026	8.7e-14	0.055
STI	1	chr1.s_295850772	8	chr8.s_13333846	2.8e-13	0.038
STI	1	chr1.s_33499306	2	chr2.s_79321711	4.7e-13	0.054
STI	1	chr1.s_34123503	2	chr2.s_123215673	9.6e-14	0.052
STI	1	chr1.s_34289796	2	chr2.s_125687224	3e-13	0.038
STI	1	chr1.s_41778648	3	chr3.s_150140091	3.3e-13	0.042
STI	1	chr1.s_42138486	2	chr2.s_133211244	5.2e-15	0.049
STI	1	chr1.s_43064586	2	chr2.s_18656599	8e-13	0.045
STI	1	chr1.s_45392046	2	chr2.s_127538800	1.3e-13	0.047
STI	1	chr1.s_59731725	7	chr7.s_132260848	1e-13	0.04
STI	1	chr1.s_61699906	2	chr2.s_126437222	7.5e-14	0.04
STI	1	chr1.s_62344373	2	chr2.s_23937419	2.5e-14	0.041
STI	1	chr1.s_97469931	2	chr2.s_31403612	4.4e-14	0.047
STI	1	chr1.s_99423105	2	chr2.s_125540362	1.2e-15	0.047
STI	2	chr2.s_10600803	5	chr5.s_144103755	2.2e-13	0.052
STI	2	chr2.s_108397931	5	chr5.s_163198370	8.8e-13	0.07
STI	2	chr2.s_109777948	3	chr3.s_38434786	9e-13	0.036
STI	2	chr2.s_11741456	2	chr2.s_132700986	9.8e-13	0.043
STI	2	chr2.s_121143744	4	chr4.s_170798982	4.5e-16	0.047
STI	2	chr2.s_121437283	5	chr5.s_93502135	1.3e-14	0.042
STI	2	chr2.s_122259886	3	chr3.s_26664969	6.9e-15	0.044
STI	2	chr2.s_122387256	8	chr8.s_51443117	2.4e-14	0.05
STI	2	chr2.s_122559308	3	chr3.s_39684329	1.6e-17	0.059
STI	2	chr2.s_122958447	10	chr10.s_144455309	4.9e-17	0.065
STI	2	chr2.s_123234343	3	chr3.s_34431008	1.4e-15	0.046
STI	2	chr2.s_123460753	4	chr4.s_170333644	3.1e-16	0.055
STI	2	chr2.s_123580732	7	chr7.s_89054068	1.9e-14	0.041
STI	2	chr2.s_123773529	3	chr3.s_26891101	5.7e-17	0.05
STI	2	chr2.s_124385948	6	chr6.s_1233230	9.6e-15	0.052
STI	2	chr2.s_124615543	4	chr4.s_170114739	8.7e-16	0.045
STI	2	chr2.s_124871475	3	chr3.s_27128739	7.5e-17	0.053
STI	2	chr2.s_124969303	9	chr9.s_19168901	2.7e-16	0.047
STI	2	chr2.s_125060976	8	chr8.s_168743243	6.6e-16	0.046
STI	2	chr2.s_125427017	3	chr3.s_42811085	6.2e-15	0.043
STI	2	chr2.s_125574865	3	chr3.s_42516732	2e-15	0.044
STI	2	chr2.s_125744687	3	chr3.s_28353202	5.9e-17	0.049
STI	2	chr2.s_125933820	3	chr3.s_27385231	4.5e-17	0.05
STI	2	chr2.s_126068715	9	chr9.s_17025302	7.8e-15	0.042
STI	2	chr2.s_126165497	3	chr3.s_44024021	1.1e-16	0.048
STI	2	chr2.s_126393849	3	chr3.s_32412232	1.1e-13	0.039
STI	2	chr2.s_126482423	3	chr3.s_27568183	1.5e-17	0.062
STI	2	chr2.s_126582666	9	chr9.s_23268426	9.8e-16	0.045
STI	2	chr2.s_126781517	8	chr8.s_100427610	4.1e-13	0.057
STI	2	chr2.s_126865129	6	chr6.s_81119906	2.1e-13	0.038
STI	2	chr2.s_127114450	9	chr9.s_17199689	2.9e-18	0.054
STI	2	chr2.s_127315589	3	chr3.s_40817267	6.1e-15	0.071
STI	2	chr2.s_127538800	4	chr4.s_170671049	7e-18	0.063
STI	2	chr2.s_127605598	4	chr4.s_4117706	1.1e-16	0.076
STI	2	chr2.s_127714972	3	chr3.s_40908987	3.3e-15	0.057
STI	2	chr2.s_127897756	3	chr3.s_26751658	2.1e-16	0.051
STI	2	chr2.s_128034278	5	chr5.s_169888796	5.7e-17	0.05
STI	2	chr2.s_128208781	4	chr4.s_170227215	1.8e-17	0.051
STI	2	chr2.s_128746536	3	chr3.s_167460865	1.5e-13	0.041
STI	2	chr2.s_129031584	9	chr9.s_20424985	1.1e-14	0.05
STI	2	chr2.s_129117298	4	chr4.s_160062302	6.1e-14	0.05
STI	2	chr2.s_129512442	7	chr7.s_110688690	5.6e-13	0.037
STI	2	chr2.s_129935184	9	chr9.s_23458987	6.9e-13	0.036
STI	2	chr2.s_130233672	6	chr6.s_83721340	3.6e-13	0.037
STI	2	chr2.s_130433915	5	chr5.s_130152377	1.7e-15	0.045
STI	2	chr2.s_130682637	4	chr4.s_170025962	1.1e-14	0.047
STI	2	chr2.s_130770671	4	chr4.s_171666647	1.7e-14	0.044
STI	2	chr2.s_131199265	4	chr4.s_171819409	6.2e-15	0.044
STI	2	chr2.s_131495447	4	chr4.s_236088817	7.4e-15	0.043
STI	2	chr2.s_131822062	6	chr6.s_83244594	1.9e-14	0.044
STI	2	chr2.s_132123374	3	chr3.s_43711468	2.8e-16	0.049
STI	2	chr2.s_132392795	3	chr3.s_38527026	2.2e-15	0.055
STI	2	chr2.s_132479832	3	chr3.s_33067605	3.4e-14	0.049
STI	2	chr2.s_132637387	5	chr5.s_171405945	1.8e-15	0.058
STI	2	chr2.s_133207229	3	chr3.s_35827568	3.2e-16	0.051
STI	2	chr2.s_133699585	8	chr8.s_28593667	1e-12	0.036
STI	2	chr2.s_133780351	8	chr8.s_68912673	1.9e-15	0.046
STI	2	chr2.s_136037625	6	chr6.s_2435926	9.3e-13	0.039
STI	2	chr2.s_136234545	5	chr5.s_5936956	3.1e-15	0.045
STI	2	chr2.s_136381075	3	chr3.s_135597102	7.3e-13	0.036
STI	2	chr2.s_137021036	5	chr5.s_46076240	1.5e-14	0.043
STI	2	chr2.s_137660880	4	chr4.s_5398854	1e-14	0.049
STI	2	chr2.s_137815532	5	chr5.s_169725310	1.3e-14	0.05
STI	2	chr2.s_137937658	3	chr3.s_2524963	3e-13	0.038
STI	2	chr2.s_141104672	3	chr3.s_136432798	1.8e-13	0.038
STI	2	chr2.s_141400740	3	chr3.s_136063137	1.6e-14	0.068
STI	2	chr2.s_141579408	6	chr6.s_1994897	2.2e-14	0.041
STI	2	chr2.s_142062622	3	chr3.s_61154694	8.1e-15	0.057
STI	2	chr2.s_144058416	6	chr6.s_2627868	9.8e-14	0.042
STI	2	chr2.s_144860819	3	chr3.s_67108434	8.3e-14	0.063
STI	2	chr2.s_145582112	3	chr3.s_142503962	1.9e-14	0.05
STI	2	chr2.s_147073919	2	chr2.s_157606507	2e-13	0.054
STI	2	chr2.s_151040782	6	chr6.s_181883	6.2e-14	0.04
STI	2	chr2.s_151151515	2	chr2.s_155407962	2.8e-14	0.041
STI	2	chr2.s_1540888	2	chr2.s_141041066	8.4e-14	0.04
STI	2	chr2.s_179676112	7	chr7.s_24738692	7.4e-13	0.036
STI	2	chr2.s_181364453	3	chr3.s_13214095	2e-14	0.067
STI	2	chr2.s_190281014	3	chr3.s_53238985	1.2e-13	0.044
STI	2	chr2.s_193814083	7	chr7.s_130891655	1.6e-16	0.05
STI	2	chr2.s_194067291	8	chr8.s_18260104	2e-13	0.038
STI	2	chr2.s_196073249	5	chr5.s_75374737	6.2e-13	0.038
STI	2	chr2.s_198403900	10	chr10.s_111067156	8.8e-14	0.048
STI	2	chr2.s_219623408	3	chr3.s_172568672	8.7e-14	0.039
STI	2	chr2.s_23930953	8	chr8.s_825033	1.8e-14	0.041
STI	2	chr2.s_24463220	6	chr6.s_161901998	8.1e-13	0.04
STI	2	chr2.s_27122950	7	chr7.s_3446484	9e-13	0.036
STI	2	chr2.s_27250981	8	chr8.s_2325169	5.7e-17	0.051
STI	2	chr2.s_30937988	4	chr4.s_119630907	7.5e-14	0.043
STI	2	chr2.s_31327769	8	chr8.s_699285	3.1e-14	0.064
STI	2	chr2.s_31410687	3	chr3.s_168880696	1.2e-14	0.044
STI	2	chr2.s_5506528	2	chr2.s_134131264	7.2e-13	0.042
STI	2	chr2.s_79321711	7	chr7.s_40358339	2.3e-13	0.039
STI	2	chr2.s_84960352	8	chr8.s_167764566	2.9e-13	0.041
STI	2	chr2.s_9319478	5	chr5.s_143889294	1.9e-13	0.038
STI	3	chr3.s_10517314	3	chr3.s_160992090	1.5e-14	0.045
STI	3	chr3.s_115607699	5	chr5.s_186566144	2.5e-13	0.041
STI	3	chr3.s_117613690	5	chr5.s_184526785	1.1e-13	0.039
STI	3	chr3.s_120089342	5	chr5.s_185720827	8.7e-17	0.051
STI	3	chr3.s_146699678	4	chr4.s_185567171	1e-12	0.039
STI	3	chr3.s_147803780	4	chr4.s_182170830	1.1e-13	0.041
STI	3	chr3.s_148918298	8	chr8.s_1642713	2.6e-14	0.041
STI	3	chr3.s_149158215	5	chr5.s_176847119	3e-13	0.04
STI	3	chr3.s_149456938	7	chr7.s_46499287	4.2e-17	0.058
STI	3	chr3.s_150049747	8	chr8.s_1523579	7.5e-16	0.048
STI	3	chr3.s_154669652	5	chr5.s_184310334	2.4e-14	0.05
STI	3	chr3.s_155866800	3	chr3.s_174743638	2.3e-15	0.048
STI	3	chr3.s_157644720	6	chr6.s_162145565	4.7e-13	0.064
STI	3	chr3.s_158123864	6	chr6.s_160357406	4.2e-14	0.043
STI	3	chr3.s_159686529	6	chr6.s_162311905	1.4e-15	0.051
STI	3	chr3.s_160055343	5	chr5.s_186469189	1.1e-14	0.07
STI	3	chr3.s_162719852	4	chr4.s_184984336	7.7e-15	0.046
STI	3	chr3.s_165780743	3	chr3.s_177442548	5.3e-16	0.046
STI	3	chr3.s_166789136	7	chr7.s_132426313	9.6e-13	0.037
STI	3	chr3.s_171363317	4	chr4.s_189610930	2.5e-14	0.043
STI	3	chr3.s_171944255	7	chr7.s_132550372	2e-14	0.041
STI	3	chr3.s_172248870	6	chr6.s_141153619	1.9e-13	0.06
STI	3	chr3.s_172380073	6	chr6.s_146310435	8.5e-13	0.051
STI	3	chr3.s_173396343	7	chr7.s_130986844	4.4e-15	0.043
STI	3	chr3.s_173633121	3	chr3.s_178576756	3.6e-13	0.037
STI	3	chr3.s_18139140	7	chr7.s_168027385	9.4e-13	0.039
STI	3	chr3.s_19174201	7	chr7.s_164732208	4.5e-15	0.043
STI	3	chr3.s_19995319	10	chr10.s_1725928	3.3e-13	0.038
STI	3	chr3.s_42777549	7	chr7.s_163812138	1.8e-13	0.039
STI	3	chr3.s_52414281	4	chr4.s_181604338	3.5e-14	0.04
STI	3	chr3.s_52727867	4	chr4.s_172862525	7.8e-13	0.036
STI	4	chr4.s_181743564	9	chr9.s_7462091	2.2e-13	0.039
STI	4	chr4.s_189359028	8	chr8.s_131153540	6.3e-14	0.047
STI	4	chr4.s_200487279	10	chr10.s_146512307	2.2e-13	0.043
STI	4	chr4.s_63311718	6	chr6.s_63478378	2.4e-13	0.04
STI	4	chr4.s_66587699	7	chr7.s_12568948	9e-13	0.039
STI	4	chr4.s_7969377	4	chr4.s_73432372	1.1e-13	0.041
STI	5	chr5.s_143884056	8	chr8.s_169531517	2.6e-13	0.038
STI	5	chr5.s_161835622	10	chr10.s_1351775	4e-17	0.05
STI	5	chr5.s_212132477	9	chr9.s_128083532	3e-13	0.039
STI	6	chr6.s_84377131	9	chr9.s_143076446	3.4e-13	0.037
STI	6	chr6.s_97876317	7	chr7.s_153529184	4.2e-13	0.053
STI	6	chr6.s_98054793	6	chr6.s_161321494	1.3e-13	0.055
STI	6	chr6.s_98432743	8	chr8.s_174557965	4.6e-13	0.044
STI	6	chr6.s_99084261	7	chr7.s_152941973	6.7e-13	0.037
STI	7	chr7.s_129392502	7	chr7.s_167390415	1.1e-13	0.039
STI	7	chr7.s_158971500	7	chr7.s_165340002	4.6e-14	0.04
STI	7	chr7.s_166189146	10	chr10.s_140409407	9.3e-14	0.039
STI	7	chr7.s_166613121	10	chr10.s_10620782	6e-13	0.037
STI	7	chr7.s_20203497	9	chr9.s_81930222	7.3e-13	0.036
STI	7	chr7.s_20763962	7	chr7.s_173474969	2.1e-15	0.047
STI	7	chr7.s_21134350	8	chr8.s_26002335	8.9e-13	0.036
STI	7	chr7.s_49154538	9	chr9.s_123606204	8.3e-14	0.039
STI	8	chr8.s_13333846	8	chr8.s_68030451	6.3e-13	0.04
STI	8	chr8.s_161741302	8	chr8.s_162477126	8.5e-14	0.041
STI	8	chr8.s_174160773	9	chr9.s_2876927	9.1e-13	0.036
STI	8	chr8.s_175022572	9	chr9.s_32541255	7.9e-13	0.037
STI	8	chr8.s_5064682	9	chr9.s_1840731	2.8e-13	0.039
STI	8	chr8.s_5241160	8	chr8.s_6151345	7.3e-13	0.058
STI	9	chr9.s_2781897	10	chr10.s_145771652	8.9e-14	0.039
TBN	1	chr1.s_144643062	6	chr6.s_104883363	8.5e-13	0.039
TBN	1	chr1.s_1669104	2	chr2.s_138029738	3.3e-13	0.059
TBN	1	chr1.s_167787198	4	chr4.s_2666044	2e-14	0.043
TBN	1	chr1.s_1812839	2	chr2.s_166134599	5.7e-13	0.038
TBN	1	chr1.s_182725124	9	chr9.s_83945028	1.3e-15	0.062
TBN	1	chr1.s_182932601	9	chr9.s_57752381	1.2e-17	0.071
TBN	1	chr1.s_183193308	9	chr9.s_58801582	6.5e-17	0.06
TBN	1	chr1.s_183487085	9	chr9.s_59865919	3e-15	0.045
TBN	1	chr1.s_183621231	9	chr9.s_85300481	1.1e-16	0.061
TBN	1	chr1.s_184897943	2	chr2.s_128932387	8.3e-14	0.054
TBN	1	chr1.s_185643891	2	chr2.s_122639725	2.4e-15	0.048
TBN	1	chr1.s_188386982	9	chr9.s_84387607	1.5e-15	0.046
TBN	1	chr1.s_189015610	9	chr9.s_46666698	4.1e-13	0.073
TBN	1	chr1.s_189242587	9	chr9.s_59582430	8.5e-17	0.086
TBN	1	chr1.s_189361935	9	chr9.s_25823313	5.6e-14	0.085
TBN	1	chr1.s_191537235	9	chr9.s_77075800	5.6e-16	0.047
TBN	1	chr1.s_206565660	8	chr8.s_172662747	1.3e-13	0.07
TBN	1	chr1.s_208221085	2	chr2.s_137909206	2.7e-13	0.046
TBN	1	chr1.s_211719675	4	chr4.s_16393101	7.2e-16	0.047
TBN	1	chr1.s_220208401	2	chr2.s_164163634	4.8e-15	0.095
TBN	1	chr1.s_253358938	3	chr3.s_87333556	5e-13	0.053
TBN	1	chr1.s_263583306	6	chr6.s_93806604	6.3e-13	0.047
TBN	1	chr1.s_269148323	2	chr2.s_165519326	5e-16	0.047
TBN	1	chr1.s_279177379	5	chr5.s_156957666	1.9e-13	0.046
TBN	1	chr1.s_283528445	5	chr5.s_159057838	7.6e-14	0.041
TBN	1	chr1.s_284635640	2	chr2.s_160775192	9.7e-13	0.039
TBN	1	chr1.s_286244480	2	chr2.s_167016965	3e-13	0.041
TBN	1	chr1.s_287645534	3	chr3.s_225874503	6e-13	0.048
TBN	1	chr1.s_289289461	2	chr2.s_26959419	4.4e-14	0.043
TBN	1	chr1.s_289661392	2	chr2.s_143254463	3.2e-15	0.049
TBN	1	chr1.s_289754652	2	chr2.s_146642707	8.6e-14	0.042
TBN	1	chr1.s_292594302	6	chr6.s_135844770	2.6e-13	0.039
TBN	1	chr1.s_292966527	8	chr8.s_105371441	1.1e-13	0.046
TBN	1	chr1.s_293087492	8	chr8.s_101215655	6.2e-15	0.046
TBN	1	chr1.s_293405282	8	chr8.s_101129239	4.2e-14	0.059
TBN	1	chr1.s_293856069	8	chr8.s_100956340	1.3e-14	0.048
TBN	1	chr1.s_294792031	2	chr2.s_164316372	7.4e-13	0.037
TBN	1	chr1.s_296714803	10	chr10.s_140434456	7e-15	0.05
TBN	1	chr1.s_296854430	7	chr7.s_176015095	4.2e-13	0.039
TBN	1	chr1.s_296980138	5	chr5.s_199277232	7.5e-13	0.037
TBN	1	chr1.s_297829646	7	chr7.s_176632833	5.7e-13	0.038
TBN	1	chr1.s_37535521	7	chr7.s_117720802	1.3e-15	0.048
TBN	1	chr1.s_37764459	3	chr3.s_224728073	8.3e-13	0.048
TBN	1	chr1.s_42017740	5	chr5.s_206774418	5e-14	0.053
TBN	1	chr1.s_43698421	7	chr7.s_131795134	4.9e-14	0.042
TBN	1	chr1.s_45377889	7	chr7.s_131468960	1.2e-14	0.044
TBN	1	chr1.s_60263017	2	chr2.s_151681749	2.5e-17	0.076
TBN	1	chr1.s_66329482	2	chr2.s_155356982	6.1e-13	0.04
TBN	2	chr2.s_12358896	4	chr4.s_123410186	6.1e-13	0.043
TBN	2	chr2.s_127000462	4	chr4.s_6065073	7.7e-13	0.058
TBN	2	chr2.s_127102783	5	chr5.s_206895322	1.8e-14	0.043
TBN	2	chr2.s_128932387	2	chr2.s_232387744	4.3e-15	0.06
TBN	2	chr2.s_136152394	9	chr9.s_80912002	1.4e-13	0.04
TBN	2	chr2.s_137409063	6	chr6.s_119341307	6.9e-13	0.038
TBN	2	chr2.s_155361255	6	chr6.s_164460137	6.2e-13	0.037
TBN	2	chr2.s_155662066	2	chr2.s_197744321	4.9e-13	0.054
TBN	2	chr2.s_166844434	6	chr6.s_102524072	3e-14	0.042
TBN	2	chr2.s_184690032	2	chr2.s_227747640	9.4e-13	0.05
TBN	2	chr2.s_186036217	4	chr4.s_232041075	2.2e-13	0.039
TBN	2	chr2.s_190596694	5	chr5.s_217503889	7.5e-14	0.062
TBN	2	chr2.s_221315770	5	chr5.s_147864881	8e-13	0.037
TBN	2	chr2.s_233655684	4	chr4.s_145252408	7.2e-13	0.039
TBN	2	chr2.s_9001458	5	chr5.s_199135520	8.4e-13	0.037
TBN	3	chr3.s_113305929	4	chr4.s_72629015	1.7e-13	0.046
TBN	3	chr3.s_161837649	7	chr7.s_170980311	2e-15	0.046
TBN	3	chr3.s_205799998	5	chr5.s_87638493	6e-13	0.041
TBN	3	chr3.s_205852347	5	chr5.s_86443604	1.1e-13	0.04
TBN	3	chr3.s_206471404	5	chr5.s_86231123	4.2e-13	0.042
TBN	3	chr3.s_2216912	4	chr4.s_10242087	4.7e-13	0.042
TBN	3	chr3.s_224210783	3	chr3.s_227482755	1.1e-16	0.053
TBN	3	chr3.s_227482755	5	chr5.s_6830219	7.1e-16	0.047
TBN	3	chr3.s_3428046	5	chr5.s_147146396	5.9e-16	0.056
TBN	3	chr3.s_4878663	10	chr10.s_139149950	3.1e-13	0.038
TBN	4	chr4.s_124359234	7	chr7.s_159784934	2.1e-13	0.067
TBN	4	chr4.s_189791023	5	chr5.s_9813861	7e-16	0.047
TBN	4	chr4.s_23027070	5	chr5.s_162887921	4.5e-14	0.041
TBN	5	chr5.s_139119104	7	chr7.s_148736559	1.2e-14	0.047
TBN	5	chr5.s_144189634	5	chr5.s_203100076	1.9e-13	0.039
TBN	5	chr5.s_145851736	5	chr5.s_203365554	7.2e-14	0.05
TBN	5	chr5.s_149858559	5	chr5.s_203004193	3.3e-14	0.042
TBN	5	chr5.s_156888902	6	chr6.s_164030890	3.2e-16	0.048
TBN	5	chr5.s_169878681	10	chr10.s_50875288	6.4e-14	0.041
TBN	5	chr5.s_199270417	6	chr6.s_91021676	8.7e-14	0.041
TBN	5	chr5.s_199921118	7	chr7.s_20753016	9.5e-15	0.043
TBN	5	chr5.s_200718865	7	chr7.s_76414559	3.6e-13	0.042
TBN	5	chr5.s_206897020	10	chr10.s_136043114	5.9e-15	0.045
TBN	5	chr5.s_207036729	10	chr10.s_136963214	4.2e-13	0.038
TBN	5	chr5.s_48939375	9	chr9.s_152577070	4.2e-13	0.038
TBN	5	chr5.s_53149899	7	chr7.s_125170884	3.3e-13	0.039
TBN	5	chr5.s_58786404	7	chr7.s_4087760	4.5e-13	0.04
TBN	5	chr5.s_6882898	5	chr5.s_58994701	2.3e-13	0.04
TBN	5	chr5.s_7733831	5	chr5.s_52123567	3.8e-13	0.038
TBN	5	chr5.s_86565192	9	chr9.s_152080381	1e-12	0.043
TBN	5	chr5.s_9746500	5	chr5.s_24014582	6.6e-13	0.04
TBN	6	chr6.s_102369330	9	chr9.s_5066882	8.1e-13	0.037
TBN	6	chr6.s_162919979	6	chr6.s_162965750	4.4e-13	0.044
TBN	6	chr6.s_33327524	6	chr6.s_132860866	1.9e-13	0.047
TBN	6	chr6.s_70309021	7	chr7.s_133251504	8.9e-14	0.059
TBN	7	chr7.s_174199421	10	chr10.s_137414740	8.4e-14	0.046
TBN	7	chr7.s_174373608	10	chr10.s_137778048	1.9e-13	0.048
TBN	8	chr8.s_112751850	8	chr8.s_122884543	7.8e-13	0.037
TBN	8	chr8.s_112999840	8	chr8.s_122762442	1.9e-14	0.045
TBN	8	chr8.s_14392560	10	chr10.s_137513705	6.7e-13	0.037
TL	1	chr1.s_181875710	3	chr3.s_20357205	8.4e-13	0.058
TL	2	chr2.s_117010405	2	chr2.s_135662694	7.1e-13	0.063
TL	2	chr2.s_196813346	5	chr5.s_22904007	1.3e-13	0.042
TL	3	chr3.s_223698445	5	chr5.s_199935625	1.3e-13	0.04
TL	3	chr3.s_226264315	6	chr6.s_30688910	6.5e-14	0.041
TL	3	chr3.s_94509242	9	chr9.s_2212156	8.6e-14	0.04
TL	5	chr5.s_186304743	10	chr10.s_96543319	2.8e-15	0.058
TL	5	chr5.s_189964020	5	chr5.s_193969259	1.8e-13	0.04
TL	5	chr5.s_190606431	5	chr5.s_194867392	3.5e-13	0.038
TL	5	chr5.s_205850904	5	chr5.s_206442249	2.8e-14	0.045
TL	5	chr5.s_65242572	7	chr7.s_169245757	4.2e-13	0.039
TL	7	chr7.s_1196452	7	chr7.s_172906203	3.1e-13	0.05
TL	7	chr7.s_122574314	8	chr8.s_123814442	9.7e-13	0.037
TL	7	chr7.s_165626501	7	chr7.s_169487181	1.7e-14	0.052
