# Supplementary material for: CUBIC: an atlas of genetic architecture promises directed maize improvement
Source: Genome Biol. 2020 Jan 24;21:20. doi: 10.1186/s13059-020-1930-x (PMC6979394; doi:10.1186/s13059-020-1930-x)
Supplement: Supplementary file 9 — Additional file 9. Information of 14 genes located in the ELW QTL on chromosome 4. [file 13059_2020_1930_MOESM9_ESM.xlsx]

## Sheet: Additional_file_9
Additional file 9. Information of 14 genes located in the ELW QTL on chromosome 4.
ID	GeneID (AGPv3.25)	Chromosome	Start (AGPv3.25)	End (AGPv3.25)	GeneID (AGPv4)	Name	Descriptiona	Descriptionb	Ortholog in Arabidopsisc	Description in Arabidopsisc	Ortholog in Ricec	Description in Ricec
1	GRMZM2G085054	4	3214647	3216558	Zm00001d048707	bx8	benzoxazinone synthesis8	benzoxazinone synthesis8	AT5G05900.1	UDP-Glycosyltransferase superfamily protein	LOC_Os11g25454.1	cytokinin-N-glucosyltransferase 1 putative expressed
2	GRMZM5G856095	4	3235897	3236265	NA	---	---	---	---	---	---	---
3	GRMZM2G085303	4	3235897	3238967	NA	---	---	---	---	---	---	---
4	GRMZM2G085381	4	3260762	3263006	Zm00001d048709	bx1	benzoxazinless1	benzoxazinless1	AT4G02610.1	Aldolase-type TIM barrel family protein	LOC_Os03g58300.1	indole-3-glycerol phosphate lyase chloroplast precursor putative expressed
5	GRMZM2G085661	4	3265213	3267368	Zm00001d048710	bx2	benzoxazinone synthesis2	benzoxazinone synthesis2	AT3G26330.1	(CYP71B37) cytochrome P450 family 71 subfamily B polypeptide 37	LOC_Os08g01510.1	cytochrome P450 putative expressed
6	GRMZM2G085854	4	3270661	3272696	Zm00001d048711	---	protein_coding	Hydroquinone glucosyltransferase	AT1G01420.1	(UGT72B3) UDP-glucosyl transferase 72B3	LOC_Os11g38650.1	UDP-glucoronosyl/UDP-glucosyl transferase putative expressed
7	GRMZM2G086045	4	3286493	3287211	NA	---	---	---	---	---	---	---
8	GRMZM5G839244	4	3288520	3289239	NA	---	---	---	---	---	---	---
9	GRMZM2G179259	4	3393907	3394626	NA	---	---	---	---	---	---	---
10	GRMZM2G478920	4	3412791	3417080	NA	---	---	---	---	---	---	---
11	GRMZM2G478929	4	3413177	3413824	Zm00001d048715	pex2	pollen extensin-like2	Pollen specific leucine rich repeat extensin like protein 3	AT5G25550.1	Leucine-rich repeat (LRR) family protein	LOC_Os12g35710.1	uncharacterized protein
12	GRMZM2G371159	4	3456655	3457116	Zm00001d048716	---	protein_coding	Protein RALF-like 33	AT1G02900.1	(ATRALF1, RALF1, RALFL1) rapid alkalinization factor 1	LOC_Os12g35670.1	RALFL4 - Rapid ALkalinization Factor RALF family protein precursor expressed
13	GRMZM2G070723	4	3457667	3464144	Zm00001d048717	---	protein_coding	Peptide chain release factor APG3 chloroplastic	AT3G62910.1	(APG3) Peptide chain release factor 1	LOC_Os11g43600.1	peptide chain release factor protein putative expressed
14	GRMZM2G070553	4	3464429	3471840	Zm00001d048718	---	protein_coding	Galactose oxidase/kelch repeat superfamily protein	AT5G18590.1	Galactose oxidase/kelch repeat superfamily protein	LOC_Os11g43590.4	kelch repeat protein putative expressed
a: information from MaizeGDB
b: information from Gramene
c: information from Phytozome Annotations
