# Supplementary material for: CUBIC: an atlas of genetic architecture promises directed maize improvement
Source: Genome Biol. 2020 Jan 24;21:20. doi: 10.1186/s13059-020-1930-x (PMC6979394; doi:10.1186/s13059-020-1930-x)
Supplement: Supplementary file 10 — Additional file 10. Identification functional candidates co-mapped by sQTL by eQTL mapping. [file 13059_2020_1930_MOESM10_ESM.xlsx]

## Sheet: Additional_file_10
Additional file 10. Identification of functional candidates co-mapped between sQTL and eQTL mapping
Trait	chr	start	end	pvalue	rsq	peak_snp	Candidates within pQTL	No. of candidate within pQTL	Co-localizaiton eQTL candidates	No. of co-localizaiton eQTL candidate
ATI	1	247870951	250526500	1.11e-09	0.0280095	1_247996435	GRMZM2G034217;GRMZM2G120621;GRMZM2G075330;GRMZM2G527074;GRMZM2G175417;GRMZM2G110622;GRMZM2G110328;GRMZM2G110304;GRMZM2G110298;GRMZM2G408967;GRMZM2G110294;GRMZM2G171118;GRMZM2G086138;GRMZM2G153887;GRMZM2G153928;AC196066.3_FG003;GRMZM2G417089;GRMZM5G859592;GRMZM5G830403;GRMZM2G129540;GRMZM2G703968;GRMZM2G335814;GRMZM2G383408;GRMZM2G083437;GRMZM2G532387;GRMZM2G374596;GRMZM2G074254;GRMZM2G074193;GRMZ…	30	GRMZM2G120621;GRMZM2G171118;GRMZM2G083437	3
ATI	2	155254608	158390438	5.45e-10	0.0346946	2_155255606	GRMZM2G703209;GRMZM2G088293;GRMZM2G021299;AC214840.2_FG004;GRMZM2G410618;GRMZM2G703211;AC217842.3_FG001;GRMZM2G313944;GRMZM2G013915;GRMZM2G013936;GRMZM2G102242;GRMZM2G403763;GRMZM2G057910;GRMZM2G173419;GRMZM2G164440;GRMZM2G164704;GRMZM2G017382;GRMZM2G162456;GRMZM5G875181;GRMZM2G138303;GRMZM2G703214;GRMZM2G069602;GRMZM2G073175;GRMZM2G052935;GRMZM2G353091;GRMZM2G080139;GRMZM2G049588;GRMZM5G863076;G…	39	GRMZM2G102242;GRMZM2G049588;GRMZM2G009626	3
ATI	2	206857415	208500550	2.49e-12	0.0394417	2_207618632	GRMZM2G087479;GRMZM2G087463;GRMZM2G087462;GRMZM2G042715;GRMZM2G042660;GRMZM2G042612;GRMZM2G030713;GRMZM2G089159;GRMZM2G327406;GRMZM2G032154;GRMZM2G032042;GRMZM2G031945;GRMZM2G031909;GRMZM2G137864;GRMZM2G099105;GRMZM2G099167;GRMZM2G011236;GRMZM5G847219;AC235011.1_FG012;GRMZM2G113476;GRMZM2G113420;GRMZM2G113396;GRMZM2G113370;GRMZM2G038519;GRMZM2G337845;GRMZM2G039251;GRMZM2G337892;GRMZM2G039538;GRMZ…	49	GRMZM2G327406;GRMZM2G099167;GRMZM2G113420;GRMZM2G113396;GRMZM2G121458;GRMZM2G703348;AC194970.5_FG005;AC194970.5_FG004;GRMZM2G022266;GRMZM2G156246	10
ATI	5	9341020	9916995	8.46e-10	0.026092	5_9341244	GRMZM2G164470;GRMZM2G152466;GRMZM2G176280;GRMZM2G176306;GRMZM2G082293;GRMZM2G082343;GRMZM2G160664;GRMZM2G461145;GRMZM2G160619;GRMZM2G160611;GRMZM2G160606;GRMZM2G461119;GRMZM2G145935;GRMZM2G415791;GRMZM2G380291;GRMZM2G396565;GRMZM5G839032;GRMZM2G104316;GRMZM2G104332;GRMZM2G104342;GRMZM2G543920;GRMZM2G096596	22	GRMZM2G152466	1
ATI	7	1314281	2546505	1.49e-13	0.0389284	7_1891556	GRMZM2G120563;GRMZM2G120414;GRMZM2G022120;GRMZM2G072582;AC205122.4_FG003;GRMZM5G845755;AC205122.4_FG005;AC205122.4_FG006;AC205122.4_FG007;AC205122.4_FG008;AC205122.4_FG009;AC205122.4_FG010;GRMZM2G458082;GRMZM2G337881;GRMZM2G128693;GRMZM2G704310;GRMZM2G071436;GRMZM2G045031;GRMZM2G395721;GRMZM2G026083;GRMZM2G026189;GRMZM2G026229;GRMZM2G101513;GRMZM2G101527	24	GRMZM2G120563;GRMZM2G022120;AC205122.4_FG003	3
ATI	8	115834117	116482960	1.35e-09	0.0254699	8_116383933	GRMZM2G055489;GRMZM2G055462;GRMZM2G082384;GRMZM2G382792;GRMZM2G421415;GRMZM2G009936;GRMZM5G802801;GRMZM5G874500;GRMZM2G008032;GRMZM2G700614;GRMZM2G007276;GRMZM2G336908;GRMZM2G035202;GRMZM5G883149;GRMZM5G886109	15	GRMZM2G035202	1
ATI	8	128277877	131310676	9.64e-11	0.0299776	8_129908088	AC202915.3_FG002;GRMZM2G399541;GRMZM2G073842;GRMZM2G171781;GRMZM2G013450;GRMZM2G121510;GRMZM2G083292	7	GRMZM2G013450	1
ATI	8	134617189	138879624	4.29e-10	0.0276379	8_136023555	GRMZM2G098212;GRMZM2G098237;GRMZM2G076544;GRMZM2G057891;GRMZM2G339151;GRMZM2G477847;GRMZM2G175236;GRMZM2G175273;GRMZM2G363429;AC199039.3_FG003;GRMZM2G363460;GRMZM2G084261;GRMZM2G035997;GRMZM5G802360;GRMZM6G942746;GRMZM2G101664;GRMZM5G864166;GRMZM2G456835;GRMZM2G342493;GRMZM2G176707;GRMZM2G001243;GRMZM2G137802;GRMZM2G437575;GRMZM2G113078;GRMZM2G088132;GRMZM2G181269;GRMZM2G100146;GRMZM2G100229;GRMZ…	97	GRMZM2G076544;GRMZM2G101664;GRMZM2G456835;GRMZM2G088132;GRMZM2G028733;GRMZM2G077206;GRMZM2G064885;GRMZM5G866832;GRMZM2G081626;GRMZM2G409343;GRMZM5G852338	11
CW	4	83948999	90607995	1.73e-09	0.0328729	4_90606244	GRMZM2G426407;GRMZM2G052067;GRMZM2G077336;GRMZM2G035268;GRMZM2G144367;GRMZM2G123328;GRMZM2G123362;AC214753.2_FG002;GRMZM2G104220;AC205057.3_FG002;GRMZM5G866121;AC205057.3_FG004;GRMZM2G036605;GRMZM2G472905;GRMZM2G170878;GRMZM2G005251;AC193319.3_FG004;AC198993.3_FG004;GRMZM2G353734;AC209732.3_FG001;GRMZM2G093121;GRMZM2G072608;GRMZM2G072645;GRMZM2G370846;GRMZM2G370850;AC182105.3_FG006;GRMZM2G370863;…	61	GRMZM2G035268;GRMZM2G114778;GRMZM2G064250;GRMZM2G074307;GRMZM2G061126	5
CW	5	2702520	3778964	3.3e-10	0.0337199	5_2762159	GRMZM2G406974;GRMZM2G107076;GRMZM2G165209	3	GRMZM2G107076	1
CW	5	5088826	5143543	5.13e-09	0.0243721	5_5113826	GRMZM2G016756	1	GRMZM2G016756	1
DTA	1	84356935	95238834	1.45e-11	0.0319981	1_90011933	GRMZM2G052685;GRMZM2G083173;GRMZM2G083382;GRMZM2G083398;GRMZM2G383854;GRMZM2G040441;GRMZM2G095020;AC211996.4_FG001;AC211996.4_FG002;GRMZM2G057768;AC202172.3_FG004;GRMZM2G373607;GRMZM2G119766;GRMZM2G402564;GRMZM2G136769;GRMZM5G837538;GRMZM2G026147;GRMZM2G327907;GRMZM2G026767;GRMZM2G572198;GRMZM2G427164;GRMZM2G427143;GRMZM2G054304;GRMZM2G103668;GRMZM2G077530;GRMZM2G377185;GRMZM2G077562;GRMZM2G47412…	74	GRMZM5G899428;GRMZM2G469371	2
DTA	2	212168494	216252713	9.49e-11	0.0327524	2_216046370	GRMZM2G159210;GRMZM2G125004;GRMZM2G124963;GRMZM2G124948;GRMZM2G124919;GRMZM2G358987;GRMZM2G031143;GRMZM2G056467;GRMZM2G056564;GRMZM2G515200;GRMZM2G056612;GRMZM2G169087;GRMZM2G473533;GRMZM2G169263;GRMZM2G016844;GRMZM2G314955;AC229873.1_FG003;GRMZM2G020231;GRMZM5G851698;GRMZM2G365160;GRMZM2G117993;GRMZM2G419969;GRMZM2G128771;GRMZM2G077823;GRMZM2G086805;GRMZM5G805030;GRMZM5G879278;GRMZM2G328593;GRMZ…	128	GRMZM2G092877;GRMZM2G123322;GRMZM2G379770;GRMZM2G153877;GRMZM2G327686;GRMZM2G159041;GRMZM2G340359	7
DTA	2	216685616	219995417	5.61e-11	0.0307271	2_218550880	GRMZM2G171068;GRMZM2G474468;GRMZM2G474462;GRMZM2G474451;AC194472.3_FG001;GRMZM2G168326;GRMZM2G172800;GRMZM2G422212;GRMZM2G422171;GRMZM2G123486;GRMZM2G057448;AC208892.3_FG005;GRMZM2G157621;GRMZM5G839114;GRMZM5G896683;GRMZM2G163519;GRMZM2G009571;GRMZM2G473709;GRMZM2G172485;GRMZM2G030646;GRMZM2G337514;GRMZM2G031125;GRMZM2G031329;GRMZM2G151983;GRMZM2G005103;GRMZM2G003252;GRMZM2G003331;GRMZM2G003409;G…	83	GRMZM2G474462;GRMZM2G003409;GRMZM2G003558;GRMZM2G003563;GRMZM2G109425;GRMZM2G095695;GRMZM2G151905;GRMZM2G129209;GRMZM2G129232;GRMZM2G129238;GRMZM2G140667;AC226564.1_FG003	12
DTA	3	155296256	159084979	7.01e-12	0.0465201	3_158779624	GRMZM5G822137;AC196417.3_FG008;GRMZM2G091445	3	GRMZM5G822137	1
DTA	3	188937384	201616391	7.76e-14	0.0393423	3_196909121	GRMZM2G349603;GRMZM2G005825;GRMZM2G306143;AC205060.2_FG002;GRMZM2G070591;zma-MIR399d;GRMZM2G372156;GRMZM2G070465;GRMZM2G046431;GRMZM2G008109;GRMZM2G113414;GRMZM2G396029;AC195244.3_FG008;AC233851.1_FG008;GRMZM2G702070;AC233851.1_FG009;AC233851.1_FG010;AC233851.1_FG011;GRMZM5G867518;GRMZM5G801031;AC233851.1_FG014;AC233851.1_FG017;GRMZM2G091338;GRMZM5G874840;GRMZM2G085005;GRMZM2G386261;GRMZM2G386276…	41	GRMZM5G801031	1
DTA	4	191992821	195395191	1.85e-10	0.0284486	4_192447118	GRMZM2G009510;GRMZM2G009438;GRMZM2G009348;GRMZM2G046574;GRMZM5G870570;GRMZM2G059302;GRMZM2G059252;GRMZM2G097297;GRMZM2G100754;AC233883.1_FG001;GRMZM5G821551;AC233883.1_FG006;GRMZM2G058120;GRMZM2G016997;GRMZM2G320723;GRMZM2G016805;GRMZM2G011473;GRMZM5G866082;GRMZM2G571253;AC215244.3_FG002;GRMZM2G173684;GRMZM2G095400;GRMZM2G095363;GRMZM2G450897;GRMZM2G100913;GRMZM2G332660;AC212574.4_FG002;GRMZM2G00…	50	GRMZM2G046574;GRMZM2G059302;GRMZM2G059252;GRMZM5G821551;GRMZM2G011473;GRMZM2G173684;AC190609.3_FG004;GRMZM2G398024	8
DTA	5	5199146	5798394	1.65e-10	0.0287294	5_5212491	GRMZM5G874903;GRMZM5G892151;GRMZM5G868875;GRMZM5G853513;GRMZM2G121460;GRMZM2G130678;GRMZM2G130675;GRMZM2G130625;GRMZM2G432900;GRMZM2G085646;GRMZM2G085613;GRMZM2G377555;GRMZM2G112548;GRMZM2G159711;AC195340.3_FG004;AC195340.3_FG005;GRMZM6G911538;GRMZM2G104789;GRMZM2G351716;GRMZM2G050741;GRMZM2G351729;AC183932.3_FG007;GRMZM2G149824;GRMZM2G091535;AC205490.4_FG004;GRMZM2G091527;GRMZM2G386273;GRMZM2G53…	33	AC195340.3_FG004;GRMZM2G091487	2
DTA	5	6383439	7612089	1.18e-10	0.0290778	5_6811447	GRMZM2G141903;GRMZM2G141940;GRMZM2G077404;GRMZM2G377904;GRMZM2G077088;GRMZM2G077034;GRMZM2G076885;GRMZM2G312069;GRMZM2G009837;GRMZM2G095185;GRMZM2G394688;GRMZM2G090432;GRMZM2G089556;GRMZM2G089673;GRMZM2G089696;GRMZM2G057623;GRMZM5G808610;GRMZM5G858887;GRMZM5G818068;GRMZM5G862540;GRMZM2G030821;GRMZM2G086287;GRMZM2G086441;GRMZM2G086497;GRMZM2G088797;GRMZM2G072658;GRMZM2G460396;GRMZM2G087435;GRMZM2G…	37	GRMZM2G077088;GRMZM2G095185;GRMZM2G057623;GRMZM5G862540	4
DTA	6	160211452	160261735	1.44e-10	0.0288089	6_160236735	GRMZM2G004888;GRMZM2G004917;GRMZM2G004932;GRMZM2G005036;GRMZM2G005308	5	GRMZM2G005036	1
DTA	8	122224439	126775513	2.75e-20	0.0608518	8_123041391	GRMZM2G154936;GRMZM2G035944;GRMZM2G035651;AC209819.3_FG012;GRMZM5G811797;AC209819.3_FG010;AC209819.3_FG003;AC209819.3_FG005;AC209819.3_FG006;AC209819.3_FG007;AC209819.3_FG009;AC209819.3_FG008;GRMZM2G096115;GRMZM2G091592;GRMZM5G850924;AC234149.1_FG002;AC234149.1_FG001;GRMZM2G073044;GRMZM2G068943;AC187243.3_FG005;GRMZM2G180668;GRMZM2G104283;GRMZM2G350023;GRMZM2G136369;GRMZM5G891056;AC233864.1_FG002…	61	GRMZM2G127844;GRMZM2G106917;GRMZM2G319747	3
DTA	8	127228854	135950888	1.52e-18	0.0548209	8_129938413	GRMZM2G150474;GRMZM2G025954;GRMZM2G443340;GRMZM2G139434;GRMZM2G372200;AC200884.4_FG002;GRMZM2G011491;GRMZM2G053952;GRMZM2G355389;GRMZM2G054040;AC225346.3_FG001;GRMZM2G170798;GRMZM2G111306;GRMZM5G816304;GRMZM2G037350;GRMZM5G876434;GRMZM2G700655;GRMZM2G165930;GRMZM5G834260;GRMZM5G817255	20	GRMZM2G025954;GRMZM5G834260	2
DTS	3	229669323	230084608	1.29e-10	0.0288849	3_229987829	GRMZM2G467147;GRMZM2G166745;GRMZM2G166753;GRMZM2G014836;GRMZM2G319965;GRMZM2G015592;GRMZM2G109618;GRMZM2G143608;GRMZM2G091235;GRMZM2G078592;GRMZM2G075884;GRMZM2G075594;GRMZM2G458888;GRMZM2G181081;GRMZM2G457867;GRMZM2G503308;GRMZM5G887594;GRMZM2G037001;zma-MIR169n	19	GRMZM2G015592;GRMZM2G109618;GRMZM2G181081	3
DTS	4	126084611	127397947	1.04e-10	0.0291937	4_126948233	GRMZM2G151230;GRMZM2G095397;GRMZM2G145054;GRMZM2G145027;GRMZM2G159049;GRMZM2G456422;AC196043.3_FG005;GRMZM2G170868;AC207328.3_FG003	9	AC196043.3_FG005;GRMZM2G170868	2
DTS	5	87245396	95138367	7.57e-10	0.029272	5_95126143	GRMZM2G560482;GRMZM2G128877;GRMZM2G138505;GRMZM2G138516;GRMZM2G138527;GRMZM2G086032;GRMZM2G146614;GRMZM2G335638;GRMZM2G127478;AC212467.3_FG001;GRMZM2G027516;GRMZM2G389832;GRMZM2G536238;GRMZM5G893864;GRMZM5G892495;GRMZM2G115280;GRMZM2G346693;GRMZM2G063903;AC195957.3_FG003;GRMZM2G136599;AC217313.3_FG001;GRMZM2G109818;GRMZM2G111136;GRMZM2G352830;GRMZM2G051460;GRMZM2G417525;GRMZM2G075333;GRMZM2G13452…	88	GRMZM5G893864;GRMZM5G892495;GRMZM2G115280;GRMZM2G136599;GRMZM2G070015	5
DTS	10	13790555	17436859	1.03e-11	0.0324091	10_15399793	GRMZM2G006042;GRMZM2G169418;GRMZM2G447297;GRMZM2G106622;GRMZM2G083347;GRMZM2G000339;GRMZM2G000332;GRMZM2G300995;AC198773.3_FG003;GRMZM2G021706;GRMZM2G418644;GRMZM2G348992;GRMZM2G048175;GRMZM2G173669;GRMZM2G027522;GRMZM2G081541;GRMZM2G140646;GRMZM2G437435;GRMZM2G380112;GRMZM5G862959;GRMZM2G040389;GRMZM2G336326;GRMZM2G088689;GRMZM2G088974;AC214517.2_FG002;GRMZM2G152757;GRMZM2G399183;GRMZM2G180693;G…	50	GRMZM2G380112;GRMZM2G088974;GRMZM2G181251	3
DTS	10	22103570	29227402	3.82e-11	0.0341729	10_29069728	GRMZM2G103909;GRMZM2G015886;GRMZM2G075283;GRMZM2G113815;GRMZM2G335694;GRMZM2G011141;GRMZM2G304915;GRMZM2G139183;GRMZM2G139085;GRMZM2G058612;GRMZM2G033822;GRMZM2G505732;GRMZM2G338672;GRMZM2G036407;AC198421.3_FG003;GRMZM2G036427;GRMZM2G013478;GRMZM2G097820;GRMZM5G868647;GRMZM2G571844;GRMZM2G149410;GRMZM2G451231;GRMZM2G176472;GRMZM2G536768;GRMZM2G141848;AC211707.4_FG003;GRMZM2G153206;GRMZM2G300969;G…	83	GRMZM2G036427;GRMZM2G303536	2
DTT	2	210418031	213310864	9.94e-10	0.0262374	2_212135578	GRMZM2G343426;GRMZM2G343445;GRMZM2G164325;GRMZM2G464000;GRMZM2G017351;AC199820.4_FG006;GRMZM2G340048;GRMZM2G043174;GRMZM2G043154;GRMZM2G339994;GRMZM2G042981;GRMZM2G102625;GRMZM2G378301;GRMZM5G899714;GRMZM2G142859;GRMZM2G143173;GRMZM2G427807;GRMZM2G564586;AC219035.2_FG006;GRMZM2G180947;GRMZM2G180950;GRMZM5G849499;GRMZM5G830681;GRMZM2G321404;GRMZM2G021567;AC205608.4_FG004	26	GRMZM2G340048;GRMZM2G102625;GRMZM2G143173;AC205608.4_FG004	4
DTT	2	215753295	219394746	7.67e-12	0.0330122	2_216147720	GRMZM2G440459;GRMZM2G141418;GRMZM2G141258;GRMZM2G075431;GRMZM2G075387;GRMZM2G137724;GRMZM2G137713;GRMZM2G137707;GRMZM2G327635;GRMZM2G327692;GRMZM2G030148;GRMZM2G030194;GRMZM2G025255;GRMZM2G131467;GRMZM2G131554;GRMZM2G053311;GRMZM5G813532;GRMZM2G053434;GRMZM2G070563;GRMZM5G873277;GRMZM2G306998;GRMZM2G005493;GRMZM2G158717;GRMZM2G459000;GRMZM2G459003;GRMZM2G158887;GRMZM2G077632;GRMZM2G158766;GRMZM2G…	30	GRMZM2G137724;GRMZM2G327692;GRMZM5G813532	3
DTT	2	220489719	223553295	2.37e-10	0.0374976	2_220581468	GRMZM2G137546;GRMZM2G432653;GRMZM2G125196;GRMZM2G077256;GRMZM2G077215;GRMZM2G158240;AC210001.3_FG010;GRMZM2G048661;GRMZM2G048680;GRMZM2G121948;AC206749.3_FG003;GRMZM2G081464;GRMZM2G011315;GRMZM2G011404;GRMZM2G011570;GRMZM2G163421;GRMZM2G119613;GRMZM5G829529;GRMZM2G129268;GRMZM2G129264;GRMZM2G426932;GRMZM5G843434;AC198700.2_FG004;GRMZM2G171818;GRMZM2G349839;GRMZM2G349875;GRMZM2G148769;GRMZM2G11283…	74	GRMZM5G843434;GRMZM2G349875;GRMZM2G057159;GRMZM2G116634;GRMZM2G009188;GRMZM2G152955	6
DTT	3	155470037	165173270	5.84e-13	0.0540185	3_158977080	GRMZM2G158403;GRMZM2G158407;GRMZM2G135095;GRMZM2G017404;AC191578.3_FG003;GRMZM2G316517;AC184112.4_FG010;GRMZM2G125216;GRMZM2G084779;GRMZM2G084717;GRMZM2G060116;GRMZM2G026758;GRMZM2G330575;GRMZM2G026597;GRMZM2G161380;GRMZM2G161295;GRMZM2G092679;GRMZM2G392932;GRMZM2G126285;GRMZM2G126266;GRMZM2G173534;GRMZM2G300862;AC212185.3_FG004;GRMZM2G121123;GRMZM2G338259;GRMZM2G032132;GRMZM2G031584;GRMZM2G03152…	60	GRMZM2G336909;AC203535.4_FG004	2
DTT	3	190362115	201608405	5.24e-12	0.0337353	3_201169071	GRMZM2G440529;GRMZM2G138800;GRMZM2G138802;GRMZM2G322723;GRMZM2G322728;AC182838.3_FG006;GRMZM5G845906;GRMZM2G364375;GRMZM5G890081;GRMZM2G062283;GRMZM2G062342;AC209093.3_FG006;GRMZM2G062373;GRMZM2G062429;GRMZM2G006562;GRMZM2G563190;GRMZM2G135027;GRMZM2G135054;GRMZM2G082745;GRMZM2G169782;GRMZM2G169773;GRMZM2G355343;GRMZM2G055000;GRMZM2G054905;GRMZM2G054811;AC194425.3_FG005;GRMZM2G136665;GRMZM2G43685…	95	GRMZM2G042099;GRMZM2G042818;GRMZM2G177883;GRMZM2G159105	4
DTT	8	132971562	141543739	2.29e-16	0.0480498	8_133370310	GRMZM2G386228;GRMZM2G083847;GRMZM2G124755;GRMZM2G124759;GRMZM2G099082;GRMZM5G828614;GRMZM2G097929;GRMZM5G880268;GRMZM2G141922;GRMZM2G141873;GRMZM2G141859;GRMZM6G198866;GRMZM2G070912;GRMZM2G070978;GRMZM2G071052;GRMZM2G047588;GRMZM2G047577;GRMZM2G047412;GRMZM2G047219;GRMZM2G346706;AC199771.4_FG001;GRMZM2G113340;GRMZM2G413996;GRMZM2G113415;GRMZM2G414007;GRMZM2G364612;GRMZM2G042623;GRMZM2G042789;GRMZ…	85	GRMZM2G136887	1
ED	4	189837324	226980562	3.79e-14	0.0402341	4_197329933	GRMZM2G334556;GRMZM2G328742;GRMZM2G094716;GRMZM2G539418;GRMZM2G152591;GRMZM2G098520;GRMZM2G087364;GRMZM2G066047;GRMZM2G066103;AC185217.3_FG004;GRMZM2G160924;AC185217.3_FG007;GRMZM2G013302;GRMZM2G013271;GRMZM2G319189;GRMZM2G013191;GRMZM2G013128;GRMZM2G458401;GRMZM2G033785;GRMZM2G033820;GRMZM2G159854;GRMZM2G091258;GRMZM2G091433;GRMZM2G091560;GRMZM2G134313;GRMZM2G435120;GRMZM2G423930;GRMZM2G123355;G…	377	GRMZM2G334556;GRMZM2G116629;GRMZM2G363038;GRMZM2G104041;GRMZM2G163726;GRMZM2G436084;GRMZM2G087094;GRMZM2G002286;GRMZM2G301908;GRMZM2G027972;GRMZM2G094541;GRMZM2G054896;GRMZM2G002555;GRMZM2G458728;GRMZM5G883545;GRMZM2G051502;GRMZM2G461808;GRMZM5G824336;GRMZM2G027378;GRMZM2G053934;GRMZM2G427350;GRMZM2G158163;GRMZM2G474119;GRMZM2G018707;GRMZM2G004835;GRMZM2G038365	26
EH	1	199902261	199954663	1.07e-08	0.0236512	1_199927261	AC218900.3_FG001;GRMZM2G141019;GRMZM2G007969	3	AC218900.3_FG001	1
EH	1	208622553	211252571	1.52e-10	0.0300886	1_208861916	GRMZM2G029527;GRMZM2G470452;GRMZM2G163745;GRMZM2G448258;GRMZM2G448185;GRMZM2G125557;GRMZM2G059465;GRMZM2G059502;GRMZM2G454170;GRMZM2G307892;GRMZM2G460861;GRMZM2G053037;GRMZM2G400156;GRMZM2G059138;GRMZM2G050851;GRMZM2G110306;GRMZM5G866423;GRMZM2G703888;GRMZM2G129879;GRMZM5G825854;GRMZM2G043415;GRMZM2G043530;GRMZM2G016521;GRMZM2G048522;GRMZM2G048276;GRMZM2G703889;GRMZM5G820727;GRMZM2G073988;GRMZM2G…	41	GRMZM2G059502;GRMZM2G073988;GRMZM2G073814;GRMZM2G155753;GRMZM2G108008	5
EH	1	237546341	241325932	3.76e-10	0.0284141	1_237637995	GRMZM2G303965;GRMZM5G896540;GRMZM5G820163;GRMZM2G008290;GRMZM2G426023;GRMZM2G076597;GRMZM2G332412;GRMZM2G035189;GRMZM2G115909;GRMZM2G115961;GRMZM2G414779;GRMZM2G115988;GRMZM2G414791;GRMZM2G115998;AC205619.3_FG003;GRMZM2G352627;GRMZM2G118917;GRMZM2G038833;GRMZM2G038898;GRMZM2G463445;GRMZM2G017388;GRMZM2G164018;GRMZM2G327605;GRMZM2G119521;GRMZM2G095452;GRMZM2G000536;GRMZM2G000540;GRMZM2G027688;GRMZ…	73	GRMZM2G108396;GRMZM2G017237;GRMZM2G040326;GRMZM2G071268	4
EH	1	241570198	257841134	8.65e-12	0.0340695	1_248797017	GRMZM2G520535;GRMZM5G887426;GRMZM5G807333;GRMZM2G383555;GRMZM2G084513;GRMZM2G115772;GRMZM2G138455;GRMZM2G304617;GRMZM2G009591;GRMZM2G104024;GRMZM2G125762;AC199175.2_FG003;GRMZM5G849091;GRMZM2G097349;GRMZM2G345773;AC199175.2_FG006;GRMZM2G083248;GRMZM2G019171;AC195608.3_FG006;AC195608.3_FG005;GRMZM2G020073;GRMZM2G409133;GRMZM2G157806;GRMZM2G167986;GRMZM2G108463;GRMZM2G108514;GRMZM2G044550;GRMZM2G04…	179	GRMZM2G520535;GRMZM2G084513;GRMZM2G009591;GRMZM2G070825;GRMZM2G024705;GRMZM2G146818;GRMZM2G092899;GRMZM2G357806;GRMZM2G395094	9
EH	3	117349452	121750956	3.55e-09	0.025318	3_121750805	GRMZM2G441768;GRMZM2G035338;GRMZM2G138268;GRMZM2G167794;GRMZM2G075900;GRMZM2G377595;GRMZM2G105766;GRMZM2G403475;GRMZM2G144011;GRMZM2G444621;GRMZM5G849435;GRMZM5G800764;zma-MIR167a;GRMZM2G502560;zma-MIR167g;GRMZM2G342821;GRMZM2G390374;GRMZM2G390345;AC190572.4_FG001;GRMZM2G701688;AC203865.3_FG001;GRMZM2G701689;GRMZM2G139624;GRMZM2G108509;AC217370.3_FG003;GRMZM2G152470;GRMZM2G152421;GRMZM2G066321;GR…	33	GRMZM2G138268;GRMZM2G502560	2
EH	6	34545111	75858619	2.65e-11	0.0335065	6_69592478	GRMZM2G180519;GRMZM2G334574;GRMZM2G013581;GRMZM2G305856;GRMZM2G700901;GRMZM2G336583;GRMZM5G868296;GRMZM2G001205;GRMZM2G045971;GRMZM2G176778;GRMZM2G174031;GRMZM2G561444;AC198179.4_FG001;AC198179.4_FG002;GRMZM2G062197;GRMZM2G137930;GRMZM2G448458;GRMZM2G448466;GRMZM2G035636;GRMZM2G700903;GRMZM2G035741;GRMZM2G037140;AC198291.3_FG001;GRMZM2G109821;GRMZM2G025611;GRMZM2G337065;GRMZM5G818106;GRMZM5G80475…	345	GRMZM2G096876;GRMZM2G178756;GRMZM2G091490;GRMZM2G173858;GRMZM2G131391;GRMZM2G177726	6
EH	6	93347241	95490788	1.35e-11	0.0363115	6_95458118	GRMZM2G061821;GRMZM2G047969;GRMZM2G048092;GRMZM2G100709;GRMZM2G100719;GRMZM2G143782;GRMZM2G143767;GRMZM2G103251;AC186590.3_FG005;AC186590.3_FG006;GRMZM2G088086;GRMZM2G161610;GRMZM2G161666;GRMZM2G161680;GRMZM2G420715;GRMZM2G446218;GRMZM2G360081;GRMZM2G058900;GRMZM2G043340;GRMZM2G050645;GRMZM2G050701;GRMZM2G050765;GRMZM2G701004;GRMZM5G820343;GRMZM2G049241;GRMZM2G349670;GRMZM2G349649;GRMZM2G514443;G…	57	GRMZM2G100709;GRMZM2G058900;GRMZM5G895435	3
EH	6	95636492	98039011	1.69e-11	0.0329907	6_95789158	GRMZM5G829955;GRMZM2G170281;GRMZM2G170326;GRMZM2G318592;GRMZM2G019812;GRMZM2G049730;GRMZM2G014119;GRMZM2G326734;GRMZM2G171317;GRMZM2G171328;GRMZM5G806818;zma-MIR156k;AC233936.1_FG003;AC208711.3_FG005;GRMZM2G005278;AC209050.3_FG003;GRMZM5G848603;GRMZM2G701020;GRMZM6G586976;AC209050.3_FG001;GRMZM2G701022;GRMZM2G472187;GRMZM2G472209;GRMZM2G171210;GRMZM2G134863;GRMZM2G134878;GRMZM2G442804;GRMZM2G1586…	62	GRMZM2G326734;AC233936.1_FG003;AC208711.3_FG005;GRMZM2G005278;GRMZM2G171210;GRMZM2G024437;GRMZM2G123482;GRMZM2G051792;GRMZM2G322892	9
EH	6	112781572	128604020	2.31e-11	0.0329428	6_128602349	GRMZM6G112751;GRMZM2G423229;GRMZM2G174619;AC204520.3_FG005;GRMZM2G048910;GRMZM2G048962;GRMZM2G155546;GRMZM2G455642;AC204519.3_FG003;GRMZM2G155343;GRMZM2G164308;GRMZM2G059634;AC194350.3_FG001;GRMZM2G387890;GRMZM2G467799;GRMZM2G476323;GRMZM2G054468;GRMZM2G174315;GRMZM2G087787;AC209629.2_FG007;AC209629.2_FG003;GRMZM2G095404;GRMZM2G396632;GRMZM2G443881;GRMZM2G443888;GRMZM2G172787;GRMZM5G852028;GRMZM2…	223	GRMZM2G114398;GRMZM2G148709;GRMZM2G152040;AC207728.2_FG003;GRMZM5G873765;AC194965.4_FG004;GRMZM2G086761;GRMZM2G409407;GRMZM2G092244	9
EH	8	112363549	145444548	2.18e-19	0.0598864	8_130423169	GRMZM2G110553;GRMZM2G080851;GRMZM2G012498;GRMZM2G044947;GRMZM2G044775;GRMZM2G150201;GRMZM2G157629;GRMZM2G157705;GRMZM2G350265;GRMZM2G154463;GRMZM2G324727;GRMZM5G856391;GRMZM2G170552;GRMZM2G049013;GRMZM2G060999;GRMZM2G029756;GRMZM2G439773;GRMZM2G139565;GRMZM2G139574;AC203148.3_FG005;GRMZM2G407522;GRMZM2G575809;GRMZM5G806947;GRMZM5G812265;GRMZM2G389878;GRMZM2G389880;GRMZM5G845296;GRMZM2G149286;GRMZ…	29	GRMZM2G080851	1
EL	1	6163743	6250988	1.65e-10	0.0293053	1_6225854	GRMZM2G143588;GRMZM2G032852;GRMZM2G321053;GRMZM2G321041;GRMZM2G032409	5	GRMZM2G032409	1
EL	1	27193933	28476650	1.25e-10	0.0296183	1_27917537	GRMZM2G134251;GRMZM2G157580;GRMZM2G407287;AC197545.3_FG002;GRMZM2G164965;GRMZM2G164974;GRMZM2G111324;GRMZM2G411668;GRMZM2G411653;GRMZM2G039968;GRMZM2G040052;GRMZM2G040121;GRMZM2G342685;GRMZM2G040561;GRMZM2G040728;GRMZM2G050514;GRMZM2G128613;GRMZM2G024435;GRMZM2G140991;GRMZM2G140549;GRMZM2G099860	21	GRMZM2G134251;GRMZM2G411668;GRMZM2G024435	3
EL	2	58277128	61159914	2.71e-10	0.0285592	2_58277135	AC191050.3_FG003;GRMZM2G373536;GRMZM2G074914;GRMZM2G075081;GRMZM2G062504;GRMZM2G062544;GRMZM2G062574;AC190744.2_FG010;GRMZM2G438820;GRMZM2G438811;AC195342.3_FG002;GRMZM2G412524;GRMZM2G119703;GRMZM2G703055;GRMZM2G073054;AC190858.3_FG004;AC190858.3_FG005;GRMZM2G056929;GRMZM2G057086;GRMZM2G139144;GRMZM2G102160;GRMZM2G437912;GRMZM2G091169;GRMZM2G091124;GRMZM2G002978;GRMZM2G058718;GRMZM2G176384;GRMZM2…	42	GRMZM2G074914;GRMZM2G180612	2
EL	3	199633692	205724728	1.23e-10	0.029619	3_202843854	GRMZM2G159937;GRMZM2G159924;GRMZM2G159935;GRMZM2G425629;GRMZM2G425638;GRMZM2G418256;GRMZM2G070348;GRMZM2G070356;GRMZM2G100597;GRMZM2G107754;GRMZM2G333833;GRMZM2G035276;GRMZM2G035222;GRMZM5G837754;GRMZM2G034975;GRMZM2G034932;GRMZM2G003838;GRMZM2G162145;GRMZM2G098569;GRMZM2G386113;GRMZM6G056015;GRMZM2G126853;GRMZM2G057283;GRMZM2G335826;GRMZM2G041774;GRMZM2G165099;GRMZM2G404078;GRMZM2G420334;AC19154…	33	GRMZM2G034975;GRMZM2G420334	2
EL	5	179240308	179326998	3.91e-10	0.0281639	5_179243681	GRMZM2G089517;GRMZM2G352274;GRMZM2G113064	3	GRMZM2G113064	1
EL	8	141675167	146149123	6.06e-11	0.0448735	8_142145540	GRMZM2G073404;GRMZM2G425377;GRMZM2G362398;GRMZM2G050485;GRMZM2G050548;GRMZM5G882300;GRMZM2G157758;GRMZM5G892675;GRMZM2G400533;GRMZM5G867882;GRMZM2G375707;GRMZM2G075528;GRMZM2G075610;GRMZM2G085068;GRMZM2G459373;GRMZM2G157589;GRMZM2G536483;GRMZM2G034573;GRMZM2G134738;GRMZM2G117754;GRMZM2G117742;GRMZM5G803433;GRMZM2G419157;GRMZM2G376674;AC193430.3_FG008;GRMZM2G075386;GRMZM2G466856;GRMZM2G466848;GRMZ…	111	GRMZM2G050072;GRMZM2G024738;GRMZM2G094165	3
EL	8	172234845	172757615	4.71e-10	0.0277176	8_172754104	GRMZM2G079389;GRMZM2G079468;GRMZM5G837606;GRMZM2G039982;GRMZM2G040088;GRMZM5G825226;GRMZM2G076410;GRMZM2G076450;GRMZM2G037280;GRMZM2G468132;GRMZM2G139093;GRMZM2G027794;GRMZM2G027535;GRMZM2G027131;GRMZM2G027016;GRMZM2G097032;GRMZM2G124047;GRMZM2G124091;GRMZM2G424857;GRMZM2G424873;GRMZM2G124321;GRMZM2G124365;GRMZM2G116087;GRMZM2G116273;GRMZM2G074028	25	GRMZM2G124047;GRMZM2G424857	2
EL	9	151048166	151119610	8.39e-10	0.0273879	9_151073637	GRMZM2G169384;GRMZM2G169365;GRMZM2G169363;GRMZM2G169360	4	GRMZM2G169365	1
EL	10	79798899	99219916	1.59e-14	0.0427365	10_95970822	GRMZM2G086496;GRMZM2G385989;GRMZM2G063322;GRMZM2G363913;GRMZM5G801666;GRMZM2G172642;GRMZM2G077317;GRMZM2G077486;GRMZM2G096422;GRMZM2G096367;GRMZM2G333183;GRMZM2G502467;GRMZM2G446895;GRMZM2G154328;GRMZM2G372475;GRMZM2G070555;GRMZM2G372553;GRMZM2G026884;GRMZM2G008271;GRMZM2G008403;GRMZM2G058703;GRMZM2G054359;GRMZM2G054397;GRMZM2G034862;GRMZM2G133370;GRMZM2G133382;GRMZM2G123411;GRMZM2G123410;GRMZM2G…	36	GRMZM2G063322;GRMZM2G054397;GRMZM2G021864	3
EL	10	110623212	117347744	1.53e-11	0.0325909	10_116992539	GRMZM2G079538;GRMZM2G103725;GRMZM2G467640;GRMZM2G166956;GRMZM2G151529;GRMZM2G002863;GRMZM2G002918;GRMZM2G002921;GRMZM2G137451;GRMZM2G123807;GRMZM2G123922;GRMZM2G149543;GRMZM2G149590;GRMZM2G451179;GRMZM2G451716;GRMZM2G153232;GRMZM2G425798;AC210663.3_FG004;GRMZM2G023194;GRMZM5G892642;GRMZM2G317406;GRMZM2G133657;GRMZM2G168166;GRMZM2G468593;GRMZM2G424261;GRMZM2G138355;GRMZM2G023708;GRMZM2G120182;GRMZ…	127	GRMZM2G002921;GRMZM2G425798;GRMZM2G157120;GRMZM2G095826;GRMZM2G047065;GRMZM2G179005;GRMZM2G129781;GRMZM2G420870;GRMZM2G476555	9
ELL	1	251772362	254810048	1.34e-11	0.0325857	1_253090525	GRMZM2G023291;GRMZM2G423337;GRMZM2G090217;GRMZM2G023372;GRMZM2G114036;GRMZM2G414047;GRMZM2G016602;GRMZM2G173425;GRMZM2G121570;GRMZM2G113260;GRMZM2G165042;GRMZM2G087416;AC207019.3_FG003;GRMZM5G872578;AC207347.3_FG005;GRMZM2G066801;GRMZM2G366584;GRMZM2G111269;GRMZM2G412482;AC208530.3_FG003;GRMZM2G355771;GRMZM2G341410;GRMZM2G039187;GRMZM2G423538;GRMZM2G472643;GRMZM2G472651;GRMZM2G066234;GRMZM2G36637…	59	GRMZM2G111269	1
ELL	1	265615539	274946846	1.54e-12	0.0353394	1_274156822	GRMZM2G469224;AC233950.1_FG002;GRMZM2G704032;GRMZM2G093849;GRMZM2G144744;GRMZM5G819320;GRMZM2G086003;GRMZM2G386856;GRMZM2G072578;GRMZM2G460035;AC230023.2_FG003;AC230023.2_FG004;AC230023.2_FG002;GRMZM2G052701;AC230023.2_FG006;AC233785.2_FG007;GRMZM5G857210;GRMZM2G704039;AC233785.2_FG005;GRMZM2G704042;GRMZM5G842877;AC197835.3_FG001;GRMZM2G057374;GRMZM2G057394;GRMZM2G041770;GRMZM2G041818;GRMZM2G0420…	143	GRMZM2G066749;GRMZM2G176735;GRMZM2G455433	3
ELL	1	277905490	280639578	3.34e-10	0.0280447	1_278732890	GRMZM2G123714;GRMZM2G123732;GRMZM2G023833;GRMZM2G031138;GRMZM2G328224;GRMZM2G098892;GRMZM2G398275;GRMZM2G098890;GRMZM2G328500;GRMZM2G143204;GRMZM2G074109;GRMZM2G074158;GRMZM2G074317;GRMZM2G146015;GRMZM2G047628;AC210212.2_FG004;GRMZM2G437711;GRMZM2G330218;GRMZM2G029536;GRMZM2G166999;GRMZM2G007997;GRMZM2G008029;GRMZM2G008072;GRMZM2G147608;GRMZM2G147596	25	GRMZM2G143204;GRMZM2G166999	2
ELL	2	15997128	17229052	2.38e-09	0.0250292	2_16006672	GRMZM2G114220;GRMZM2G114276;GRMZM2G076766;GRMZM2G080156;GRMZM2G080274;GRMZM2G556131;GRMZM2G106921;GRMZM2G106881;GRMZM2G003752;GRMZM2G303135;GRMZM2G476597;GRMZM2G175728;zma-MIR399e;GRMZM2G086210;GRMZM2G086430;AC191654.3_FG004;GRMZM2G086484;GRMZM2G161902;GRMZM2G161913;GRMZM2G042756;GRMZM6G859365;GRMZM2G368838;GRMZM2G068128;GRMZM2G080992;GRMZM2G081032;GRMZM2G081060;GRMZM2G128179;GRMZM2G096086;GRMZM2…	37	GRMZM2G080156;GRMZM2G556131	2
ELL	2	30913353	46214037	2.61e-10	0.0345206	2_30915529	GRMZM2G052009;GRMZM2G052078;GRMZM2G375487;GRMZM2G111954;GRMZM2G111975;AC193787.3_FG008;GRMZM2G333408;GRMZM2G018756;GRMZM2G082191;GRMZM2G082249;GRMZM2G045820;GRMZM2G342509;GRMZM2G170152;GRMZM2G170101;GRMZM2G352129;GRMZM2G056036;GRMZM2G055957;GRMZM2G366150;GRMZM2G366140;GRMZM2G065899;GRMZM2G366065;GRMZM2G086486;GRMZM2G086371;GRMZM2G374010;GRMZM2G041876;zma-MIR156e;GRMZM5G823673;GRMZM2G097573;GRMZM2…	349	GRMZM2G015727;GRMZM2G447785	2
ELL	2	211284167	212589631	2.22e-10	0.0323503	2_211958753	GRMZM2G043579;GRMZM2G043489;GRMZM2G128072;GRMZM2G005960;GRMZM2G040618;GRMZM2G040349;GRMZM2G412888;GRMZM5G873635;GRMZM2G111614;GRMZM2G066388;GRMZM2G066343;GRMZM2G162724;GRMZM2G096123;GRMZM2G096106;GRMZM2G401809;AC177893.3_FG006;AC177893.3_FG003;GRMZM2G101142;GRMZM2G703366;GRMZM2G358381;GRMZM2G058364;GRMZM2G101769;GRMZM2G403162;GRMZM2G098840;GRMZM2G098859;GRMZM2G109120;GRMZM2G124335;AC202384.4_FG00…	31	GRMZM2G128072;GRMZM2G066343;GRMZM2G162724;GRMZM2G101142;GRMZM2G358381;GRMZM2G403162	6
ELL	4	16030051	18592463	8.72e-10	0.0295525	4_16030051	GRMZM2G499981;GRMZM2G120167;GRMZM2G575346;GRMZM2G151706;GRMZM2G359589;GRMZM2G059026;GRMZM2G024472;GRMZM2G024527;GRMZM2G315264;GRMZM2G031615;GRMZM2G148188;GRMZM2G118628;GRMZM5G865319;GRMZM2G418819;GRMZM2G118558;GRMZM2G118534;GRMZM2G079452;GRMZM2G117609;GRMZM2G117627;GRMZM2G045987;GRMZM2G107591;GRMZM2G079559;GRMZM2G080168;GRMZM2G104384;GRMZM2G143392;GRMZM2G143373;GRMZM2G013546;GRMZM2G149108;GRMZM2G…	46	GRMZM2G059026	1
ELL	7	127986387	128036421	1.81e-09	0.030293	7_128011387	GRMZM2G070375	1	GRMZM2G070375	1
ELW	1	15168521	15741046	5.75e-10	0.0275914	1_15741046	GRMZM2G035243;GRMZM2G333777;GRMZM5G849989;GRMZM2G333798;GRMZM5G853974;GRMZM2G159456;GRMZM2G124353;GRMZM2G075459;GRMZM2G022363;GRMZM2G406601;GRMZM2G303361;GRMZM2G021498;GRMZM2G000199;GRMZM2G378130;GRMZM2G142557;GRMZM2G142609	16	GRMZM2G035243;GRMZM2G406601;GRMZM2G142609	3
ELW	1	19988056	21468914	3.61e-09	0.0250091	1_21256477	GRMZM2G445296;GRMZM5G874665;GRMZM2G003466;GRMZM2G003520;GRMZM2G028136;GRMZM2G028247;GRMZM2G002002;GRMZM2G134367;GRMZM2G155086;GRMZM2G145544;GRMZM5G808775;GRMZM2G013855;GRMZM2G120631;GRMZM2G360495;GRMZM2G029000;GRMZM2G029055;GRMZM2G111191;GRMZM2G111214;GRMZM2G411079;GRMZM2G411084;GRMZM2G064841;GRMZM2G464510;GRMZM2G464515;GRMZM2G581425;GRMZM2G004259;GRMZM2G004397	26	GRMZM2G013855	1
ELW	1	249124979	254302698	5.05e-13	0.0378051	1_251503801	GRMZM2G393935;GRMZM2G123457;GRMZM2G103773;GRMZM2G103843;GRMZM2G031771;GRMZM2G031788;GRMZM2G058057;GRMZM2G058227;GRMZM2G058244;GRMZM2G172512;GRMZM2G172584;GRMZM2G165005;GRMZM2G466394;GRMZM2G121293;GRMZM2G029930;GRMZM2G162917;AC204591.3_FG002;GRMZM2G026135;GRMZM2G115260;GRMZM2G026098;GRMZM2G330095;GRMZM2G157470;GRMZM2G157456;GRMZM2G457370;GRMZM2G457357;GRMZM2G364127;GRMZM2G065498;GRMZM2G364069;GRMZ…	58	GRMZM2G058227	1
ELW	1	271471730	289782331	2.09e-15	0.0458015	1_281173575	GRMZM2G073754;GRMZM2G000743;GRMZM2G054361;GRMZM2G141472;GRMZM2G101460;GRMZM2G092198;GRMZM5G828661;GRMZM2G092091;GRMZM2G049349;GRMZM2G061442;GRMZM2G137891;GRMZM2G178261;GRMZM2G089118;GRMZM2G089102;GRMZM2G300412;GRMZM2G125170;GRMZM2G082633;GRMZM2G058884;GRMZM2G359217;AC233878.1_FG004;GRMZM2G179906;GRMZM2G090152;GRMZM2G090124;GRMZM2G090112;GRMZM2G090070;GRMZM2G050914;GRMZM2G027059;GRMZM2G442472;GRMZ…	126	GRMZM5G877929;GRMZM2G009895	2
ELW	4	1983385	4841039	6.83e-36	0.117464	4_3396241	GRMZM2G033544;GRMZM2G457287;GRMZM2G131508;GRMZM2G702316;GRMZM2G131442;GRMZM2G431856;GRMZM2G131409;GRMZM2G416808;GRMZM2G178046;GRMZM2G478238;GRMZM2G057450;GRMZM2G067485;GRMZM2G174562;GRMZM5G870184;GRMZM5G815098;GRMZM5G847669;GRMZM2G171045;GRMZM2G171036;GRMZM2G448282;GRMZM2G148941;GRMZM2G448213;GRMZM2G146192;GRMZM2G444222;GRMZM2G001169;GRMZM2G001160;GRMZM2G001116;GRMZM2G055024;GRMZM2G354376;GRMZM2G…	118	GRMZM2G422877	1
ELW	4	202037481	203193158	8.14e-10	0.0270978	4_202845004	GRMZM2G000608;AC209971.4_FG003;GRMZM2G325118;GRMZM2G418160;GRMZM2G095873;GRMZM2G397281;GRMZM2G095898;AC230017.2_FG008;AC230017.2_FG009;GRMZM2G167812;GRMZM2G100423;AC214147.3_FG002;GRMZM2G086590;GRMZM5G866910;GRMZM2G118082;GRMZM2G076858;GRMZM2G069092;GRMZM2G049055;GRMZM2G349536;GRMZM2G119287;GRMZM2G322717	21	GRMZM2G418160;GRMZM5G866910	2
ELW	4	215924344	218857945	2.01e-10	0.0310543	4_216582583	GRMZM2G096622;GRMZM2G702807;GRMZM2G104783;GRMZM5G876644;GRMZM5G896145;GRMZM2G024834;GRMZM2G017606;AC216854.3_FG003;GRMZM2G138427;GRMZM2G138881;GRMZM2G477205;GRMZM2G173903;GRMZM2G138896;GRMZM2G163801;GRMZM5G855797;GRMZM2G050467;AC214485.3_FG004;GRMZM2G419239;GRMZM2G460406;GRMZM2G091715;GRMZM2G392314;GRMZM2G071883;GRMZM2G167563;GRMZM2G307637;GRMZM2G180578;GRMZM2G481440;AC191305.3_FG002;GRMZM2G13253…	43	GRMZM5G855797;GRMZM2G511451;GRMZM2G066222;GRMZM2G158531;GRMZM2G056773	5
ELW	5	178075912	180140918	8.42e-10	0.0283179	5_178881419	GRMZM2G095782;GRMZM5G884270;GRMZM2G377168;GRMZM2G077612;GRMZM2G444643;GRMZM2G433002;GRMZM2G131746;GRMZM2G131727;GRMZM2G060355;GRMZM2G106412;GRMZM2G441226;GRMZM2G443180;GRMZM2G083855;GRMZM2G121236;GRMZM2G088747;GRMZM2G088736;GRMZM5G882364;GRMZM2G160710;GRMZM2G024693;GRMZM2G101605;GRMZM2G101547;GRMZM2G101523;GRMZM2G101519;GRMZM2G543051;GRMZM2G109959;GRMZM2G122276;GRMZM2G556845;GRMZM5G810058;GRMZM2G…	54	GRMZM2G101547	1
ELW	5	200826749	201932357	4.18e-10	0.0280675	5_201928588	GRMZM2G347836;GRMZM2G046909;GRMZM2G046748;GRMZM2G046587;GRMZM2G347767;GRMZM2G046244;GRMZM2G115701;GRMZM2G415062;GRMZM2G101287;GRMZM2G101350;GRMZM2G050734;AC204212.4_FG001;GRMZM2G702180;GRMZM2G145599;GRMZM2G040117;GRMZM2G702182;GRMZM2G116858;GRMZM2G417229;GRMZM2G015603;GRMZM2G320307	20	GRMZM2G347836;GRMZM2G046748	2
ELW	8	5854847	6159565	1.89e-09	0.0259679	8_6063050	GRMZM2G323545;GRMZM2G024730;GRMZM2G024674;GRMZM2G024655;GRMZM2G024151;GRMZM2G309517;GRMZM2G105587;GRMZM2G049416;GRMZM2G351620;GRMZM2G044819	10	GRMZM2G024655;GRMZM2G024151	2
ELW	8	86401275	90476950	5.13e-10	0.027794	8_90476813	GRMZM2G118109;GRMZM2G118072;GRMZM2G306851;GRMZM2G007404;GRMZM2G429611;GRMZM2G129508;GRMZM2G570109;GRMZM2G145573;GRMZM2G140153;AC188723.3_FG001;GRMZM2G351775;GRMZM2G062042;GRMZM2G068294;GRMZM2G323475;GRMZM2G323456;GRMZM2G415172;GRMZM2G415157;GRMZM2G113697;GRMZM2G113652;GRMZM2G145914;GRMZM5G891558;GRMZM2G570035;GRMZM5G805134;GRMZM2G025882;GRMZM2G084192;GRMZM2G063988;GRMZM2G063975;GRMZM5G881064;GRMZ…	37	GRMZM2G118109;GRMZM2G007404;GRMZM5G891558;GRMZM2G104133	4
ELW	9	147140074	147193921	3.94e-10	0.0322287	9_147167691	GRMZM2G423331;GRMZM2G386923;GRMZM2G386998;GRMZM2G321725	4	GRMZM2G386923	1
ERN	3	1476522	7781380	1.66e-13	0.0373457	3_5986383	GRMZM2G087714;GRMZM5G825437;GRMZM2G087103;GRMZM2G175218;GRMZM2G475305;GRMZM2G175065;GRMZM2G475263;GRMZM2G175031;GRMZM2G449160;GRMZM2G148723;GRMZM2G013201;GRMZM2G309152;GRMZM2G309063;GRMZM2G011636;GRMZM2G011553;GRMZM2G010460;GRMZM2G308628;GRMZM2G308619;GRMZM2G123558;GRMZM2G123540;GRMZM2G123519;GRMZM2G701269;GRMZM2G123499;GRMZM2G093079;GRMZM2G093090;GRMZM2G093104;GRMZM2G456491;GRMZM2G156035;GRMZM2G…	218	GRMZM2G435338;GRMZM2G068352	2
ERN	4	154715087	158367375	1.55e-09	0.0257408	4_154715087	zma-MIR399b;GRMZM2G138407;GRMZM2G084791;GRMZM2G144158;GRMZM2G114911;GRMZM2G114998;GRMZM2G100543;GRMZM2G081829;GRMZM2G394528;GRMZM2G137029;GRMZM2G702635;GRMZM2G702638;GRMZM2G301585;GRMZM2G000520;GRMZM2G030240;GRMZM2G030106;GRMZM2G124566;GRMZM5G813909;GRMZM5G835542;GRMZM2G118693;GRMZM2G044627;GRMZM2G044537;GRMZM2G028438;AC203944.4_FG002;GRMZM2G003514;GRMZM2G134072;GRMZM2G134023;AC216872.3_FG002;GRM…	88	GRMZM2G028438;GRMZM2G084195;GRMZM2G057262	3
ERN	10	138833693	140509083	2.68e-12	0.0335178	10_140508956	GRMZM2G429000;GRMZM2G391269;GRMZM2G391272;AC231226.2_FG007;GRMZM2G391286;GRMZM2G091534;GRMZM2G091579;GRMZM2G091581;GRMZM2G402027;GRMZM2G100940;GRMZM2G100931;GRMZM2G401983;GRMZM2G401975;GRMZM2G148475;GRMZM2G148467;GRMZM2G124965;GRMZM2G125023;GRMZM2G392040;GRMZM2G311059;GRMZM2G007899;GRMZM2G303768;GRMZM2G004709;GRMZM2G080516;GRMZM2G129006;GRMZM2G555422;GRMZM2G128057;GRMZM2G128074;GRMZM2G128078;GRMZ…	64	GRMZM2G080516;GRMZM2G128074;GRMZM2G119383	3
EW	2	21003387	21056092	9.59e-10	0.0264351	2_21030757	GRMZM2G044884;GRMZM2G044752;GRMZM2G347027;GRMZM2G346982	4	GRMZM2G346982	1
EW	5	2760562	3778964	4.04e-13	0.0449527	5_2762159	zma-MIR390b;GRMZM2G165255;GRMZM2G165270;GRMZM5G899149;GRMZM2G108716;GRMZM2G108694;GRMZM2G108677;GRMZM2G108643;GRMZM2G034278;GRMZM2G034253;GRMZM2G034182;GRMZM2G336533;GRMZM2G018553;GRMZM2G423139;GRMZM2G124441;GRMZM2G095865;GRMZM2G108355;GRMZM2G108225;GRMZM2G090573;GRMZM2G701295	20	GRMZM2G108677;GRMZM2G124441	2
EW	5	4009178	4690067	7.49e-09	0.0287331	5_4157104	GRMZM2G423734;GRMZM2G556417;GRMZM2G121176;GRMZM2G121221;GRMZM2G003002;AC191048.2_FG006;GRMZM2G302549;GRMZM2G152751;GRMZM2G152796;GRMZM2G004290;AC182413.4_FG002;GRMZM2G004356;GRMZM2G007063;GRMZM2G305254;GRMZM2G007695;GRMZM2G007867;GRMZM5G801939;zma-MIR167c;GRMZM2G099449;GRMZM2G099474;GRMZM2G099491	21	GRMZM2G007063	1
EW	5	5107723	5331804	9.65e-10	0.0306692	5_5113287	GRMZM2G077588;GRMZM5G839640;GRMZM2G581728;GRMZM5G861451	4	GRMZM5G839640	1
KNPE	4	198997087	209026205	5.34e-11	0.0307448	4_202399662	GRMZM2G034947;GRMZM2G330455;AC191412.3_FG005;GRMZM2G370693;GRMZM2G071101;GRMZM2G177720;GRMZM5G877077;AC191418.3_FG003;GRMZM2G083309;GRMZM2G001541;GRMZM2G460544;AC212817.3_FG004;GRMZM5G800033;GRMZM2G324378;GRMZM2G129502;GRMZM2G129448;AC202991.3_FG003;GRMZM2G702783;GRMZM2G129405;GRMZM2G134857;GRMZM5G874608;GRMZM2G073199;GRMZM2G393337;AC197783.3_FG005;GRMZM2G098527;GRMZM2G098557;GRMZM2G465165;GRMZM2…	149	GRMZM2G034947;GRMZM2G330455;GRMZM5G877077;GRMZM2G083309;GRMZM2G073199;GRMZM2G062772;GRMZM2G017578;GRMZM2G005347;GRMZM2G130389;GRMZM2G065655;GRMZM2G308064;GRMZM2G321153;GRMZM2G059706;GRMZM2G035168;GRMZM2G123667	15
KNPE	5	12042272	12298027	8.49e-10	0.0294275	5_12042879	GRMZM2G130927;AC210961.3_FG002;GRMZM2G452026;GRMZM2G402039;AC210961.3_FG005;GRMZM2G102475;GRMZM2G102598;GRMZM2G102601;GRMZM2G102616;GRMZM2G102692;GRMZM2G102711;GRMZM2G102754;GRMZM2G102760	13	AC210961.3_FG002;GRMZM2G102475;GRMZM2G102601;GRMZM2G102754	4
KNPR	3	199633692	204715005	3.07e-10	0.0285203	3_204545884	GRMZM2G078210;GRMZM5G887890;GRMZM2G140455;GRMZM2G005082;GRMZM2G051151;GRMZM5G836674;GRMZM2G051288;GRMZM2G702135;GRMZM5G879882;AC211175.3_FG005;AC211175.3_FG006;GRMZM5G886883;GRMZM2G142553;AC204712.3_FG002;GRMZM2G111510;GRMZM2G111436;AC204712.3_FG006;GRMZM2G158645;GRMZM2G158562;GRMZM2G031308;GRMZM2G078771;GRMZM2G078756;GRMZM2G381025;AC190883.2_FG005;GRMZM2G122072;GRMZM2G138152;GRMZM2G702140;GRMZM2…	138	GRMZM2G031308;GRMZM2G077307;GRMZM2G116282;GRMZM2G055276;GRMZM2G054115;GRMZM2G425249;GRMZM2G091494	7
KNPR	4	1257210	1321241	1.07e-10	0.0428015	4_1296241	GRMZM2G308860;GRMZM5G843972;GRMZM2G048136;AC204621.4_FG006;GRMZM2G349791	5	GRMZM2G349791	1
KNPR	5	176932663	179136456	1.2e-09	0.026884	5_176932851	GRMZM2G027193;GRMZM2G146380;GRMZM2G001223;AC190990.2_FG005;GRMZM2G099989;GRMZM2G316366;GRMZM2G492156;GRMZM2G016707;AC210598.3_FG003;GRMZM2G103152;GRMZM2G454702;GRMZM5G801651;GRMZM5G896337;GRMZM2G459166;GRMZM2G086246;GRMZM5G861269;GRMZM2G410710;GRMZM2G176382;GRMZM2G176253;AC212286.3_FG007;GRMZM2G095861	21	GRMZM2G492156;GRMZM2G103152;GRMZM2G176253	3
KNPR	10	81972698	99218180	8.45e-11	0.0308883	10_90129350	GRMZM5G832300;GRMZM5G828229;GRMZM2G358161;GRMZM5G856084;GRMZM2G341304;GRMZM2G341302;GRMZM2G042980;AC188036.3_FG003;GRMZM2G032684;GRMZM2G149786;GRMZM2G415470;GRMZM2G433727;GRMZM2G452084;GRMZM2G172139;GRMZM2G172153;AC193645.3_FG006;GRMZM2G178942;GRMZM2G054309;GRMZM2G121137;GRMZM2G362828;GRMZM2G063363;GRMZM2G021388;GRMZM2G021277;GRMZM2G309126;GRMZM2G016254;GRMZM2G304010;GRMZM2G003765;GRMZM2G003897;G…	300	GRMZM2G341302;GRMZM2G093858;GRMZM2G148884;GRMZM2G005024;GRMZM2G041454;GRMZM2G132093;AC203570.4_FG005;GRMZM2G089163;GRMZM2G042164;GRMZM2G131611;GRMZM2G432335;GRMZM2G098677;GRMZM2G098697;GRMZM2G397785	14
KWPE	2	237033410	237098756	8.45e-09	0.0239383	2_237073756	GRMZM2G079888;GRMZM2G079962;GRMZM2G378515	3	GRMZM2G079888	1
KWPE	5	3405158	3554883	1.17e-10	0.0312694	5_3406447	AC210013.4_FG014;AC210013.4_FG016;AC210013.4_FG017;AC210013.4_FG018;AC210013.4_FG019;GRMZM2G701288;AC210013.4_FG003;AC210013.4_FG002;GRMZM5G836683;GRMZM2G024150;GRMZM2G024395;GRMZM2G024657;GRMZM2G318346;GRMZM2G025164	14	GRMZM2G024150	1
LNAE	1	34973916	37964547	7.92e-10	0.0278158	1_37949245	GRMZM2G138103;GRMZM2G377647;GRMZM2G174236;GRMZM2G136513;AC205100.3_FG001;GRMZM2G332705;GRMZM2G030223;GRMZM2G030422;GRMZM2G025726;GRMZM2G164562;GRMZM5G899202;GRMZM5G860152;GRMZM2G127213;GRMZM2G127123;GRMZM2G050825;GRMZM2G001663;GRMZM2G001696;GRMZM2G001814;GRMZM2G341309;GRMZM5G815823;GRMZM2G474407;AC177941.3_FG006;GRMZM2G174615;AC177941.3_FG001;GRMZM5G872118;GRMZM2G338691;AC214040.3_FG009;GRMZM2G33…	67	GRMZM2G703555	1
LNAE	1	39237748	51007843	3.07e-12	0.0358584	1_40157867	GRMZM2G061202;GRMZM2G119168;GRMZM2G356459;GRMZM2G057646;GRMZM2G441511;GRMZM2G320960;GRMZM2G391908;GRMZM2G100086;GRMZM2G001918;GRMZM5G804658;GRMZM5G836424;GRMZM5G828820;GRMZM2G026911;GRMZM2G026959;GRMZM2G703559;GRMZM2G337425;GRMZM2G109831;GRMZM2G109885;GRMZM2G408887;GRMZM2G110413;GRMZM2G078164;GRMZM2G305526;GRMZM2G179432;GRMZM2G049159;GRMZM2G350001;GRMZM2G174644;GRMZM2G110309;GRMZM2G087600;GRMZM2G…	164	GRMZM2G179432;GRMZM2G174644;GRMZM2G087459;GRMZM2G150729;GRMZM2G338037;GRMZM2G443655;GRMZM2G140432	7
LNAE	1	66492142	74717875	7.6e-12	0.0345198	1_72232586	GRMZM2G023325;GRMZM2G101745;GRMZM2G113139;GRMZM2G003138;GRMZM5G803802;GRMZM2G017670;AC190740.2_FG004;GRMZM2G011667;GRMZM2G152925;GRMZM2G152877;GRMZM2G396212;GRMZM5G894031;GRMZM2G120069;GRMZM2G120079;GRMZM2G125314;GRMZM2G426511;GRMZM2G370519;GRMZM2G370510;AC199198.3_FG003;AC199198.3_FG002;GRMZM2G104353;GRMZM2G703625;GRMZM2G107499;GRMZM2G107495;GRMZM2G107473;GRMZM2G410479;GRMZM2G051879;GRMZM2G05615…	142	GRMZM2G120069;GRMZM2G048324;GRMZM2G313009;GRMZM2G179521;GRMZM2G135834;AC212231.3_FG002;GRMZM2G172244	7
LNAE	1	99936700	107623230	2.36e-10	0.0333926	1_107601361	GRMZM2G072117;AC209215.4_FG004;GRMZM2G072371;AC209215.4_FG006;GRMZM5G862565;AC205175.3_FG001;AC205175.3_FG002;GRMZM2G160454;GRMZM2G370529;GRMZM2G026641;GRMZM2G703697;GRMZM2G123140;GRMZM2G046947;AC205513.3_FG003;GRMZM2G003318;AC208974.3_FG001;GRMZM2G168987;GRMZM2G157824;GRMZM2G456578;GRMZM2G157878;GRMZM2G456603;GRMZM2G456626;GRMZM2G047781;GRMZM2G108904;GRMZM2G068917;GRMZM2G053079;GRMZM2G090500;GRM…	71	GRMZM2G143625	1
LNAE	1	196160816	198504915	1.23e-11	0.0342679	1_196718983	GRMZM2G033828;GRMZM2G339163;GRMZM2G353483;GRMZM2G353485;GRMZM2G053027;GRMZM2G053117;GRMZM2G053231;GRMZM2G153823;GRMZM2G153945;GRMZM2G452523;GRMZM2G143644;AC206989.4_FG002;GRMZM2G030494;GRMZM2G332294;GRMZM2G069476;GRMZM2G069594;GRMZM2G107336;GRMZM2G051795;GRMZM2G045135;GRMZM2G045401;GRMZM2G045503;GRMZM2G325786;GRMZM2G472671;GRMZM2G077320;AC216253.3_FG005;GRMZM2G175280;GRMZM2G477872;GRMZM2G107031;G…	54	GRMZM2G153945;GRMZM2G030494;GRMZM2G045135;GRMZM2G175396;GRMZM2G379773;GRMZM2G017110	6
LNAE	1	203754687	207213481	2.7e-11	0.0331601	1_206643741	GRMZM2G086123;GRMZM5G804575;GRMZM5G840852;GRMZM2G448142;GRMZM2G448151;GRMZM2G448161;GRMZM2G448174;GRMZM2G448344;GRMZM2G448389;GRMZM2G314292;GRMZM2G171934;AC192204.3_FG005;GRMZM2G052461;AC234528.1_FG001;AC234528.1_FG004;AC234528.1_FG005;AC234528.1_FG006;AC208434.3_FG001;GRMZM2G358274;AC208434.3_FG007;GRMZM2G103258;GRMZM2G103197;GRMZM6G829919;GRMZM2G357804;GRMZM2G057608;GRMZM2G058402;GRMZM2G167548;…	97	GRMZM6G829919;GRMZM2G049057	2
LNAE	2	1887442	1938387	5.17e-09	0.0253408	2_1913387	GRMZM2G105330;GRMZM2G105319;GRMZM2G407347	3	GRMZM2G105330	1
LNAE	2	17285194	26846767	1.49e-13	0.040386	2_23254291	GRMZM6G303298;GRMZM2G318956;GRMZM2G069525;GRMZM2G039455;GRMZM2G129261;GRMZM2G117060;AC210678.3_FG004;GRMZM2G057131;GRMZM2G138886;GRMZM2G082181;GRMZM2G384126;GRMZM2G142672;GRMZM2G142664;GRMZM2G041506;GRMZM2G410728;GRMZM2G109865;GRMZM2G101333;GRMZM2G101383;GRMZM2G101408;GRMZM5G834171;GRMZM2G322819;GRMZM2G027891;GRMZM2G088601;GRMZM2G019783;GRMZM2G019863;GRMZM2G019876;GRMZM2G020500;GRMZM2G175504;GRMZ…	225	GRMZM2G144083;GRMZM2G162276;GRMZM2G462261;GRMZM2G139463;GRMZM2G055180;GRMZM2G016649;GRMZM5G860469;GRMZM2G505380;GRMZM2G122937;GRMZM2G177937;GRMZM2G078373;GRMZM2G033379	12
LNAE	3	225275979	226359924	2.87e-12	0.0360162	3_225913263	GRMZM2G001255;GRMZM2G001296;GRMZM2G049866;GRMZM2G040401;GRMZM2G040818;GRMZM2G094418;GRMZM2G094428;GRMZM2G094490;GRMZM2G061681;GRMZM2G093436;GRMZM2G422205;GRMZM6G663759;GRMZM5G810209;GRMZM2G702310;GRMZM2G303999;GRMZM2G369956;AC209364.3_FG009;GRMZM2G369931;AC209364.3_FG007;GRMZM2G369839;GRMZM2G093032;GRMZM2G093098;AC209364.3_FG004;GRMZM2G090647;GRMZM2G392649;AC200210.1_FG006;GRMZM5G890163;GRMZM2G17…	31	GRMZM2G015364;GRMZM2G030596	2
LNAE	5	6870447	7367690	1.58e-09	0.0268658	5_6872877	GRMZM2G072315;GRMZM2G072231;GRMZM2G072071;GRMZM2G371942;GRMZM2G071970;GRMZM2G071745;GRMZM2G071620;GRMZM2G553379;GRMZM2G130065;GRMZM2G130053;GRMZM2G129913;GRMZM2G129889;GRMZM2G129865;GRMZM2G432176;GRMZM2G129817;AC185628.3_FG010;GRMZM2G172132;GRMZM2G172043;GRMZM2G473711;GRMZM2G473697;GRMZM2G172011;GRMZM2G171998;GRMZM2G171987;GRMZM2G171961;GRMZM2G171953;GRMZM2G471196	26	GRMZM2G071970;GRMZM2G071745;GRMZM2G172132	3
LNAE	7	7073	315267	1.98e-10	0.0298269	7_201110	GRMZM2G000118;GRMZM2G000124;GRMZM2G000126;AC183928.4_FG001;GRMZM2G000874;GRMZM2G404922;GRMZM2G104854;GRMZM2G404941;GRMZM5G894233;GRMZM2G424147;GRMZM2G152059;GRMZM2G152028;GRMZM5G800488	13	GRMZM2G000874	1
LNAE	7	175777923	175934639	2.27e-09	0.0262495	7_175820511	GRMZM2G386824;GRMZM2G568645;GRMZM2G051129;GRMZM2G330848;GRMZM2G029720	5	GRMZM2G386824	1
LNAE	8	124711079	147628128	8.86e-12	0.0343953	8_136490298	AC205471.4_FG008;AC205471.4_FG007;GRMZM5G861659;GRMZM2G044866;GRMZM2G044797;GRMZM2G044771;GRMZM2G044744;GRMZM2G420684;GRMZM2G121117;GRMZM2G048117;GRMZM2G048200;AC187826.3_FG007;GRMZM2G017142;GRMZM2G029027;GRMZM2G034551;GRMZM2G059693;GRMZM5G855411;GRMZM2G380515;AC210792.5_FG003;GRMZM2G163542;GRMZM2G118834;GRMZM5G804181;AC210413.3_FG005;GRMZM5G873249;GRMZM5G871000;AC208327.4_FG002;AC208327.4_FG003;…	79	GRMZM2G154508	1
LNAE	9	10128415	11849331	2.2e-09	0.0304198	9_10128439	GRMZM2G055982;GRMZM5G824574;GRMZM2G131888;GRMZM2G086906;GRMZM2G087196;GRMZM2G443256;GRMZM2G480226;AC188583.4_FG003;GRMZM2G447806;GRMZM2G147572;GRMZM2G588689;GRMZM2G476921;GRMZM2G061257;GRMZM2G053170;GRMZM2G053196;GRMZM2G053292;GRMZM2G443148;AC210158.3_FG003;AC210158.3_FG004;GRMZM2G135501;GRMZM2G135477;GRMZM2G127911;GRMZM2G127909;GRMZM2G127893;GRMZM2G127609;GRMZM2G160005;GRMZM2G012863;GRMZM2G01331…	51	GRMZM2G127911	1
LNAE	9	48120044	56114536	3.14e-11	0.0330594	9_50543215	GRMZM2G123604;GRMZM2G113532;GRMZM5G865163;GRMZM5G871621;GRMZM2G132847;GRMZM2G131482;AC203423.3_FG009;GRMZM2G027860;GRMZM2G027847;GRMZM2G324780;GRMZM2G324703;GRMZM2G704171;GRMZM2G351786;GRMZM2G086641;GRMZM2G049811;GRMZM2G351074;GRMZM2G047104;GRMZM2G704175;GRMZM2G412986;GRMZM2G398628;GRMZM2G435380;GRMZM2G099648;GRMZM2G437487;GRMZM2G040605;GRMZM2G319760;GRMZM2G408256;GRMZM5G890783;GRMZM2G457347;GRMZ…	57	GRMZM2G113532;GRMZM2G324703;GRMZM2G049811;GRMZM2G412986;GRMZM2G398628;GRMZM2G040605;GRMZM2G319760;GRMZM2G100103	8
LNAE	9	62851032	72663653	3.73e-10	0.0309521	9_66674658	AC190565.2_FG003;GRMZM2G025026;GRMZM2G127266;GRMZM2G044246;GRMZM2G087350;GRMZM2G102322;GRMZM2G401997;GRMZM2G035285;GRMZM2G121143;GRMZM5G812126;GRMZM2G021879;AC212187.4_FG001;GRMZM2G590450;GRMZM2G480106;GRMZM2G040236;GRMZM2G132751;GRMZM2G431691;GRMZM2G023811;AC198414.2_FG001;GRMZM2G469898;GRMZM2G072909;GRMZM2G148400;GRMZM5G848365;GRMZM2G138370;GRMZM2G548261;GRMZM2G392037;GRMZM2G104092;GRMZM2G10407…	82	GRMZM2G102322;GRMZM2G401997;GRMZM2G590450;GRMZM2G047867	4
LNBE	1	62144737	64992223	6.25e-12	0.0366898	1_64836408	GRMZM2G382569;GRMZM2G063055;GRMZM2G156827;AC204659.3_FG005;GRMZM2G057652;GRMZM2G057674;GRMZM2G703586;GRMZM5G811034;GRMZM2G108416;GRMZM2G414278;GRMZM2G108523;GRMZM2G108530;GRMZM2G108576;GRMZM5G871471;GRMZM2G577677;GRMZM5G822100;GRMZM2G168665;GRMZM2G140915;GRMZM2G140968;GRMZM2G442387;GRMZM2G140989;AC213099.3_FG002;AC213099.3_FG001;GRMZM5G862071;GRMZM2G109271;GRMZM2G109221;GRMZM2G109201;AC226368.2_F…	77	GRMZM2G057652;GRMZM2G108416;GRMZM2G109201;GRMZM2G107196;GRMZM2G459563	5
LNBE	1	95198628	99936375	9.69e-11	0.0302176	1_95198655	GRMZM2G007939;GRMZM2G054507;GRMZM5G818126;GRMZM5G815736;GRMZM5G887922;GRMZM2G703670;AC211257.3_FG002;GRMZM2G703671;GRMZM2G042538;GRMZM2G050961;GRMZM2G143858;GRMZM2G444715;AC208680.3_FG001;GRMZM2G127945;GRMZM2G070943;GRMZM2G070899;GRMZM2G349185;GRMZM2G379550;GRMZM2G703688;GRMZM2G086869;GRMZM2G086750;GRMZM2G174757;AC211390.3_FG001;GRMZM2G049422;GRMZM2G512258;AC211577.3_FG002;GRMZM2G077937;GRMZM2G03…	53	GRMZM5G881568;GRMZM2G169931;GRMZM2G024823	3
LNBE	1	241850845	242630638	1.94e-09	0.0258866	1_242627395	GRMZM2G118467;GRMZM2G468061;GRMZM2G326677;GRMZM2G020553;GRMZM2G168222;GRMZM2G080462;GRMZM2G382077;GRMZM2G147402;GRMZM2G019411;GRMZM2G093708	10	GRMZM2G020553	1
LNBE	3	133232687	159865694	5.09e-14	0.0582555	3_150104137	GRMZM2G136262;GRMZM2G114617;GRMZM2G049902;GRMZM2G034453;AC184170.4_FG002;GRMZM2G081350;GRMZM2G155998;GRMZM2G155974;GRMZM2G116204;GRMZM2G160862;GRMZM2G323936;GRMZM2G021471;GRMZM2G021378;GRMZM2G081935;GRMZM2G047434;GRMZM2G347983;GRMZM2G175761;GRMZM2G110369;GRMZM2G305154;GRMZM2G005205;AC191562.3_FG008;GRMZM2G005419;GRMZM2G005540;GRMZM2G512386;GRMZM5G813244;GRMZM2G433067;GRMZM2G076657;GRMZM2G349187;G…	316	GRMZM2G004946;GRMZM2G118241;GRMZM2G059393;GRMZM2G073584;GRMZM5G843368;GRMZM2G103342;GRMZM2G171390;GRMZM2G179465;GRMZM2G481548;GRMZM2G479112;GRMZM2G044856;GRMZM2G701801;GRMZM2G047310;GRMZM2G368738	14
LNBE	6	108483325	112399484	3.77e-09	0.0249704	6_108503110	GRMZM2G701063;AY530952.1_FG001;GRMZM2G091724;GRMZM2G152768;GRMZM2G097021;GRMZM2G118309;GRMZM2G038878;GRMZM2G087766;AC207790.2_FG001;GRMZM2G167733;GRMZM2G016744;GRMZM2G016727;GRMZM2G016574;GRMZM2G004276;GRMZM2G701066;GRMZM2G004334;GRMZM2G480978;GRMZM2G171488;AC205026.3_FG003;GRMZM2G437113;GRMZM2G134325;GRMZM2G134389;GRMZM2G048194;GRMZM2G048161;GRMZM2G048120;GRMZM2G701068;GRMZM2G025491;GRMZM2G33002…	65	GRMZM2G134389	1
LNBE	7	124221675	124274708	5.12e-10	0.0277772	7_124249623	GRMZM2G151299;GRMZM2G121649	2	GRMZM2G151299	1
LNBE	8	94305779	102546707	3.21e-12	0.0381618	8_101748661	GRMZM2G358606;GRMZM2G083344;GRMZM2G544990;GRMZM2G006661;GRMZM2G006745;GRMZM2G086637;GRMZM2G337616;GRMZM5G835562;GRMZM2G397261;GRMZM2G054227;GRMZM2G087206;GRMZM2G087197;GRMZM2G086943;GRMZM2G375504;GRMZM5G867733;GRMZM5G854199;GRMZM2G074645;AC200565.4_FG001;GRMZM2G144483;GRMZM2G144504;AC212287.4_FG002;GRMZM2G055487;AC208341.4_FG007;AC208341.4_FG008;GRMZM5G821139;AC208341.4_FG005;AC208341.4_FG006;GRM…	146	GRMZM2G087206;AC234152.1_FG005	2
LNBE	8	102569101	102851594	1.37e-10	0.0297017	8_102581702	GRMZM2G454348;GRMZM5G811334;GRMZM2G408096;GRMZM2G010348	4	GRMZM2G010348	1
LNBE	8	107870846	138524251	6.25e-21	0.0670815	8_129908088	GRMZM2G410978;GRMZM5G850595;GRMZM2G404237;GRMZM2G359924;GRMZM2G700595;GRMZM2G170766;AC211328.3_FG003;GRMZM2G117388;GRMZM2G063536;GRMZM2G151273;GRMZM2G141277;GRMZM2G163610;GRMZM2G163617;AC203237.3_FG001;GRMZM2G015368;GRMZM2G061408;GRMZM2G116238;GRMZM2G116279;GRMZM2G082079;GRMZM2G382035;GRMZM2G700599;GRMZM2G312198;GRMZM2G312221;GRMZM2G015906;GRMZM5G807534;GRMZM2G401830;GRMZM2G150724;GRMZM2G072089;G…	54	GRMZM2G141277;GRMZM2G072238	2
LNBE	8	157552726	162080116	2.1e-10	0.0290266	8_157565326	GRMZM2G180988;GRMZM2G109472;GRMZM2G444115;GRMZM2G386389;AC195807.3_FG004;GRMZM5G887750;GRMZM2G318942;GRMZM2G318948;GRMZM2G373459;GRMZM2G402708;GRMZM2G101053;GRMZM2G101080;GRMZM5G861678;GRMZM2G102314;GRMZM6G295344;GRMZM2G060723;GRMZM2G129019;GRMZM2G129108;GRMZM2G129154;GRMZM2G129157;AC186579.3_FG007;GRMZM2G060977;GRMZM2G061403;GRMZM2G361688;GRMZM2G467069;GRMZM2G167220;GRMZM2G046558;GRMZM2G028685;G…	156	GRMZM2G180988;GRMZM2G109472;GRMZM5G861678;GRMZM2G102314;GRMZM2G129157;AC233953.1_FG005;GRMZM2G353236;GRMZM2G423917;GRMZM2G116557;GRMZM2G054341;GRMZM2G000581;GRMZM2G016802;GRMZM2G423456;GRMZM2G481103;GRMZM2G590973;GRMZM2G180372	16
PH	1	6529713	7990680	3.86e-11	0.0330797	1_7967850	GRMZM2G137312;GRMZM2G137367;GRMZM2G137374;GRMZM2G137380;GRMZM2G092813;GRMZM2G392863;GRMZM2G409976;GRMZM2G109509;AC191330.3_FG001;GRMZM2G090568;GRMZM2G090738;GRMZM2G057158;GRMZM2G040887;GRMZM2G132019;GRMZM2G071349;GRMZM6G101378;GRMZM2G007441;GRMZM2G096020;GRMZM2G095968;GRMZM2G092719;GRMZM2G059428;GRMZM2G003538;GRMZM2G110345;GRMZM2G410991;GRMZM2G110616;GRMZM2G465806;GRMZM2G048740;GRMZM2G093286;GRMZ…	35	GRMZM2G096153;GRMZM2G092481	2
PH	1	201663039	213035955	3.34e-13	0.044877	1_211205102	GRMZM2G318803;GRMZM2G318794;GRMZM2G016210;GRMZM2G148896;GRMZM2G148867;GRMZM2G464469;GRMZM2G165011;GRMZM2G056686;GRMZM2G028386;GRMZM2G493946;GRMZM5G852533;GRMZM5G833477;GRMZM2G164872;GRMZM2G112377;GRMZM2G412598;AC186231.4_FG002;GRMZM2G092268;GRMZM2G090115;GRMZM2G389233;GRMZM2G090177;GRMZM2G179703;GRMZM2G109977;AC185587.3_FG003;GRMZM2G129513;AC215309.3_FG001;GRMZM2G139683;AC215309.3_FG004;GRMZM2G13…	107	GRMZM2G139683;AC215309.3_FG004;GRMZM2G148281;GRMZM2G050583;GRMZM2G043819	5
PH	1	222773350	257858162	4.76e-15	0.0448235	1_248796914	GRMZM2G024145;GRMZM2G078154;GRMZM2G328671;GRMZM2G055431;GRMZM6G132224;GRMZM2G067626;GRMZM2G368041;GRMZM2G067638;GRMZM2G170982;GRMZM2G073510;GRMZM2G073399;GRMZM2G450498;GRMZM2G150351;GRMZM2G345776;GRMZM2G045082;GRMZM2G345725;GRMZM5G893868;GRMZM5G880435;GRMZM6G332242;GRMZM2G078088;GRMZM2G032222;GRMZM2G481799;GRMZM2G181231;GRMZM2G181236;AC203382.3_FG005;GRMZM2G002898;GRMZM2G176209;GRMZM2G105770;GRMZ…	366	GRMZM2G131623;GRMZM2G131618;GRMZM5G821828;GRMZM5G832380;GRMZM5G860498;GRMZM2G008607;GRMZM2G389570;GRMZM2G115646;GRMZM2G053764	9
PH	1	278691127	292402643	5.12e-11	0.0311867	1_292402539	GRMZM2G147589;GRMZM2G454980;GRMZM2G014955;GRMZM2G318251;GRMZM2G074501;GRMZM2G118809;GRMZM2G154870;GRMZM2G154828;GRMZM2G395728;AC196018.3_FG003;GRMZM2G039278;GRMZM2G069722;GRMZM2G351582;GRMZM2G050512;GRMZM2G098822;GRMZM2G389645;GRMZM2G091578;GRMZM2G151480;GRMZM2G159715;GRMZM5G891327;GRMZM2G105185;GRMZM2G348578;GRMZM2G047855;GRMZM2G047759;GRMZM2G348563;GRMZM2G047656;GRMZM2G047456;GRMZM2G047422;GRMZ…	311	GRMZM2G347056	1
PH	2	30888520	30944276	6.06e-10	0.0300679	2_30919276	GRMZM2G055420;GRMZM2G051932;GRMZM2G051952	3	GRMZM2G051952	1
PH	3	151199869	156227438	2.33e-10	0.0288227	3_153895209	GRMZM2G075943;GRMZM2G076034;GRMZM2G030902;GRMZM2G030814;GRMZM2G116554;GRMZM5G866269;AC203253.4_FG001;GRMZM2G158609;GRMZM2G158625;GRMZM2G363801;GRMZM2G433365;AC196105.3_FG002;GRMZM2G125032;GRMZM2G019185;GRMZM2G366607;GRMZM2G065585;GRMZM2G366622;AC213772.2_FG001;GRMZM2G068913;GRMZM2G050997;GRMZM2G170689;GRMZM2G155334;GRMZM2G155348;GRMZM2G018022;GRMZM5G804652;GRMZM2G172710;GRMZM2G471367;GRMZM2G17933…	80	GRMZM2G116554;GRMZM2G363801;GRMZM2G125012;GRMZM2G136830;GRMZM2G145840;GRMZM2G396550;GRMZM2G146246	7
PH	4	198315633	201912162	9.28e-10	0.0312268	4_198315633	GRMZM2G028089;AC216734.3_FG006;GRMZM2G048665;GRMZM2G115855;GRMZM2G071196;GRMZM2G071347;GRMZM2G071405;GRMZM2G012631;GRMZM2G317270;GRMZM2G083411;GRMZM5G839384;AC234156.1_FG004;AC234156.1_FG005;GRMZM5G866627;GRMZM2G180234;GRMZM5G821392;GRMZM2G332809;GRMZM2G033228;GRMZM2G033236;GRMZM2G481904;GRMZM2G181491	21	GRMZM5G866627;GRMZM5G821392;GRMZM2G481904;GRMZM2G181491	4
PH	5	156679837	160698833	1.25e-10	0.0299266	5_156946316	GRMZM2G159981;GRMZM2G093164;GRMZM2G430308;GRMZM2G021998;GRMZM2G341171;GRMZM2G112855;GRMZM2G011160;GRMZM2G105391;GRMZM2G406089;GRMZM2G366910;GRMZM2G124886;AC216242.3_FG001;GRMZM2G341732;GRMZM2G038374;GRMZM2G154789;GRMZM2G057622;GRMZM2G057642;GRMZM2G359038;GRMZM2G325023;GRMZM2G325014;GRMZM2G008935;GRMZM2G159544;AC200215.3_FG002;GRMZM2G412335;AC211411.4_FG004;GRMZM2G043387;GRMZM2G341771;GRMZM2G34177…	71	GRMZM2G151332;GRMZM2G137528;GRMZM2G038882;GRMZM2G115257	4
PH	5	189859718	189964020	1.96e-10	0.0333374	5_189962276	GRMZM2G162688;GRMZM2G409358;GRMZM2G109348;GRMZM2G409372	4	GRMZM2G109348	1
PH	6	69588816	75858619	2.12e-10	0.0362313	6_71357373	GRMZM2G156904;AC196779.3_FG003;GRMZM2G152775;GRMZM2G168299;GRMZM2G126057;GRMZM2G068672;GRMZM2G356256;GRMZM2G447347;GRMZM2G163798;GRMZM2G014705;GRMZM2G386337;GRMZM2G177636;GRMZM2G329434;GRMZM2G080542;GRMZM5G864424;GRMZM2G152041;GRMZM2G007489;GRMZM2G428420;GRMZM5G875038;AC214445.2_FG002;GRMZM2G112965;GRMZM2G412577;GRMZM2G113017;GRMZM2G700957;AC187056.3_FG002;GRMZM2G155662;GRMZM5G839223;GRMZM2G10185…	86	GRMZM2G152775;GRMZM2G356256;GRMZM5G864424;GRMZM5G839603;GRMZM2G095348;AC195351.3_FG003;GRMZM5G816636;AC186592.3_FG003;GRMZM2G049950;GRMZM2G010156	10
PH	6	91732404	98046792	8.16e-15	0.0435238	6_96700419	GRMZM2G119678;AC206186.3_FG001;GRMZM2G428518;GRMZM5G874568;GRMZM2G128560;GRMZM2G128485;GRMZM2G304372;GRMZM2G145583;GRMZM2G015212;GRMZM5G816289;GRMZM2G146140;GRMZM2G146190;GRMZM2G462760;GRMZM2G164835;GRMZM2G043822;GRMZM2G054998;GRMZM2G077922;GRMZM2G385182;GRMZM2G087598;GRMZM2G087850;GRMZM2G057408;GRMZM2G061790;GRMZM2G029455;GRMZM2G388987;GRMZM2G089491;GRMZM2G443439	26	GRMZM2G428518;GRMZM5G874568;GRMZM2G304372;GRMZM2G087598	4
SAI	2	197176889	206619083	2.16e-10	0.0294248	2_205354833	GRMZM2G108981;GRMZM2G409722;GRMZM2G108912;GRMZM2G025971;AC197242.3_FG001;GRMZM2G078114;GRMZM2G095327;GRMZM2G459854;GRMZM2G459847;GRMZM2G158679;GRMZM2G158629;GRMZM2G361896;GRMZM2G042712;GRMZM2G343351;AC205673.3_FG006;GRMZM2G042741;GRMZM2G042765;GRMZM2G343360;GRMZM2G343365;GRMZM2G156392;GRMZM2G156451;GRMZM2G156470;GRMZM2G151656;GRMZM2G049613;GRMZM2G140116;GRMZM2G114650;GRMZM2G512469;GRMZM2G048582;G…	286	GRMZM2G459854;GRMZM2G158679;GRMZM2G042712;GRMZM2G042741;GRMZM2G117865;GRMZM2G315902;AC185415.3_FG005;AC233910.1_FG010;GRMZM6G729818;GRMZM5G887647;GRMZM2G137944;GRMZM2G105250;GRMZM5G834303;GRMZM2G180272;GRMZM2G179505;GRMZM2G087254;GRMZM2G002879;GRMZM2G171707;GRMZM2G001820;GRMZM2G426556;GRMZM2G046933;GRMZM5G821439;GRMZM2G163233;GRMZM2G163297;GRMZM2G045732;GRMZM2G067520;GRMZM2G448715;GRMZM2G073197;G…	31
SAI	2	221565901	221616181	1.68e-09	0.0260537	2_221591141	GRMZM2G124820;GRMZM2G124809;GRMZM2G426004	3	GRMZM2G124820	1
SAI	10	10615130	10673673	5.65e-10	0.0357026	10_10648104	GRMZM2G103662;GRMZM2G103546	2	GRMZM2G103662;GRMZM2G103546	2
STI	1	8739052	8987741	1.86e-09	0.0253842	1_8739052	GRMZM2G057694;GRMZM2G066805;GRMZM2G066860;GRMZM2G046932;GRMZM2G047002	5	GRMZM2G047002	1
STI	1	288965109	291631612	1.18e-09	0.0268233	1_289561180	GRMZM2G453320;GRMZM2G574534;GRMZM2G072156;GRMZM2G053023;GRMZM2G053016;GRMZM5G825524;GRMZM2G166931;GRMZM2G049912;GRMZM2G049906;GRMZM2G049888;GRMZM2G049790;GRMZM2G049687;AC215195.3_FG005;GRMZM2G137321;GRMZM2G137338;GRMZM2G137358;GRMZM2G171315;GRMZM2G096486;GRMZM2G704124;GRMZM2G101682;GRMZM2G474685;GRMZM2G176774;GRMZM2G168809;GRMZM2G168833;GRMZM2G151249;GRMZM2G454176;GRMZM2G151266;GRMZM2G029396;GRMZ…	90	AC215195.3_FG005;GRMZM2G046267	2
STI	2	193279088	209407884	7.45e-15	0.0433513	2_205354833	GRMZM2G078124;zma-MIR169j;GRMZM2G378215;GRMZM2G178182;GRMZM2G181018;GRMZM2G420865;GRMZM2G000692;GRMZM2G000665;GRMZM2G158809;GRMZM2G158775;GRMZM2G158721;GRMZM2G703303;GRMZM2G090176;GRMZM2G473182;GRMZM2G174430;GRMZM2G022921;GRMZM2G023080;GRMZM2G023293;GRMZM2G180847;GRMZM5G848608;GRMZM2G573667;GRMZM2G150503;GRMZM2G150533;GRMZM2G150541;GRMZM2G038880;GRMZM2G040965;GRMZM5G860226;GRMZM5G847287;GRMZM5G80…	137	GRMZM2G158775;GRMZM2G422644;GRMZM2G172826;GRMZM2G360517;GRMZM2G060011;GRMZM2G130854;GRMZM2G090493;GRMZM2G007060	8
STI	2	217219491	217671517	7.29e-12	0.0350674	2_217285401	GRMZM2G009876;GRMZM2G010136;AC195214.3_FG007;GRMZM2G010505;GRMZM2G010551;GRMZM2G010783;GRMZM2G010991;GRMZM2G312434;zma-MIR164a;GRMZM2G357683;GRMZM2G001247;GRMZM2G001297;GRMZM2G383937;GRMZM2G133475;GRMZM2G450717;GRMZM2G008444;GRMZM2G308752;GRMZM2G316136;GRMZM2G359116;GRMZM2G359105;GRMZM2G172621	21	GRMZM2G009876;GRMZM2G357683	2
STI	2	221519745	221746217	4.17e-13	0.0372871	2_221591141	GRMZM2G447987;GRMZM2G026311;GRMZM2G124802;GRMZM2G033937;GRMZM2G412911	5	GRMZM2G124802;GRMZM2G033937	2
STI	5	3050337	3550926	1.13e-10	0.0292923	5_3405375	GRMZM2G395844;GRMZM2G096165;GRMZM2G057329;GRMZM2G358416;GRMZM2G043802;GRMZM5G854045;GRMZM2G043657;GRMZM2G043453;GRMZM2G038075;GRMZM2G332976;GRMZM2G071071;GRMZM2G003014;GRMZM2G017532;GRMZM2G017416;AC210013.4_FG005;AC210013.4_FG006;AC210013.4_FG007;AC210013.4_FG008;AC210013.4_FG009;GRMZM5G810054;GRMZM2G701286;AC210013.4_FG011;AC210013.4_FG012;AC210013.4_FG013	24	GRMZM2G096165;GRMZM5G854045;GRMZM2G043453;AC210013.4_FG006	4
STI	7	1379072	2065402	8.94e-10	0.0264142	7_2037528	GRMZM5G827207;GRMZM2G108589;GRMZM2G704303;GRMZM2G108637;GRMZM2G162222;GRMZM2G148605;GRMZM2G106588;GRMZM2G106600;GRMZM2G018721;GRMZM2G018926;GRMZM2G019200;GRMZM2G019746;GRMZM2G019879;GRMZM5G852776	14	GRMZM2G018926	1
STI	8	89374936	93033067	6.08e-10	0.035118	8_92680691	GRMZM2G063676;AC198494.3_FG002;GRMZM2G076702;GRMZM2G151738;GRMZM2G081486;GRMZM2G002130;GRMZM5G855304;GRMZM2G060210;GRMZM2G170167;GRMZM2G469955;GRMZM2G056068;GRMZM2G093186;GRMZM2G117465;GRMZM2G070784;GRMZM2G053322;GRMZM2G176056;GRMZM2G128616;GRMZM2G058036;GRMZM5G893547;GRMZM2G173049;GRMZM2G133095;GRMZM2G047097;GRMZM2G034229;GRMZM2G532127;GRMZM2G104397;GRMZM2G404380;GRMZM2G104234;GRMZM2G474755;GRMZ…	52	GRMZM2G053322;GRMZM2G315125	2
STI	8	117632107	128484460	9.91e-14	0.0394641	8_123042123	AC197705.4_FG001;AC197705.4_FG006;AC197705.4_FG007;AC197705.4_FG008;GRMZM2G047699;GRMZM2G047842;GRMZM2G009968;GRMZM2G162112;GRMZM2G162109;AC204277.3_FG006;GRMZM5G831519;GRMZM2G366851;GRMZM2G065566;GRMZM2G065593;GRMZM2G034120;GRMZM2G034019;zma-MIR164h;GRMZM2G413066;GRMZM2G113554;GRMZM2G162445;GRMZM2G162466;GRMZM5G827266;GRMZM2G162668;GRMZM2G034421;GRMZM2G432583;GRMZM2G132759;GRMZM2G132663;GRMZM2G0…	87	AC204277.3_FG006;GRMZM2G004703;GRMZM2G010927	3
STI	8	128878964	141829832	5.12e-16	0.0480483	8_129908088	GRMZM2G323415;GRMZM2G002361;GRMZM2G002427;GRMZM2G042593;GRMZM2G343024;GRMZM2G117198;GRMZM2G383215;GRMZM2G084369;GRMZM5G826666;GRMZM2G365774;GRMZM2G043855;GRMZM2G065622;GRMZM2G065599;GRMZM2G330475;GRMZM2G378402;GRMZM2G075472;GRMZM2G178686;GRMZM2G049726;GRMZM2G090928;GRMZM2G023999;GRMZM2G155889;GRMZM2G017522;GRMZM2G034043;GRMZM2G094241;GRMZM2G020096;GRMZM2G336745;GRMZM2G178447;GRMZM2G477741;GRMZM2G…	90	GRMZM2G117198;GRMZM2G365774;GRMZM2G065622;GRMZM2G700665	4
STI	8	164460388	165138571	9.73e-10	0.0292421	8_164460388	AC209074.3_FG007;GRMZM2G049269;GRMZM2G049418;GRMZM5G893263;GRMZM2G340319;GRMZM2G170191;GRMZM2G700763;GRMZM2G020158;GRMZM2G316214;GRMZM5G834335;GRMZM2G020583;GRMZM2G020594;GRMZM2G020957;GRMZM2G316362;GRMZM2G431066;GRMZM2G129065;GRMZM2G002023;GRMZM2G092759;GRMZM2G393070;GRMZM2G393072;GRMZM2G092817;GRMZM2G092945;GRMZM2G096407;GRMZM2G119397;GRMZM2G119265;GRMZM2G005061;GRMZM2G005236;GRMZM2G005374;GRMZ…	29	GRMZM2G340319;GRMZM2G005061	2
TBN	1	22249306	24584740	7.24e-14	0.0386917	1_24217689	GRMZM5G872264;GRMZM2G107395;GRMZM2G107440;GRMZM2G007130;GRMZM2G006977;GRMZM2G457178;GRMZM2G457201;GRMZM2G119104;AC177837.3_FG002;GRMZM2G055025;GRMZM2G055101;GRMZM2G055172;GRMZM2G055217;GRMZM2G055282;GRMZM2G007486;GRMZM2G307529;GRMZM2G007347;GRMZM2G007188;GRMZM2G015067;GRMZM2G015219;GRMZM2G312226;GRMZM5G863656;GRMZM2G013457;GRMZM2G140674;GRMZM2G440363;GRMZM2G380789;GRMZM2G127635;GRMZM2G035217;GRMZ…	50	GRMZM2G301885	1
TBN	1	102915323	104999824	1.3e-10	0.0337855	1_104772301	AC205558.3_FG002;GRMZM2G158976;GRMZM2G057690;GRMZM5G895663;GRMZM2G070271;GRMZM5G855014;GRMZM2G147937;AC205077.3_FG003;GRMZM2G057466;GRMZM2G112769;GRMZM2G089147;GRMZM5G866843;GRMZM2G703701;GRMZM2G344279;GRMZM2G098331;AC214051.3_FG003;GRMZM5G871995;GRMZM2G436299;GRMZM2G025303;GRMZM2G025157;GRMZM2G462080;GRMZM2G160178	22	AC205077.3_FG003	1
TBN	1	115416462	119531458	2.41e-11	0.0316172	1_115416999	GRMZM2G466993;AC177905.2_FG003;GRMZM2G466982;AC177905.2_FG001;GRMZM2G300424;GRMZM2G326643;GRMZM2G388608;GRMZM2G037690;GRMZM2G336678;GRMZM5G835985;GRMZM5G870957;GRMZM5G847979;AC194856.3_FG002;AC194856.3_FG007;GRMZM5G856200;GRMZM2G423315;GRMZM2G311378;GRMZM2G380133;GRMZM2G038973;GRMZM2G337242;GRMZM5G890472;GRMZM5G855776;GRMZM2G015143;AC199932.4_FG002;GRMZM2G039577;GRMZM2G446052;GRMZM2G357317;GRMZM2…	33	GRMZM2G326643;GRMZM5G855776	2
TBN	1	141544337	143319799	4.31e-11	0.0324512	1_141695298	GRMZM5G828630;GRMZM2G703755;GRMZM5G890938;AC234187.1_FG003;GRMZM2G053531;GRMZM2G028114;GRMZM2G043477;GRMZM5G852911;GRMZM2G045668;GRMZM2G107406;GRMZM2G455784	11	GRMZM2G053531;GRMZM2G455784	2
TBN	1	147992102	148475704	1.59e-10	0.0285975	1_148442381	GRMZM2G110572;GRMZM2G361783;GRMZM2G099909;AC194905.2_FG001;AC194905.2_FG003;GRMZM5G819500;GRMZM2G135045	7	GRMZM5G819500;GRMZM2G135045	2
TBN	1	184867377	193352301	8.3e-13	0.0362481	1_191926729	GRMZM2G438824;AC213779.3_FG009;GRMZM2G438814;GRMZM2G565600;GRMZM2G137868;GRMZM2G438803;GRMZM2G137861;GRMZM2G438776;GRMZM2G137755;AC213670.4_FG004;GRMZM2G703843;GRMZM2G426147;GRMZM2G384731;AC211196.3_FG004;GRMZM2G533147;GRMZM2G050481;GRMZM2G349864;GRMZM2G050536;GRMZM2G153404;GRMZM2G454797;GRMZM2G354560;GRMZM2G333033;AC194380.3_FG008;GRMZM2G134194;GRMZM2G134205;AC197432.4_FG001;GRMZM2G129058;GRMZM2…	197	GRMZM2G088627;GRMZM2G166407;GRMZM2G084149;GRMZM2G006293	4
TBN	2	36888	1624126	3.55e-12	0.0362727	2_560216	GRMZM2G074530;GRMZM2G046590;GRMZM5G876379;GRMZM2G154437;GRMZM2G454206;GRMZM2G013776;GRMZM2G123866;GRMZM2G480621;GRMZM2G377694;GRMZM2G382104;zma-MIR393a;GRMZM2G015136;GRMZM2G086876;GRMZM2G386643;GRMZM2G119759;GRMZM2G058966;GRMZM2G058948;GRMZM2G165535;GRMZM2G064212;GRMZM2G064202;GRMZM2G064139;GRMZM2G049495;GRMZM2G049536;GRMZM2G459874;GRMZM2G051917;GRMZM2G051974;GRMZM2G348956;GRMZM2G348959;GRMZM2G05…	43	GRMZM2G382104;GRMZM2G015136;GRMZM2G386643	3
TBN	2	7597501	7651955	5.7e-10	0.0265573	2_7622501	GRMZM2G411046;GRMZM2G114861	2	GRMZM2G114861	1
TBN	3	11216582	28622829	4.52e-16	0.0487473	3_21932286	GRMZM2G138750;GRMZM5G830695;GRMZM2G037505;GRMZM2G037386;GRMZM2G061830;GRMZM2G061798;GRMZM2G039828;GRMZM2G039454;GRMZM2G336437;GRMZM2G540322;GRMZM2G540318;GRMZM2G096240;AC190491.1_FG002;GRMZM2G098335;GRMZM2G054387;GRMZM2G054410;GRMZM2G054509;GRMZM2G054559;GRMZM5G878834;GRMZM2G368134;GRMZM2G066440;GRMZM2G066413;GRMZM2G066362;GRMZM2G368086;GRMZM2G169929;GRMZM2G010693;GRMZM2G414913;GRMZM2G318571;GRMZ…	355	GRMZM2G049767;GRMZM2G009282	2
TBN	3	85666067	86690233	1.56e-10	0.0310466	3_85666990	GRMZM2G044724;GRMZM2G468811;GRMZM2G058602;GRMZM2G129403;GRMZM5G815477;GRMZM2G069820;GRMZM2G000679;GRMZM5G879583;GRMZM2G168716	9	GRMZM2G044724	1
TBN	3	115330777	140998879	2.63e-10	0.0327473	3_119444276	GRMZM2G173424;GRMZM2G523606;GRMZM2G145300;GRMZM2G173680;GRMZM2G053692;GRMZM2G353828;GRMZM2G353834;GRMZM2G325413;GRMZM2G328780;GRMZM2G157825;GRMZM2G157873;GRMZM2G116574;GRMZM2G069758;GRMZM2G022629;GRMZM2G114930;GRMZM2G114924;GRMZM2G114850;GRMZM2G114844;GRMZM2G114613;GRMZM2G114584;GRMZM2G412885;GRMZM2G565140;GRMZM2G002993;AC208212.3_FG001;GRMZM2G045435;GRMZM5G889760;GRMZM2G104045;GRMZM2G178102;GRMZ…	172	GRMZM2G412885;GRMZM2G010628	2
TBN	5	7733662	11841732	4.62e-10	0.0267143	5_8422669	GRMZM2G077389;GRMZM2G077356;GRMZM2G077295;GRMZM6G870163;GRMZM2G147809;GRMZM2G147814;GRMZM2G147862;GRMZM2G147880;GRMZM2G317610;GRMZM2G317614;GRMZM2G023858;GRMZM2G031996;GRMZM2G005232;GRMZM2G057129;GRMZM2G312738;GRMZM2G110735;GRMZM2G010801;GRMZM2G100478;GRMZM2G100391;GRMZM2G401040;GRMZM2G100456;GRMZM2G401026;GRMZM2G100380;GRMZM2G065669;GRMZM2G065822;GRMZM2G065896;GRMZM2G065956;GRMZM2G367094;GRMZM5G…	109	GRMZM6G870163;GRMZM2G312738;GRMZM2G100380;GRMZM2G065896;GRMZM5G840435;GRMZM5G853392;GRMZM2G019958;GRMZM2G093139;GRMZM2G024973	9
TBN	5	86191537	87952031	1.88e-10	0.02825	5_86191537	GRMZM2G128114;GRMZM2G052544;AC183817.2_FG002;GRMZM2G126827;GRMZM2G558912;GRMZM2G334722;GRMZM2G447989;GRMZM2G147614;GRMZM2G022181;GRMZM5G873359;GRMZM2G098904;GRMZM2G098857	12	GRMZM2G128114;GRMZM2G334722	2
TBN	5	142443888	146094929	7.91e-10	0.0260242	5_142450842	GRMZM2G055754;GRMZM2G159759;GRMZM2G010075;GRMZM2G105498;GRMZM2G105501;GRMZM2G162748;GRMZM2G028444;GRMZM2G384913;GRMZM2G163539;GRMZM2G098925;GRMZM2G358711;GRMZM2G324111;GRMZM2G020329;GRMZM2G311919;GRMZM5G888945;AC200887.4_FG002;GRMZM2G114675;GRMZM2G021301;GRMZM2G329029;GRMZM2G330698;GRMZM2G030945;GRMZM2G701850;GRMZM2G158313;GRMZM2G111529;GRMZM2G023003;GRMZM2G049390;GRMZM2G178356;GRMZM2G091653;AC21…	47	GRMZM2G111529;GRMZM2G106338;GRMZM2G405581;GRMZM2G151916	4
TBN	5	201322398	204495556	1.14e-10	0.0389706	5_204490964	GRMZM2G140694;GRMZM2G140739;GRMZM2G147450;GRMZM2G147430;GRMZM2G147377;AC212667.3_FG005;GRMZM2G125432;GRMZM2G426213;GRMZM2G127846;GRMZM2G170602;GRMZM2G170595;GRMZM2G170588;GRMZM2G037595;AC216731.3_FG001;AC216731.3_FG002;GRMZM2G009506;GRMZM2G009426;GRMZM2G315176;GRMZM2G020040;GRMZM2G315127;GRMZM2G180983;GRMZM2G481604;GRMZM2G481605;GRMZM2G341957;GRMZM2G079352;GRMZM2G475349;GRMZM2G399207;GRMZM2G16491…	107	GRMZM2G147450;GRMZM2G123371;GRMZM2G180930;GRMZM2G056252;GRMZM2G462047;GRMZM2G038279;GRMZM2G129146;GRMZM2G075562;GRMZM2G000280;GRMZM2G312944;GRMZM2G145594	11
TBN	5	209910473	211220662	1.95e-13	0.0386893	5_210648373	GRMZM2G103128;GRMZM2G404762;GRMZM2G103101;GRMZM2G103085;GRMZM2G103055;GRMZM2G102959;GRMZM2G427557;GRMZM2G427564;GRMZM2G427444;GRMZM5G859130;GRMZM5G805293;GRMZM2G427531;GRMZM2G427369;GRMZM2G427404;GRMZM2G358180;GRMZM2G358205;GRMZM2G157517;GRMZM2G394732;GRMZM2G055151;GRMZM2G055567;GRMZM2G055859;GRMZM2G152703;GRMZM2G058220;GRMZM2G479760;GRMZM2G178910;GRMZM2G069099;GRMZM2G069298;GRMZM2G130555;GRMZM2G…	68	GRMZM2G102959;GRMZM2G178910;GRMZM2G154332;AC216353.2_FG005;GRMZM2G083886;GRMZM2G046459	6
TBN	5	215109004	215568224	1.29e-09	0.0254663	5_215568224	GRMZM5G857379;GRMZM5G872499;GRMZM5G851655;GRMZM2G354253;GRMZM2G141456;GRMZM2G144146;GRMZM5G806257;GRMZM5G808853;GRMZM5G862817;GRMZM5G806449;GRMZM5G894016;GRMZM5G897740;GRMZM2G079013;GRMZM2G078887;GRMZM2G376595;GRMZM2G529822;GRMZM2G079782;GRMZM2G379167;GRMZM2G078396;GRMZM5G811428;GRMZM5G841101;GRMZM2G078324;GRMZM2G078118;GRMZM5G824600;GRMZM2G379021;GRMZM2G379002;GRMZM5G841900;GRMZM5G871520	28	GRMZM5G862817;GRMZM2G379167	2
TBN	6	113000030	118076290	2.37e-10	0.0348112	6_115819310	GRMZM2G137108;GRMZM2G701078;AC206946.2_FG009;GRMZM2G010433;GRMZM2G048836;GRMZM2G042607;GRMZM2G348551;GRMZM2G020742;GRMZM2G319537;GRMZM2G168119;GRMZM2G168200;GRMZM2G701082;GRMZM5G826194;GRMZM5G854948;AC202439.3_FG006;AC202439.3_FG001;GRMZM2G003725;GRMZM2G175272;GRMZM2G165969;GRMZM2G107373;GRMZM2G005454;GRMZM2G047941;GRMZM2G474088;GRMZM2G010960;AC191927.2_FG002;GRMZM2G060337;GRMZM5G812169;GRMZM2G06…	95	GRMZM2G009683;GRMZM2G156310;GRMZM2G156255;GRMZM2G028648;GRMZM2G349665;GRMZM2G078954;GRMZM2G157113	7
TBN	8	61344973	95259245	3.09e-12	0.0335252	8_72659905	AC186431.5_FG001;GRMZM2G048611;GRMZM2G080116;GRMZM2G130101;GRMZM2G084727;GRMZM2G087081;GRMZM5G889321;GRMZM2G003835;GRMZM2G003875;GRMZM2G387569;GRMZM2G387594;GRMZM2G387602;GRMZM2G387603;GRMZM2G088060;GRMZM2G079746;GRMZM2G079938;GRMZM2G080110;GRMZM2G177760;GRMZM2G433450;GRMZM2G109651;GRMZM2G410352;GRMZM2G152436;GRMZM2G160834;GRMZM2G159831;GRMZM2G168752;GRMZM2G168681;GRMZM2G389510;GRMZM2G083875;GRMZ…	380	GRMZM2G152436;GRMZM2G075796;GRMZM5G826765;GRMZM2G125337;AC193479.2_FG002;GRMZM2G077546;GRMZM2G063144;GRMZM5G807767;GRMZM2G017821;GRMZM2G456000;GRMZM2G012901;GRMZM2G008464;GRMZM2G464244;GRMZM5G820808	14
TBN	8	149861143	156952682	5.22e-12	0.0328423	8_150809298	GRMZM2G055936;GRMZM2G417439;AC195536.3_FG006;GRMZM2G460814;GRMZM2G306412;GRMZM2G006121;GRMZM2G363583;GRMZM2G163848;GRMZM2G163843;GRMZM2G163841;GRMZM2G464794;GRMZM2G012405;GRMZM2G126251;GRMZM2G126235;GRMZM2G080767;GRMZM2G163988;GRMZM2G462623;GRMZM2G052296;GRMZM2G311680;GRMZM2G009732;GRMZM5G873581;AC202181.3_FG010;GRMZM2G169116;AC216793.3_FG008;GRMZM2G093908;GRMZM2G076827;GRMZM2G375696;GRMZM2G07705…	211	GRMZM2G311680;GRMZM2G077054;GRMZM2G017305;GRMZM2G006450;GRMZM2G147721;GRMZM2G301853;GRMZM2G069203;GRMZM2G025966;GRMZM2G168416;GRMZM5G838388;GRMZM2G067575;GRMZM2G415538;GRMZM2G168552;GRMZM2G133926;GRMZM2G133952;GRMZM2G133959	16
TBN	9	20422099	20487937	9.4e-09	0.0226021	9_20447099	GRMZM2G146490;GRMZM2G173693;GRMZM2G173641;GRMZM2G173628;GRMZM2G173615;GRMZM2G173579	6	GRMZM2G146490;GRMZM2G173628	2
TBN	9	85790243	87791288	1.24e-10	0.0426056	9_85907050	GRMZM2G079484;GRMZM5G890438;AC213804.4_FG004;GRMZM2G704248;GRMZM2G160149;GRMZM2G118303;GRMZM2G047684;GRMZM5G852663;GRMZM2G109229;GRMZM2G056109;GRMZM2G128754;GRMZM2G428740;AC211479.3_FG007;AC218943.3_FG002;GRMZM5G899855;GRMZM2G704251;GRMZM2G114672;GRMZM2G414331;GRMZM2G114788;GRMZM5G834477;GRMZM2G407790;AC189879.3_FG003;GRMZM2G004177;GRMZM2G004128;GRMZM2G148940;GRMZM2G148872	26	GRMZM5G890438;GRMZM5G899855;GRMZM2G114672;GRMZM2G148940	4
TL	1	6224869	6825141	4.46e-10	0.0467194	1_6225000	GRMZM2G032219;GRMZM2G031859;GRMZM5G826824;GRMZM5G812553;GRMZM2G014366;GRMZM5G899119;GRMZM2G013730;GRMZM5G881029;GRMZM2G022907;GRMZM5G841360;GRMZM5G845611;zma-MIR528a;GRMZM2G008064;GRMZM2G008122;GRMZM5G857724;GRMZM5G887276	16	GRMZM2G032219;GRMZM2G031859;GRMZM5G845611	3
TL	1	202105266	202583101	9.44e-10	0.0257393	1_202567229	GRMZM2G422373;GRMZM2G123016;GRMZM2G309269;GRMZM2G315375;GRMZM2G491632;GRMZM2G328309;AC198871.3_FG002;AC192608.3_FG004	8	AC192608.3_FG004	1
TL	1	300479650	300537391	1.42e-10	0.028311	1_300512391	GRMZM2G077596;GRMZM2G377487;AC177899.2_FG009	3	GRMZM2G077596	1
TL	2	209942617	211097016	1.59e-12	0.041444	2_209975209	GRMZM2G113512;GRMZM2G113696;GRMZM2G115817;GRMZM2G146292;GRMZM2G146416;GRMZM2G703354;AC233952.1_FG008;GRMZM5G807931;AC233952.1_FG006;GRMZM5G873123;AC233952.1_FG004;GRMZM2G016106;GRMZM2G152279;GRMZM2G152249;GRMZM2G152189;GRMZM2G102138;GRMZM2G036752;GRMZM5G898684;GRMZM2G457889	19	AC233952.1_FG008	1
TL	5	181571239	193588287	1.83e-10	0.0284681	5_183379080	GRMZM2G176307;GRMZM2G308189;GRMZM2G308203;GRMZM2G006707;GRMZM2G115755;GRMZM5G818194;GRMZM2G408012;GRMZM2G024550;GRMZM2G024451;GRMZM2G127121;GRMZM2G005229;GRMZM2G300771;GRMZM2G482946;zma-MIR162;GRMZM2G137426;GRMZM2G137409;GRMZM2G137399;GRMZM2G137375;GRMZM2G001033;GRMZM2G128880;GRMZM2G128902;GRMZM2G095299;GRMZM5G816691;GRMZM2G095194;GRMZM2G095147;GRMZM2G702086;GRMZM2G129189;GRMZM2G028096;GRMZM2G702…	304	GRMZM2G482946;GRMZM2G128880;GRMZM2G095194;GRMZM2G081826;GRMZM2G097015;GRMZM2G422510;GRMZM2G026839;GRMZM5G881044;GRMZM2G148387;GRMZM2G068904;GRMZM2G042173;GRMZM2G068340	12
TL	5	195454595	207548055	6.03e-16	0.0523028	5_205895914	GRMZM2G160563;GRMZM5G895181;GRMZM2G112244;GRMZM2G481755;GRMZM2G045675;GRMZM2G035309;GRMZM2G336087;AC185487.4_FG001;GRMZM2G135175;GRMZM2G434203;GRMZM2G137341;GRMZM2G037200;GRMZM2G166976;GRMZM2G166906;GRMZM2G072911;GRMZM2G045977;GRMZM2G046058;GRMZM2G044495;GRMZM2G041761;GRMZM2G702159;GRMZM5G862936;AC209374.4_FG002;GRMZM5G833032;GRMZM2G071325;GRMZM2G071277;GRMZM2G022645;GRMZM2G160565;GRMZM2G401436;G…	257	GRMZM2G021270;GRMZM2G042027;GRMZM2G042438;GRMZM5G870970;GRMZM5G847707;GRMZM2G044408;GRMZM2G175875;GRMZM2G116185;GRMZM2G429669;GRMZM2G140651;GRMZM2G105539	11
TL	7	128178843	132046587	3.8e-11	0.0330033	7_130953550	GRMZM2G168065;GRMZM2G117268;GRMZM2G416632;GRMZM2G416625;GRMZM2G117217;GRMZM2G021049;AC214483.3_FG002;GRMZM2G314679;GRMZM2G001627;GRMZM2G165217;GRMZM2G165234;GRMZM2G382038;GRMZM2G082653;GRMZM2G082586;GRMZM2G037627;GRMZM2G414317;GRMZM2G022774;GRMZM2G053779;GRMZM2G355316;GRMZM2G456380;GRMZM2G150780;GRMZM2G150796;GRMZM2G515874;GRMZM5G877104;GRMZM2G056600;GRMZM2G115304;GRMZM5G843748;GRMZM2G063517;GRMZ…	71	GRMZM2G416625;GRMZM2G414317;GRMZM5G818643	3
TL	7	162758032	164688665	4.01e-11	0.0300281	7_162841139	GRMZM2G008468;GRMZM2G056143;GRMZM2G056075;GRMZM2G119740;GRMZM2G119705;GRMZM2G418899;GRMZM2G036203;GRMZM2G049882;GRMZM2G132753;GRMZM2G432738;GRMZM2G132810;GRMZM2G432774;GRMZM2G432796;GRMZM2G144030;GRMZM2G056081;GRMZM2G356076;GRMZM2G328356;GRMZM2G026869;GRMZM2G027183;GRMZM2G027490;GRMZM2G439281;GRMZM2G313553;GRMZM2G490535;GRMZM5G862931;GRMZM2G044023;GRMZM2G068255;GRMZM2G019571;GRMZM2G019373;AC19513…	67	GRMZM2G132810;GRMZM2G432774;GRMZM2G068255;GRMZM2G017593;GRMZM2G157505	5
