# Supplementary material for: CUBIC: an atlas of genetic architecture promises directed maize improvement
Source: Genome Biol. 2020 Jan 24;21:20. doi: 10.1186/s13059-020-1930-x (PMC6979394; doi:10.1186/s13059-020-1930-x)
Supplement: Supplementary file 11 — Additional file 11. List of sQTL showing trans-eQTL effects. [file 13059_2020_1930_MOESM11_ESM.xlsx]

## Sheet: Additional_file_11
Additional file 11. List of sQTL showing trans-eQTL effects
Trait	chr	start	end	pvalue	rsq	peak_snp	Co-localizated eQTL candidates outside pQTL interval	No. of co-localizated eQTL candidates outside pQTL interval
ATI	1	235848417	236070474	3.03e-09	0.0263889	1_236070155	AC217977.3_FG001;GRMZM2G011269;GRMZM2G067638;GRMZM2G068639;GRMZM2G357806;GRMZM2G395094;GRMZM2G469955	7
ATI	1	247870951	250526500	1.11e-09	0.0280095	1_247996435	GRMZM2G042133	1
ATI	1	289629188	289686658	7.81e-09	0.0229909	1_289654188	GRMZM2G087101;GRMZM5G869550	2
ATI	2	120225926	120295968	5.87e-09	0.0234846	2_120250926	AC196719.3_FG002;GRMZM2G056500;GRMZM2G064168;GRMZM2G064896;GRMZM2G067000;GRMZM2G078116;GRMZM2G079127;GRMZM2G083935;GRMZM2G097802;GRMZM2G100747;GRMZM2G101250;GRMZM2G111143;GRMZM2G113844;GRMZM2G126349;GRMZM2G141081;GRMZM2G143403;GRMZM2G147420;GRMZM2G158043;GRMZM2G158758;GRMZM2G159678;GRMZM2G165170;GRMZM2G167658;GRMZM2G168829;GRMZM2G303993;GRMZM2G365736;GRMZM2G389094;GRMZM2G392672;GRMZM2G469969;GRMZ…	29
ATI	2	155254608	158390438	5.45e-10	0.0346946	2_155255606	AC196719.3_FG002;AC235540.1_FG001;GRMZM2G003755;GRMZM2G006765;GRMZM2G018813;GRMZM2G045706;GRMZM2G076394;GRMZM2G076474;GRMZM2G082330;GRMZM2G083935;GRMZM2G101250;GRMZM2G113844;GRMZM2G152079;GRMZM2G167658;GRMZM2G303993;GRMZM2G392672;GRMZM2G399604;GRMZM2G499197;GRMZM2G557357;GRMZM2G703247;GRMZM5G824689;GRMZM5G895549	22
ATI	2	206857415	208500550	2.49e-12	0.0394417	2_207618632	GRMZM2G002921;GRMZM2G124802;GRMZM2G160136;GRMZM2G172826;GRMZM2G453148	5
ATI	5	9341020	9916995	8.46e-10	0.026092	5_9341244	GRMZM2G469771	1
ATI	8	115834117	116482960	1.35e-09	0.0254699	8_116383933	AC196158.3_FG002;AC199315.4_FG001;AC200099.4_FG003;AC214648.3_FG003;AC216870.3_FG005;AC218035.3_FG001;AC234152.1_FG005;GRMZM2G007404;GRMZM2G010836;GRMZM2G013450;GRMZM2G016605;GRMZM2G080889;GRMZM2G086464;GRMZM2G093323;GRMZM2G100229;GRMZM2G106526;GRMZM2G130784;GRMZM2G158024;GRMZM2G158091;GRMZM2G158818;GRMZM5G829396;GRMZM5G834260;GRMZM5G860302;GRMZM5G864166;GRMZM5G876434;GRMZM5G899944;GRMZM6G741620	27
ATI	8	117427679	124723768	3.96e-11	0.0302755	8_123138153	AC209860.3_FG001;GRMZM2G010348;GRMZM2G010836;GRMZM2G015906;GRMZM2G035465;GRMZM2G060045;GRMZM2G080889;GRMZM2G086464;GRMZM2G093323;GRMZM2G097457;GRMZM2G106526;GRMZM2G132577;GRMZM2G158091;GRMZM2G409343;GRMZM2G700683;GRMZM5G827257;GRMZM5G852338	17
ATI	8	128277877	131310676	9.64e-11	0.0299776	8_129908088	GRMZM2G044343;GRMZM2G072238;GRMZM2G080889;GRMZM2G097457;GRMZM2G136887;GRMZM2G141277	6
ATI	8	134617189	138879624	4.29e-10	0.0276379	8_136023555	GRMZM2G432128	1
ATI	8	144786987	144838283	1.57e-09	0.0298164	8_144811987	GRMZM2G047546	1
CW	3	156347926	156403028	1.31e-09	0.0281914	3_156347926	GRMZM2G073584;GRMZM2G077836;GRMZM2G144885;GRMZM2G151997;GRMZM2G339499	5
CW	3	173486647	173536798	2.52e-10	0.0281062	3_173511647	GRMZM2G392932	1
CW	4	83948999	90607995	1.73e-09	0.0328729	4_90606244	AC195999.3_FG005;AC196043.3_FG005;AC205376.4_FG003;AC205560.3_FG003;AC212709.3_FG001;AC212709.3_FG002;AC217665.3_FG005;GRMZM2G009019;GRMZM2G015190;GRMZM2G019085;GRMZM2G020081;GRMZM2G039445;GRMZM2G039665;GRMZM2G043162;GRMZM2G058832;GRMZM2G081582;GRMZM2G087323;GRMZM2G104262;GRMZM2G104741;GRMZM2G121258;GRMZM2G129569;GRMZM2G134248;GRMZM2G137413;GRMZM2G138632;GRMZM2G149272;GRMZM2G157019;GRMZM2G159691;…	42
CW	5	2702520	3778964	3.3e-10	0.0337199	5_2762159	GRMZM2G113421;GRMZM2G115476	2
CW	5	5088826	5143543	5.13e-09	0.0243721	5_5113826	GRMZM2G045102;GRMZM2G056547;GRMZM2G065040;GRMZM2G539790	4
CW	6	81902511	81961760	5.24e-09	0.0237978	6_81936760	GRMZM2G013581;GRMZM2G173858;GRMZM2G403609;GRMZM2G529822	4
CW	7	176393750	176801757	3.06e-09	0.0245091	7_176716305	GRMZM2G110952	1
CW	9	1590721	1653820	2.8e-09	0.0246207	9_1615721	GRMZM2G021233;GRMZM2G161175;GRMZM2G355679	3
CW	10	83719232	83772468	6.83e-09	0.0234595	10_83744232	AC206999.1_FG002;AC225176.2_FG003;AC225363.3_FG004;GRMZM2G010599;GRMZM2G021170;GRMZM2G040968;GRMZM2G043983;GRMZM2G072115;GRMZM2G075676;GRMZM2G079944;GRMZM2G091891;GRMZM2G092762;GRMZM2G095810;GRMZM2G095826;GRMZM2G097504;GRMZM2G098677;GRMZM2G098697;GRMZM2G107299;GRMZM2G125304;GRMZM2G126781;GRMZM2G131611;GRMZM2G136344;GRMZM2G136734;GRMZM2G146981;GRMZM2G149969;GRMZM2G151567;GRMZM2G155962;GRMZM2G30413…	41
DTA	1	7997062	8047957	5.24e-09	0.02396	1_8022957	GRMZM2G022470;GRMZM2G091302;GRMZM2G443445;GRMZM2G533147	4
DTA	1	20198355	20252971	3.66e-09	0.0243835	1_20223355	GRMZM2G079256;GRMZM2G435104	2
DTA	1	84356935	95238834	1.45e-11	0.0319981	1_90011933	AC205500.3_FG002;GRMZM2G069317;GRMZM2G116714;GRMZM2G141526;GRMZM2G406746	5
DTA	2	14814631	14864988	9.89e-09	0.0230203	2_14839988	GRMZM2G310465	1
DTA	2	72679452	72732592	7.76e-09	0.0242802	2_72704452	AC196719.3_FG002;GRMZM2G006765;GRMZM2G056500;GRMZM2G065953;GRMZM2G068707;GRMZM2G076394;GRMZM2G076474;GRMZM2G082330;GRMZM2G082714;GRMZM2G083935;GRMZM2G085924;GRMZM2G097802;GRMZM2G101250;GRMZM2G108686;GRMZM2G109879;GRMZM2G113844;GRMZM2G129208;GRMZM2G152079;GRMZM2G158758;GRMZM2G159678;GRMZM2G167658;GRMZM2G168382;GRMZM2G303993;GRMZM2G392672;GRMZM2G399604;GRMZM2G424090;GRMZM2G444762;GRMZM5G878497;GRMZ…	29
DTA	2	212168494	216252713	9.49e-11	0.0327524	2_216046370	GRMZM2G036634;GRMZM2G181649	2
DTA	2	216685616	219995417	5.61e-11	0.0307271	2_218550880	GRMZM2G036634;GRMZM2G181649	2
DTA	2	220489719	220616356	1.77e-10	0.0286276	2_220529764	AC148152.3_FG008	1
DTA	3	155296256	159084979	7.01e-12	0.0465201	3_158779624	GRMZM2G077836;GRMZM2G339499	2
DTA	3	162327080	165170522	3.2e-09	0.0250853	3_165170522	GRMZM2G036905;GRMZM2G114484;GRMZM2G138686	3
DTA	3	188937384	201616391	7.76e-14	0.0393423	3_196909121	GRMZM2G428393	1
DTA	4	191992821	195395191	1.85e-10	0.0284486	4_192447118	AC198699.3_FG004;AC210809.4_FG006;GRMZM2G002555;GRMZM2G004835;GRMZM2G019358;GRMZM2G022538;GRMZM2G027378;GRMZM2G035168;GRMZM2G038365;GRMZM2G053934;GRMZM2G054896;GRMZM2G065655;GRMZM2G094541;GRMZM2G096395;GRMZM2G111886;GRMZM2G117113;GRMZM2G134582;GRMZM2G158163;GRMZM2G321153;GRMZM2G356897;GRMZM2G365644;GRMZM2G427350;GRMZM2G427790;GRMZM2G458728;GRMZM2G461808;GRMZM2G474119;GRMZM5G823318	27
DTA	5	5199146	5798394	1.65e-10	0.0287294	5_5212491	GRMZM2G058364;GRMZM2G326223;GRMZM2G452996;GRMZM2G487136;GRMZM2G539790	5
DTA	5	161096132	161148395	2.94e-09	0.0264733	5_161123395	GRMZM5G827257	1
DTA	8	115127736	122176113	2.23e-16	0.0540186	8_119846233	AC209860.3_FG001;GRMZM2G060045;GRMZM2G073884;GRMZM2G080889;GRMZM2G086464;GRMZM2G093323;GRMZM2G097457;GRMZM2G100229;GRMZM2G106526;GRMZM2G125747;GRMZM2G132577;GRMZM2G158024;GRMZM2G158091;GRMZM2G393436;GRMZM5G852338	15
DTA	8	122224439	126775513	2.75e-20	0.0608518	8_123041391	AC209860.3_FG001;GRMZM2G044343;GRMZM2G064885;GRMZM2G072238;GRMZM2G080889;GRMZM2G086052;GRMZM2G086464;GRMZM2G097457;GRMZM2G132577;GRMZM2G136887;GRMZM2G141277;GRMZM2G409343;GRMZM5G852338	13
DTA	8	127228854	135950888	1.52e-18	0.0548209	8_129938413	AC209860.3_FG001;GRMZM2G010348;GRMZM2G044343;GRMZM2G068091;GRMZM2G072238;GRMZM2G080889;GRMZM2G086464;GRMZM2G097457;GRMZM2G141277	9
DTA	9	5611508	5661564	2.86e-10	0.0346627	9_5636564	GRMZM2G082894;GRMZM2G106917;GRMZM2G141277;GRMZM2G351921	4
DTA	10	28647179	29296272	3.27e-09	0.0247027	10_29220606	GRMZM2G023275;GRMZM2G041055;GRMZM2G072621;GRMZM2G079908;GRMZM2G122941;GRMZM2G137715;GRMZM2G172904;GRMZM2G371316;GRMZM2G371345;GRMZM2G377451;GRMZM2G471362	11
DTS	1	94160922	95198655	1.18e-10	0.0291429	1_95198655	AC198699.3_FG004;AF546187.1_FG011;GRMZM2G053531;GRMZM2G062777;GRMZM2G065478;GRMZM2G076989;GRMZM2G079957;GRMZM2G093038;GRMZM2G117822;GRMZM2G128641;GRMZM2G132450;GRMZM2G141526;GRMZM2G331902;GRMZM2G429807	14
DTS	2	212166577	220327354	2.84e-13	0.0378896	2_215797970	GRMZM2G410812;GRMZM2G453148	2
DTS	3	188433396	210795009	2.09e-13	0.0384263	3_192736471	GRMZM2G428393	1
DTS	3	229669323	230084608	1.29e-10	0.0288849	3_229987829	AC233966.1_FG003;GRMZM2G004054;GRMZM2G108739	3
DTS	4	126084611	127397947	1.04e-10	0.0291937	4_126948233	AC198937.4_FG003;AC205376.4_FG003;AC212709.3_FG001;GRMZM2G019085;GRMZM2G035268;GRMZM2G039665;GRMZM2G047763;GRMZM2G057262;GRMZM2G058832;GRMZM2G061126;GRMZM2G069672;GRMZM2G081538;GRMZM2G081582;GRMZM2G100716;GRMZM2G129569;GRMZM2G134248;GRMZM2G139478;GRMZM2G143357;GRMZM2G147279;GRMZM2G165387;GRMZM2G165778;GRMZM2G179810;GRMZM2G180552;GRMZM2G323287;GRMZM2G346278;GRMZM2G374302;GRMZM2G389948;GRMZM2G41930…	33
DTS	4	136992476	137936719	2.67e-10	0.0280816	4_137936706	AC195999.3_FG005;AC196043.3_FG005;AC205376.4_FG008;AC205496.3_FG002;AC205560.3_FG003;AC212709.3_FG001;AC212709.3_FG002;AC214438.3_FG002;AC216869.3_FG001;AC217665.3_FG005;GRMZM2G009019;GRMZM2G019085;GRMZM2G035268;GRMZM2G043162;GRMZM2G057262;GRMZM2G058832;GRMZM2G061126;GRMZM2G073219;GRMZM2G074307;GRMZM2G081538;GRMZM2G104741;GRMZM2G106673;GRMZM2G114778;GRMZM2G121258;GRMZM2G133563;GRMZM2G137413;GRMZM…	40
DTS	4	191967821	192026200	2.63e-09	0.0283108	4_191998917	GRMZM2G312091;GRMZM2G321153;GRMZM2G356897;GRMZM2G365644;GRMZM5G823318	5
DTS	5	87245396	95138367	7.57e-10	0.029272	5_95126143	AC194937.3_FG004;AC209835.4_FG004;AC212351.4_FG001;GRMZM2G007372;GRMZM2G012690;GRMZM2G018558;GRMZM2G018988;GRMZM2G029065;GRMZM2G043602;GRMZM2G056912;GRMZM2G057642;GRMZM2G068176;GRMZM2G069596;GRMZM2G098298;GRMZM2G111529;GRMZM2G145242;GRMZM2G146677;GRMZM2G148675;GRMZM2G151916;GRMZM2G165945;GRMZM2G312438;GRMZM2G319573;GRMZM2G325014;GRMZM2G325023;GRMZM2G327662;GRMZM2G344163;GRMZM2G373023;GRMZM2G38562…	39
DTS	5	150229511	157089602	7.42e-10	0.0274178	5_150229764	AC192451.3_FG001;AC194937.3_FG004;AC209835.4_FG004;AC213400.4_FG003;GRMZM2G005562;GRMZM2G007372;GRMZM2G011627;GRMZM2G012690;GRMZM2G018558;GRMZM2G018988;GRMZM2G029065;GRMZM2G043602;GRMZM2G056912;GRMZM2G060561;GRMZM2G069596;GRMZM2G085921;GRMZM2G089631;GRMZM2G118737;GRMZM2G126555;GRMZM2G128114;GRMZM2G136296;GRMZM2G136599;GRMZM2G143008;GRMZM2G145242;GRMZM2G148675;GRMZM2G165945;GRMZM2G170742;GRMZM2G17…	44
DTS	8	123015044	123066391	7.03e-09	0.0234009	8_123040078	AC209860.3_FG001;GRMZM2G044343;GRMZM2G064885;GRMZM2G072238;GRMZM2G080889;GRMZM2G086052;GRMZM2G086464;GRMZM2G097457;GRMZM2G132577;GRMZM2G136887;GRMZM2G141277;GRMZM2G409343;GRMZM5G852338	13
DTS	10	13790555	17436859	1.03e-11	0.0324091	10_15399793	GRMZM2G009681;GRMZM2G014376;GRMZM2G064371;GRMZM2G069905;GRMZM2G078508;GRMZM2G088539;GRMZM2G122941;GRMZM2G126781;GRMZM2G146981;GRMZM2G151567;GRMZM2G176042;GRMZM2G305096;GRMZM2G305757;GRMZM2G316665;GRMZM2G334239;GRMZM2G401561;GRMZM2G439884;GRMZM2G485905;GRMZM5G811373;GRMZM5G884600	20
DTS	10	22103570	29227402	3.82e-11	0.0341729	10_29069728	GRMZM2G034811;GRMZM2G072621;GRMZM2G122941;GRMZM2G334239;GRMZM2G336678;GRMZM2G371316;GRMZM2G377451;GRMZM2G471362;GRMZM5G811373	9
DTT	1	21367641	21420973	7.08e-09	0.0234937	1_21392809	GRMZM2G048403;GRMZM2G349380	2
DTT	1	87800804	88492156	6.21e-10	0.0268519	1_87800804	AC198380.3_FG001;GRMZM2G069317;GRMZM2G350793;GRMZM2G425430	4
DTT	1	95121827	95238834	1.5e-09	0.0256513	1_95238834	AC205500.3_FG002;GRMZM2G041028;GRMZM2G067929;GRMZM2G097050;GRMZM2G117822	5
DTT	2	72634228	72710225	4.36e-09	0.0248227	2_72707592	AC196719.3_FG002;GRMZM2G056500;GRMZM2G065953;GRMZM2G067000;GRMZM2G068707;GRMZM2G076394;GRMZM2G076474;GRMZM2G082330;GRMZM2G082714;GRMZM2G083935;GRMZM2G097802;GRMZM2G101250;GRMZM2G108686;GRMZM2G109879;GRMZM2G113844;GRMZM2G129208;GRMZM2G152079;GRMZM2G158758;GRMZM2G159678;GRMZM2G167658;GRMZM2G168382;GRMZM2G303993;GRMZM2G392672;GRMZM2G399604;GRMZM2G424090;GRMZM2G444762;GRMZM5G878497;GRMZM5G895549	28
DTT	2	210418031	213310864	9.94e-10	0.0262374	2_212135578	GRMZM2G046264;GRMZM2G097226;GRMZM2G138479;GRMZM2G158775;GRMZM2G172826;GRMZM2G442458;GRMZM2G453148	7
DTT	2	215753295	219394746	7.67e-12	0.0330122	2_216147720	GRMZM2G181649;GRMZM2G442458;GRMZM2G453148	3
DTT	2	220489719	223553295	2.37e-10	0.0374976	2_220581468	GRMZM2G046894;GRMZM2G054397;GRMZM2G118534;GRMZM2G169749	4
DTT	3	155470037	165173270	5.84e-13	0.0540185	3_158977080	GRMZM2G077836	1
DTT	3	190362115	201608405	5.24e-12	0.0337353	3_201169071	GRMZM2G302873;GRMZM2G428393;GRMZM2G478779	3
DTT	4	191992841	192789411	7.55e-10	0.0265861	4_192447118	AC198699.3_FG004;AC210809.4_FG006;GRMZM2G002555;GRMZM2G004835;GRMZM2G019358;GRMZM2G022538;GRMZM2G027378;GRMZM2G035168;GRMZM2G038365;GRMZM2G053934;GRMZM2G054896;GRMZM2G065655;GRMZM2G094541;GRMZM2G096395;GRMZM2G111886;GRMZM2G117113;GRMZM2G134582;GRMZM2G158163;GRMZM2G321153;GRMZM2G356897;GRMZM2G365644;GRMZM2G427350;GRMZM2G427790;GRMZM2G458728;GRMZM2G461808;GRMZM2G474119;GRMZM5G823318	27
DTT	5	161098346	161148395	1.94e-09	0.0270682	5_161123395	GRMZM5G827257	1
DTT	8	115063018	120681453	4.06e-20	0.0603405	8_119763546	AC209860.3_FG001;GRMZM2G010836;GRMZM2G020096;GRMZM2G044343;GRMZM2G064767;GRMZM2G080889;GRMZM2G086464;GRMZM2G093323;GRMZM2G097457;GRMZM2G100229;GRMZM2G106526;GRMZM2G117754;GRMZM2G125747;GRMZM2G132577;GRMZM2G141277;GRMZM2G158091;GRMZM2G351921;GRMZM2G409343;GRMZM5G827257;GRMZM5G852338;GRMZM5G864166;GRMZM6G741620	22
DTT	8	121234925	131538169	1.61e-23	0.0721911	8_123041457	AC209860.3_FG001;GRMZM2G044343;GRMZM2G064885;GRMZM2G072238;GRMZM2G080889;GRMZM2G086052;GRMZM2G086464;GRMZM2G097457;GRMZM2G132577;GRMZM2G136887;GRMZM2G141277;GRMZM2G409343;GRMZM5G852338	13
DTT	8	132971562	141543739	2.29e-16	0.0480498	8_133370310	GRMZM2G080889;GRMZM2G097457	2
DTT	9	5611508	5661564	2.52e-11	0.0399256	9_5636564	GRMZM2G082894;GRMZM2G106917;GRMZM2G141277;GRMZM2G351921	4
DTT	10	28596652	28816380	6.48e-11	0.0299993	10_28647179	GRMZM2G023275;GRMZM2G023422;GRMZM2G041055;GRMZM2G056697;GRMZM2G072621;GRMZM2G122941;GRMZM2G137715;GRMZM2G170499;GRMZM2G172904;GRMZM2G180720;GRMZM2G471362;GRMZM5G811373	12
ED	1	187101414	187151467	3.34e-09	0.0242466	1_187126414	GRMZM2G042313;GRMZM2G088375;GRMZM2G127429;GRMZM2G429759	4
ED	4	189837324	226980562	3.79e-14	0.0402341	4_197329933	AC198699.3_FG004;AC210809.4_FG006;GRMZM2G019358;GRMZM2G096395;GRMZM2G100766;GRMZM2G111886;GRMZM2G117113;GRMZM2G134582;GRMZM2G312091;GRMZM2G356897;GRMZM2G365644;GRMZM2G427790;GRMZM5G823318;GRMZM5G864363	14
EH	1	7370377	7420467	9.81e-09	0.0237534	1_7395467	GRMZM2G022470;GRMZM2G079256;GRMZM2G085000	3
EH	1	62119737	62170569	2.93e-09	0.0255281	1_62144737	GRMZM2G042084;GRMZM2G123866;GRMZM2G398795;GRMZM2G456149	4
EH	1	95173628	95228328	4.36e-11	0.0317156	1_95198655	AC198699.3_FG004;AF546187.1_FG011;GRMZM2G053531;GRMZM2G062777;GRMZM2G065478;GRMZM2G076989;GRMZM2G079957;GRMZM2G093038;GRMZM2G117822;GRMZM2G128641;GRMZM2G132450;GRMZM2G141526;GRMZM2G331902;GRMZM2G429807	14
EH	1	199902261	199954663	1.07e-08	0.0236512	1_199927261	GRMZM2G002656;GRMZM2G105598;GRMZM2G108008;GRMZM2G310465	4
EH	1	202880575	202930796	4.54e-10	0.0329446	1_202905796	AC217977.3_FG001;GRMZM2G162276;GRMZM2G372293;GRMZM2G373124;GRMZM2G388155	5
EH	1	208622553	211252571	1.52e-10	0.0300886	1_208861916	GRMZM2G073510;GRMZM2G087291;GRMZM2G389570	3
EH	1	237546341	241325932	3.76e-10	0.0284141	1_237637995	GRMZM2G036455;GRMZM2G056306;GRMZM2G059465;GRMZM2G073510;GRMZM2G113239;GRMZM2G115635;GRMZM2G131618;GRMZM2G372293;GRMZM2G388155;GRMZM2G449133;GRMZM2G491096;GRMZM2G507894;GRMZM5G838638;GRMZM5G881779	14
EH	1	241570198	257841134	8.65e-12	0.0340695	1_248797017	GRMZM2G008607;GRMZM2G056306;GRMZM2G072806;GRMZM2G101928;GRMZM2G115646;GRMZM2G131623;GRMZM2G146355;GRMZM2G146616;GRMZM2G325026;GRMZM2G389570;GRMZM5G820163;GRMZM5G821828;GRMZM5G832380	13
EH	2	29960804	31437502	3.73e-12	0.0439914	2_31390402	GRMZM2G031904;GRMZM2G071253;GRMZM2G325131	3
EH	2	216227318	216277713	1.45e-11	0.0341028	2_216252318	GRMZM2G052630;GRMZM2G068091;GRMZM2G081626;GRMZM2G082894;GRMZM2G086464;GRMZM2G088132;GRMZM2G104397;GRMZM2G106917;GRMZM2G140577;GRMZM2G141277;GRMZM2G351921;GRMZM2G378402;GRMZM2G409343;GRMZM5G852338	14
EH	3	117349452	121750956	3.55e-09	0.025318	3_121750805	AC210046.4_FG002;GRMZM2G000076;GRMZM2G000829;GRMZM2G004054;GRMZM2G005205;GRMZM2G010085;GRMZM2G016351;GRMZM2G018793;GRMZM2G031568;GRMZM2G042855;GRMZM2G068947;GRMZM2G080450;GRMZM2G081380;GRMZM2G088727;GRMZM2G103755;GRMZM2G106462;GRMZM2G108527;GRMZM2G128171;GRMZM2G133646;GRMZM2G142836;GRMZM2G163059;GRMZM2G168959;GRMZM2G305264;GRMZM2G326116;GRMZM2G337659;GRMZM2G351599;GRMZM2G381138;GRMZM2G416322;GRMZ…	34
EH	3	133119411	161645096	6.09e-16	0.048496	3_159902111	GRMZM2G047310;GRMZM2G073584;GRMZM2G077836;GRMZM2G179465;GRMZM2G339499;GRMZM2G701801;GRMZM5G843368	7
EH	3	161667932	162481439	1.3e-12	0.0366752	3_161743251	GRMZM2G044856;GRMZM2G059393;GRMZM2G060596;GRMZM2G073584;GRMZM2G701801	5
EH	6	34545111	75858619	2.65e-11	0.0335065	6_69592478	AC205886.3_FG001;AC212225.3_FG001;AC212225.3_FG002;GRMZM2G009792;GRMZM2G014055;GRMZM2G034724;GRMZM2G041442;GRMZM2G089567;GRMZM2G093035;GRMZM2G114692;GRMZM2G119583;GRMZM2G121354;GRMZM2G134020;GRMZM2G140917;GRMZM2G146376;GRMZM2G156578;GRMZM2G161761;GRMZM2G172980;GRMZM2G333875;GRMZM2G358667;GRMZM2G369216;GRMZM2G375015;GRMZM2G378770;GRMZM2G392516;GRMZM2G403828;GRMZM2G414007;GRMZM2G483598;GRMZM2G52982…	32
EH	6	93347241	95490788	1.35e-11	0.0363115	6_95458118	GRMZM2G140209;GRMZM2G328356	2
EH	6	95636492	98039011	1.69e-11	0.0329907	6_95789158	GRMZM2G328356	1
EH	6	112781572	128604020	2.31e-11	0.0329428	6_128602349	GRMZM2G025322;GRMZM2G027333;GRMZM2G085378;GRMZM2G119023;GRMZM2G360339;GRMZM2G386125;GRMZM2G419024	7
EH	7	121205453	121257611	6.2e-10	0.0389253	7_121230453	GRMZM2G028733;GRMZM2G106917;GRMZM2G319747;GRMZM2G365774;GRMZM5G827257	5
EH	8	89900827	89952079	5.1e-11	0.0400887	8_89926207	GRMZM2G012584;GRMZM2G028733;GRMZM2G064767;GRMZM2G064885;GRMZM2G083847;GRMZM2G106917;GRMZM2G155123;GRMZM2G168590;GRMZM2G175150;GRMZM2G365774;GRMZM2G409343;GRMZM2G463133;GRMZM5G804941;GRMZM5G827257;GRMZM5G866832	15
EH	8	112363549	145444548	2.18e-19	0.0598864	8_130423169	GRMZM2G068091;GRMZM2G175150;GRMZM2G177150;GRMZM2G405844;GRMZM2G432128;GRMZM5G820460;GRMZM5G827257	7
EH	9	5611508	5661821	1.81e-12	0.045908	9_5636564	GRMZM2G082894;GRMZM2G106917;GRMZM2G141277;GRMZM2G351921	4
EH	9	14132502	14184704	4.42e-09	0.0272952	9_14157502	GRMZM2G008263;GRMZM2G020156;GRMZM2G069676;GRMZM2G155525;GRMZM2G402714;GRMZM2G700046	6
EL	1	27193933	28476650	1.25e-10	0.0296183	1_27917537	GRMZM2G077389;GRMZM2G103452;GRMZM2G141136;GRMZM2G141152;GRMZM2G150848;GRMZM2G402368;GRMZM5G850027	7
EL	2	35953037	36006328	1.08e-10	0.036893	2_35978037	GRMZM2G009421;GRMZM2G031308;GRMZM2G034975;GRMZM2G048843;GRMZM2G055276;GRMZM2G077307;GRMZM2G078576;GRMZM2G420334	8
EL	2	58277128	61159914	2.71e-10	0.0285592	2_58277135	GRMZM2G068707;GRMZM5G874896	2
EL	3	199633692	205724728	1.23e-10	0.029619	3_202843854	GRMZM2G009421;GRMZM2G078576;GRMZM2G387471;GRMZM5G848696	4
EL	3	221596278	221646339	3.68e-09	0.027411	3_221621278	AC203570.4_FG005;AC203972.3_FG001;AC206999.1_FG002;AC225363.3_FG004;GRMZM2G005938;GRMZM2G021170;GRMZM2G033862;GRMZM2G049641;GRMZM2G054397;GRMZM2G063322;GRMZM2G091316;GRMZM2G094072;GRMZM2G095826;GRMZM2G096090;GRMZM2G096367;GRMZM2G098677;GRMZM2G098697;GRMZM2G115453;GRMZM2G119116;GRMZM2G119127;GRMZM2G131611;GRMZM2G132093;GRMZM2G151567;GRMZM2G319138;GRMZM2G353213;GRMZM2G397785;GRMZM2G432335;GRMZM2G46…	34
EL	5	3744534	3805175	1.73e-10	0.0296469	5_3780140	GRMZM2G056505;GRMZM2G320259;GRMZM2G358076;GRMZM2G362745;GRMZM2G445961;GRMZM2G458867	6
EL	5	179240308	179326998	3.91e-10	0.0281639	5_179243681	GRMZM2G085711	1
EL	7	144115979	144201315	1.31e-11	0.0383622	7_144141055	GRMZM2G095695;GRMZM2G097568;GRMZM2G151905;GRMZM5G813532	4
EL	8	114010276	118057348	1.39e-09	0.0262792	8_118057264	AC209860.3_FG001;GRMZM2G003734;GRMZM2G010348;GRMZM2G010836;GRMZM2G044343;GRMZM2G060824;GRMZM2G065622;GRMZM2G073884;GRMZM2G080889;GRMZM2G086464;GRMZM2G093323;GRMZM2G097457;GRMZM2G100229;GRMZM2G104400;GRMZM2G106526;GRMZM2G118109;GRMZM2G125747;GRMZM2G130784;GRMZM2G132577;GRMZM2G133620;GRMZM2G393436;GRMZM2G409343;GRMZM2G700683;GRMZM5G834260;GRMZM5G852338;GRMZM6G741620	26
EL	8	141675167	146149123	6.06e-11	0.0448735	8_142145540	GRMZM2G069905;GRMZM2G161161	2
EL	8	172234845	172757615	4.71e-10	0.0277176	8_172754104	GRMZM2G016447	1
EL	10	69174800	72971247	4.77e-11	0.0530144	10_69613466	AC225363.3_FG004;GRMZM2G002483;GRMZM2G003765;GRMZM2G009681;GRMZM2G010599;GRMZM2G056697;GRMZM2G077317;GRMZM2G077486;GRMZM2G097504;GRMZM2G098677;GRMZM2G098697;GRMZM2G125304;GRMZM2G126781;GRMZM2G136344;GRMZM2G137715;GRMZM2G310505;GRMZM2G329119;GRMZM2G397785;GRMZM2G420870;GRMZM5G848550	20
EL	10	79798899	99219916	1.59e-14	0.0427365	10_95970822	AC195596.3_FG005;AC203972.3_FG001;AC206999.1_FG002;AC225176.2_FG003;AC225363.3_FG004;GRMZM2G005024;GRMZM2G005938;GRMZM2G006083;GRMZM2G010599;GRMZM2G023275;GRMZM2G033862;GRMZM2G041055;GRMZM2G049641;GRMZM2G060183;GRMZM2G070092;GRMZM2G072223;GRMZM2G072621;GRMZM2G075676;GRMZM2G091316;GRMZM2G093858;GRMZM2G094072;GRMZM2G094352;GRMZM2G095826;GRMZM2G096090;GRMZM2G097504;GRMZM2G102231;GRMZM2G105004;GRMZM2…	52
EL	10	110623212	117347744	1.53e-11	0.0325909	10_116992539	AC199382.3_FG005;AC203972.3_FG001;AC206999.1_FG002;GRMZM2G000261;GRMZM2G010599;GRMZM2G017414;GRMZM2G033862;GRMZM2G040803;GRMZM2G055178;GRMZM2G065176;GRMZM2G072223;GRMZM2G101393;GRMZM2G105004;GRMZM2G109668;GRMZM2G115453;GRMZM2G120657;GRMZM2G125304;GRMZM2G131611;GRMZM2G132093;GRMZM2G151567;GRMZM2G160069;GRMZM2G162531;GRMZM2G304132;GRMZM2G428905;GRMZM2G485905;GRMZM2G525770;GRMZM2G547542;GRMZM5G810727	28
ELL	1	6826185	7072673	2.04e-10	0.0283986	1_6826232	GRMZM2G097929;GRMZM2G443560	2
ELL	1	251772362	254810048	1.34e-11	0.0325857	1_253090525	AC217050.4_FG007;GRMZM5G826838	2
ELL	1	265615539	274946846	1.54e-12	0.0353394	1_274156822	GRMZM2G444623	1
ELL	1	286932052	287096960	4.1e-10	0.0281545	1_287096354	GRMZM2G421493;GRMZM5G869550	2
ELL	2	15997128	17229052	2.38e-09	0.0250292	2_16006672	GRMZM2G075145;GRMZM2G100263;GRMZM2G111975;GRMZM2G448174;GRMZM2G457697	5
ELL	2	56330407	56380569	4.03e-09	0.026532	2_56355474	GRMZM2G042084;GRMZM2G047486;GRMZM2G087944;GRMZM2G379053;GRMZM2G408038	5
ELL	2	165610465	165893277	5.15e-11	0.030341	2_165618693	GRMZM2G051752;GRMZM2G064896;GRMZM2G079127;GRMZM2G111143;GRMZM2G119214;GRMZM2G140078;GRMZM2G141081;GRMZM2G147420;GRMZM2G162737;GRMZM2G165170;GRMZM2G168829;GRMZM2G386125;GRMZM2G427031;GRMZM2G515667	14
ELL	2	211284167	212589631	2.22e-10	0.0323503	2_211958753	GRMZM2G063961;GRMZM5G834303;GRMZM5G865543	3
ELL	4	28868562	29007868	1.72e-10	0.0332158	4_28947235	GRMZM2G308752;GRMZM2G433684;GRMZM2G445478	3
ELL	5	205201899	205621443	9.24e-10	0.0273663	5_205611395	GRMZM2G021864	1
ELL	8	111602759	118958026	2.1e-10	0.0284207	8_112597958	AC196158.3_FG002;AC200099.4_FG003;AC214648.3_FG003;AC234152.1_FG005;GRMZM2G007404;GRMZM2G010836;GRMZM2G014580;GRMZM2G042516;GRMZM2G093323;GRMZM2G106526;GRMZM2G118109;GRMZM2G127844;GRMZM2G130784;GRMZM2G150367;GRMZM2G158024;GRMZM2G158091;GRMZM2G434252;GRMZM5G829396;GRMZM5G860302;GRMZM5G864166;GRMZM6G741620	21
ELW	1	15168521	15741046	5.75e-10	0.0275914	1_15741046	AC208860.3_FG002;GRMZM2G048403;GRMZM2G115077;GRMZM2G320305;GRMZM2G546369	5
ELW	1	249124979	254302698	5.05e-13	0.0378051	1_251503801	AC217050.4_FG007;GRMZM2G146355;GRMZM2G160752	3
ELW	1	271471730	289782331	2.09e-15	0.0458015	1_281173575	GRMZM5G869550	1
ELW	2	4877054	4927366	7.62e-09	0.0239908	2_4902366	GRMZM2G122410	1
ELW	3	7192487	7243193	2.8e-09	0.0287942	3_7218193	GRMZM2G093346;GRMZM2G093422;GRMZM5G895573	3
ELW	4	1983385	4841039	6.83e-36	0.117464	4_3396241	GRMZM2G055467;GRMZM5G879178	2
ELW	4	202037481	203193158	8.14e-10	0.0270978	4_202845004	AC210809.4_FG006;GRMZM2G004835;GRMZM2G019358;GRMZM2G027378;GRMZM2G038365;GRMZM2G045675;GRMZM2G053934;GRMZM2G060896;GRMZM2G071010;GRMZM2G096395;GRMZM2G111886;GRMZM2G127883;GRMZM2G158163;GRMZM2G304132;GRMZM2G312091;GRMZM2G365644;GRMZM2G461808;GRMZM5G823318;GRMZM5G855797;GRMZM5G883545	20
ELW	4	215924344	218857945	2.01e-10	0.0310543	4_216582583	AC210809.4_FG006;GRMZM2G002043;GRMZM2G007854;GRMZM2G012340;GRMZM2G017578;GRMZM2G019358;GRMZM2G022538;GRMZM2G029566;GRMZM2G030265;GRMZM2G034947;GRMZM2G036388;GRMZM2G038335;GRMZM2G038365;GRMZM2G040452;GRMZM2G041060;GRMZM2G045675;GRMZM2G050484;GRMZM2G062772;GRMZM2G065655;GRMZM2G069631;GRMZM2G083309;GRMZM2G090935;GRMZM2G096395;GRMZM2G100766;GRMZM2G111886;GRMZM2G116629;GRMZM2G117113;GRMZM2G121495;GRMZ…	50
ELW	5	4325529	6447667	1.22e-10	0.0299528	5_5198381	GRMZM2G056547;GRMZM2G058364;GRMZM2G065040;GRMZM2G487136;GRMZM2G539790	5
ELW	5	178075912	180140918	8.42e-10	0.0283179	5_178881419	GRMZM2G085711	1
ELW	5	200826749	201932357	4.18e-10	0.0280675	5_201928588	GRMZM2G000614;GRMZM2G056088;GRMZM2G122811;GRMZM2G152496;GRMZM2G434506	5
ELW	7	8064077	8199263	7.86e-10	0.0274212	7_8068943	GRMZM2G125337	1
ELW	8	5854847	6159565	1.89e-09	0.0259679	8_6063050	AC234528.1_FG001;GRMZM2G035853;GRMZM2G076114;GRMZM2G113603	4
ELW	8	71483696	71551449	3.88e-09	0.0250663	8_71524646	AC187551.3_FG002;GRMZM2G001421;GRMZM2G009719;GRMZM2G014580;GRMZM2G023840;GRMZM2G044246;GRMZM2G048611;GRMZM2G051528;GRMZM2G103479;GRMZM2G104133;GRMZM2G118109;GRMZM2G119169;GRMZM2G122003;GRMZM2G123104;GRMZM2G123143;GRMZM2G123774;GRMZM2G133070;GRMZM2G162727;GRMZM2G371670;GRMZM2G406715;GRMZM2G428628;GRMZM2G464891;GRMZM2G570035;GRMZM2G700476;GRMZM5G809361;GRMZM5G834286;GRMZM5G868959;GRMZM5G891558	28
ELW	8	86401275	90476950	5.13e-10	0.027794	8_90476813	AC193479.2_FG002;AC196158.3_FG002;AC200099.4_FG003;AC209860.3_FG001;AC234185.1_FG004;GRMZM2G004703;GRMZM2G008464;GRMZM2G012901;GRMZM2G020291;GRMZM2G044246;GRMZM2G056079;GRMZM2G060824;GRMZM2G063144;GRMZM2G073888;GRMZM2G077546;GRMZM2G080889;GRMZM2G086464;GRMZM2G093323;GRMZM2G097457;GRMZM2G098679;GRMZM2G106526;GRMZM2G112336;GRMZM2G125337;GRMZM2G125747;GRMZM2G125893;GRMZM2G153582;GRMZM2G158024;GRMZM2…	37
ELW	9	142873863	142924857	1.74e-09	0.0260665	9_142898900	GRMZM2G044180;GRMZM2G093346;GRMZM5G869762	3
ELW	9	147140074	147193921	3.94e-10	0.0322287	9_147167691	GRMZM2G314412	1
ERN	3	1476522	7781380	1.66e-13	0.0373457	3_5986383	GRMZM2G140107;GRMZM2G380784	2
ERN	3	188892826	199346053	1.41e-10	0.0360739	3_188892826	AC194591.2_FG005;GRMZM2G035276;GRMZM2G146778;GRMZM2G370302;GRMZM5G800973	5
ERN	4	45123128	45173145	2.69e-09	0.0241632	4_45148136	AC196043.3_FG005;AC205376.4_FG008;AC205496.3_FG002;AC216869.3_FG001;GRMZM2G008730;GRMZM2G009019;GRMZM2G018022;GRMZM2G035268;GRMZM2G057262;GRMZM2G059618;GRMZM2G073219;GRMZM2G100225;GRMZM2G121258;GRMZM2G122076;GRMZM2G133563;GRMZM2G165387;GRMZM2G172834;GRMZM2G179810;GRMZM2G366392;GRMZM2G384871;GRMZM2G433684;GRMZM2G476515;GRMZM2G505197;GRMZM2G702476;GRMZM2G702522;GRMZM5G815851;GRMZM5G845532;GRMZM5G84…	29
ERN	4	154715087	158367375	1.55e-09	0.0257408	4_154715087	AC187885.3_FG002;AC197047.3_FG001;AC205496.3_FG002;GRMZM2G059618;GRMZM2G100225;GRMZM2G109830;GRMZM2G133563;GRMZM2G375733;GRMZM2G476515;GRMZM5G815851	10
ERN	4	189398741	215633710	3.61e-19	0.0554916	4_202031604	AC210809.4_FG006;GRMZM2G018707;GRMZM2G019358;GRMZM2G027378;GRMZM2G038335;GRMZM2G038365;GRMZM2G052920;GRMZM2G056773;GRMZM2G071010;GRMZM2G096395;GRMZM2G117113;GRMZM2G154442;GRMZM2G156238;GRMZM2G158163;GRMZM2G173257;GRMZM2G312091;GRMZM2G332801;GRMZM2G356897;GRMZM2G365644;GRMZM2G458728;GRMZM2G461808;GRMZM5G823318;GRMZM5G824336;GRMZM5G866099;GRMZM5G883545;GRMZM5G885710	26
ERN	5	12381637	12433310	4.15e-09	0.0236266	5_12406637	GRMZM2G045102;GRMZM2G056547;GRMZM5G856076	3
ERN	5	132261862	132311889	7.02e-09	0.0270612	5_132286889	GRMZM2G017578;GRMZM2G180060;GRMZM2G181491;GRMZM2G312091;GRMZM2G321153	5
ERN	6	10806080	10856100	7.53e-09	0.0246174	6_10831080	AC210809.4_FG006;GRMZM2G002043;GRMZM2G002555;GRMZM2G004835;GRMZM2G017578;GRMZM2G018707;GRMZM2G019358;GRMZM2G022538;GRMZM2G027378;GRMZM2G029058;GRMZM2G034947;GRMZM2G038365;GRMZM2G040452;GRMZM2G046816;GRMZM2G051502;GRMZM2G052920;GRMZM2G053934;GRMZM2G056773;GRMZM2G062772;GRMZM2G066222;GRMZM2G069631;GRMZM2G071010;GRMZM2G094541;GRMZM2G096395;GRMZM2G100766;GRMZM2G111886;GRMZM2G116376;GRMZM2G117113;GRMZ…	58
ERN	6	117181375	117235887	6.61e-09	0.0229763	6_117235887	GRMZM2G037648;GRMZM2G167630;GRMZM5G842484;GRMZM5G873765	4
ERN	7	3429476	3480634	4.87e-09	0.0233608	7_3455634	GRMZM5G826321	1
ERN	9	24877839	24928304	3.41e-09	0.0245547	9_24902839	AC234156.1_FG005;GRMZM2G002286;GRMZM2G005347;GRMZM2G017578;GRMZM2G034947;GRMZM2G071010;GRMZM2G073199;GRMZM2G079436;GRMZM2G087094;GRMZM2G096395;GRMZM2G098527;GRMZM2G137176;GRMZM2G173684;GRMZM2G321153;GRMZM2G363038;GRMZM5G821392;GRMZM5G893619	17
ERN	10	138833693	140509083	2.68e-12	0.0335178	10_140508956	GRMZM2G344279	1
ERN	10	145612363	145832175	2.12e-10	0.0275824	10_145627772	GRMZM2G052412;GRMZM2G063632;GRMZM2G317728	3
EW	2	21003387	21056092	9.59e-10	0.0264351	2_21030757	GRMZM2G064885;GRMZM2G150710	2
EW	5	2760562	3778964	4.04e-13	0.0449527	5_2762159	GRMZM2G113421;GRMZM2G115476	2
EW	5	4009178	4690067	7.49e-09	0.0287331	5_4157104	GRMZM2G045102;GRMZM2G056547;GRMZM2G115476	3
EW	5	5107723	5331804	9.65e-10	0.0306692	5_5113287	GRMZM2G045102;GRMZM2G056547;GRMZM2G539790	3
KNPE	4	198997087	209026205	5.34e-11	0.0307448	4_202399662	AC210809.4_FG006;GRMZM2G002043;GRMZM2G018707;GRMZM2G019358;GRMZM2G022538;GRMZM2G027378;GRMZM2G038335;GRMZM2G038365;GRMZM2G045675;GRMZM2G051502;GRMZM2G052920;GRMZM2G053934;GRMZM2G056773;GRMZM2G071010;GRMZM2G096395;GRMZM2G100766;GRMZM2G117113;GRMZM2G134582;GRMZM2G154442;GRMZM2G156238;GRMZM2G158163;GRMZM2G173257;GRMZM2G174673;GRMZM2G312091;GRMZM2G356897;GRMZM2G365644;GRMZM2G458728;GRMZM2G461808;GRMZ…	39
KNPR	2	35953037	36006328	8.92e-10	0.0339545	2_35978037	GRMZM2G009421;GRMZM2G031308;GRMZM2G034975;GRMZM2G048843;GRMZM2G055276;GRMZM2G077307;GRMZM2G078576;GRMZM2G420334	8
KNPR	2	59400998	59459969	3.35e-09	0.0251333	2_59429713	GRMZM2G015610;GRMZM2G018223;GRMZM2G087944;GRMZM2G408038;GRMZM5G854138	5
KNPR	2	73369212	73441006	3.3e-10	0.0315917	2_73371418	GRMZM2G015610;GRMZM2G018813;GRMZM2G068707;GRMZM2G087507;GRMZM2G108686;GRMZM2G147158;GRMZM2G159678;GRMZM2G386125;GRMZM2G427031;GRMZM5G816552;GRMZM5G874734	11
KNPR	3	199633692	204715005	3.07e-10	0.0285203	3_204545884	GRMZM2G009421;GRMZM2G137174;GRMZM2G387471	3
KNPR	5	176932663	179136456	1.2e-09	0.026884	5_176932851	GRMZM2G085711	1
KNPR	5	205392244	205448234	1.2e-09	0.0293418	5_205392244	GRMZM2G459432	1
KNPR	6	81840698	81893155	4.41e-09	0.0250052	6_81865698	GRMZM2G013581;GRMZM2G050701;GRMZM2G173858;GRMZM2G178756;GRMZM2G403609;GRMZM2G529822	6
KNPR	6	85299577	85350022	1.84e-09	0.0260896	6_85324996	AC195596.3_FG005;AC203570.4_FG005;AC225363.3_FG004;GRMZM2G005024;GRMZM2G005938;GRMZM2G006083;GRMZM2G010599;GRMZM2G021170;GRMZM2G021864;GRMZM2G033862;GRMZM2G041055;GRMZM2G041454;GRMZM2G042164;GRMZM2G043983;GRMZM2G049641;GRMZM2G054397;GRMZM2G060183;GRMZM2G063322;GRMZM2G072621;GRMZM2G077317;GRMZM2G081949;GRMZM2G089163;GRMZM2G091316;GRMZM2G093858;GRMZM2G094352;GRMZM2G096367;GRMZM2G098677;GRMZM2G09869…	49
KNPR	10	81972698	99218180	8.45e-11	0.0308883	10_90129350	AC195596.3_FG005;GRMZM2G005938;GRMZM2G006083;GRMZM2G007628;GRMZM2G023275;GRMZM2G033862;GRMZM2G041055;GRMZM2G049641;GRMZM2G060183;GRMZM2G072621;GRMZM2G091316;GRMZM2G094352;GRMZM2G115453;GRMZM2G125304;GRMZM2G126781;GRMZM2G149969;GRMZM2G151567;GRMZM2G301246;GRMZM2G305757;GRMZM2G401561;GRMZM2G455290;GRMZM2G476555;GRMZM2G485905;GRMZM5G811268;GRMZM5G816432	25
KWPE	2	21002909	21059247	8.23e-11	0.0305355	2_21028719	GRMZM2G064885;GRMZM2G150710	2
KWPE	5	3405158	3554883	1.17e-10	0.0312694	5_3406447	GRMZM2G113421;GRMZM2G115476	2
KWPE	5	5407535	5458301	1.08e-08	0.0238058	5_5433301	GRMZM2G539790	1
LNAE	1	39237748	51007843	3.07e-12	0.0358584	1_40157867	GRMZM2G017299	1
LNAE	1	56281926	56331946	4.9e-09	0.0250857	1_56306946	GRMZM2G046382;GRMZM2G046679;GRMZM2G103382;GRMZM2G165613;GRMZM2G444378	5
LNAE	1	99936700	107623230	2.36e-10	0.0333926	1_107601361	AC195806.3_FG001;AF546187.1_FG011;GRMZM2G519736;GRMZM5G873675	4
LNAE	1	178512261	179983501	3.1e-09	0.0304471	1_178512261	GRMZM2G128444	1
LNAE	1	182086292	182136449	2.3e-09	0.026173	1_182111292	AC210517.3_FG003;GRMZM2G022804;GRMZM2G039238;GRMZM2G051114;GRMZM2G066293;GRMZM2G173358;GRMZM2G326643;GRMZM2G343856;GRMZM2G350793;GRMZM2G406746;GRMZM2G448927;GRMZM2G449779;GRMZM2G478212;GRMZM2G700571;GRMZM5G818983;GRMZM5G841743;GRMZM5G848520	17
LNAE	1	196160816	198504915	1.23e-11	0.0342679	1_196718983	GRMZM2G090163;GRMZM2G310465;GRMZM2G450939	3
LNAE	1	203754687	207213481	2.7e-11	0.0331601	1_206643741	GRMZM2G056116;GRMZM2G090163;GRMZM2G157743;GRMZM2G457697	4
LNAE	1	286203280	286253295	4.59e-09	0.0263879	1_286228295	GRMZM2G028733;GRMZM2G044343;GRMZM2G056306;GRMZM2G064885;GRMZM2G322728;GRMZM5G817173;GRMZM5G844748;GRMZM5G898597	8
LNAE	2	17285194	26846767	1.49e-13	0.040386	2_23254291	GRMZM2G015844;GRMZM2G028640;GRMZM2G148147;GRMZM2G162274	4
LNAE	3	200457198	200507906	6.96e-09	0.0287773	3_200482906	GRMZM2G055089	1
LNAE	5	6870447	7367690	1.58e-09	0.0268658	5_6872877	GRMZM2G028452;GRMZM2G173718;GRMZM2G561444	3
LNAE	5	210169506	210223880	3.99e-09	0.0255828	5_210198320	GRMZM2G306216	1
LNAE	8	28510094	28685631	3.85e-10	0.0344128	8_28512299	GRMZM2G028570;GRMZM2G068091;GRMZM2G073884;GRMZM2G093323;GRMZM2G158024;GRMZM2G158091;GRMZM2G393436;GRMZM5G807767;GRMZM6G514393	9
LNAE	8	124711079	147628128	8.86e-12	0.0343953	8_136490298	AC209860.3_FG001;GRMZM2G058745;GRMZM2G082894;GRMZM5G827257;GRMZM5G835418	5
LNAE	9	10128415	11849331	2.2e-09	0.0304198	9_10128439	GRMZM2G481231	1
LNAE	9	34709990	34761718	5.49e-10	0.0292276	9_34736718	AC185217.3_FG007;AC234180.1_FG002;AC235539.1_FG001;GRMZM2G016393;GRMZM2G017982;GRMZM2G019872;GRMZM2G028413;GRMZM2G031941;GRMZM2G034015;GRMZM2G034061;GRMZM2G035732;GRMZM2G036826;GRMZM2G036921;GRMZM2G040605;GRMZM2G047867;GRMZM2G049076;GRMZM2G056078;GRMZM2G056109;GRMZM2G056166;GRMZM2G084116;GRMZM2G100103;GRMZM2G102322;GRMZM2G104269;GRMZM2G110582;GRMZM2G110862;GRMZM2G113532;GRMZM2G114672;GRMZM2G14894…	50
LNAE	9	47632812	47683643	3.27e-09	0.0259183	9_47658643	AC185217.3_FG007;AC218943.3_FG002;AC234180.1_FG002;AC235539.1_FG001;GRMZM2G016393;GRMZM2G017982;GRMZM2G019051;GRMZM2G028413;GRMZM2G030252;GRMZM2G031941;GRMZM2G034015;GRMZM2G034061;GRMZM2G035732;GRMZM2G036826;GRMZM2G036921;GRMZM2G042080;GRMZM2G042084;GRMZM2G047867;GRMZM2G050333;GRMZM2G051890;GRMZM2G054465;GRMZM2G056109;GRMZM2G056166;GRMZM2G057602;GRMZM2G057983;GRMZM2G060522;GRMZM2G062066;GRMZM2G07…	59
LNAE	9	48120044	56114536	3.14e-11	0.0330594	9_50543215	AC185217.3_FG007;AC218943.3_FG002;AC234180.1_FG002;AC235539.1_FG001;GRMZM2G016393;GRMZM2G017982;GRMZM2G019051;GRMZM2G028413;GRMZM2G031941;GRMZM2G034015;GRMZM2G034061;GRMZM2G035732;GRMZM2G036826;GRMZM2G036921;GRMZM2G042080;GRMZM2G042084;GRMZM2G047867;GRMZM2G051890;GRMZM2G054465;GRMZM2G056109;GRMZM2G057983;GRMZM2G060522;GRMZM2G079484;GRMZM2G084116;GRMZM2G094497;GRMZM2G099745;GRMZM2G102322;GRMZM2G10…	50
LNAE	9	62851032	72663653	3.73e-10	0.0309521	9_66674658	AC185217.3_FG007;AC234180.1_FG002;AC235539.1_FG001;GRMZM2G016393;GRMZM2G017982;GRMZM2G019051;GRMZM2G019872;GRMZM2G028413;GRMZM2G030252;GRMZM2G031941;GRMZM2G033175;GRMZM2G034061;GRMZM2G035732;GRMZM2G036921;GRMZM2G040605;GRMZM2G042080;GRMZM2G042084;GRMZM2G049811;GRMZM2G050333;GRMZM2G050641;GRMZM2G051890;GRMZM2G056109;GRMZM2G057602;GRMZM2G057983;GRMZM2G058026;GRMZM2G060522;GRMZM2G072435;GRMZM2G07948…	68
LNBE	1	62144737	64992223	6.25e-12	0.0366898	1_64836408	GRMZM2G123866;GRMZM2G398795;GRMZM2G456149	3
LNBE	1	65421275	66815605	3.54e-10	0.0330897	1_66813486	GRMZM2G123866;GRMZM2G343636;GRMZM2G351248;GRMZM2G398795	4
LNBE	1	95198628	99936375	9.69e-11	0.0302176	1_95198655	AC198699.3_FG004;AF546187.1_FG011;GRMZM2G053531;GRMZM2G062777;GRMZM2G065478;GRMZM2G076989;GRMZM2G079957;GRMZM2G093038;GRMZM2G117822;GRMZM2G128641;GRMZM2G132450;GRMZM2G141526;GRMZM2G331902;GRMZM2G429807	14
LNBE	1	241850845	242630638	1.94e-09	0.0258866	1_242627395	GRMZM2G036455;GRMZM2G056306;GRMZM2G113239;GRMZM2G115635;GRMZM2G131618;GRMZM2G491096;GRMZM2G507894;GRMZM5G838638;GRMZM5G842970;GRMZM5G877884	10
LNBE	1	263041185	263091198	3.82e-09	0.025082	1_263066185	GRMZM2G046430;GRMZM2G166999;GRMZM2G416388	3
LNBE	2	31361462	31433709	3.49e-09	0.0251355	2_31386462	GRMZM2G018108;GRMZM2G046244;GRMZM2G065692;GRMZM2G347767;GRMZM5G854138	5
LNBE	2	115919547	115972690	2.16e-10	0.0306448	2_115944547	AC203535.4_FG004;GRMZM2G004946;GRMZM2G019090;GRMZM2G031167;GRMZM2G044856;GRMZM2G047310;GRMZM2G059393;GRMZM2G065245;GRMZM2G073584;GRMZM2G078320;GRMZM2G093347;GRMZM2G103342;GRMZM2G106493;GRMZM2G118241;GRMZM2G169382;GRMZM2G171390;GRMZM2G179465;GRMZM2G396550;GRMZM2G479112;GRMZM2G481548;GRMZM2G701689;GRMZM2G701801;GRMZM5G843368;GRMZM5G856076;GRMZM5G877336	25
LNBE	2	216227318	216277713	2.99e-12	0.0365878	2_216252318	GRMZM2G052630;GRMZM2G068091;GRMZM2G081626;GRMZM2G082894;GRMZM2G086464;GRMZM2G088132;GRMZM2G104397;GRMZM2G106917;GRMZM2G140577;GRMZM2G141277;GRMZM2G351921;GRMZM2G378402;GRMZM2G409343;GRMZM5G852338	14
LNBE	3	133232687	159865694	5.09e-14	0.0582555	3_150104137	GRMZM2G060596;GRMZM2G077836;GRMZM2G144885;GRMZM2G151997;GRMZM2G339499;GRMZM5G856076;GRMZM5G891834	7
LNBE	4	143700636	143751203	2.04e-10	0.0380314	4_143726203	GRMZM2G334556;GRMZM2G365774	2
LNBE	6	108483325	112399484	3.77e-09	0.0249704	6_108503110	GRMZM2G083515;GRMZM2G130749;GRMZM2G167630;GRMZM2G409407;GRMZM2G451179	5
LNBE	7	17710285	17760309	3.95e-10	0.0281935	7_17735309	GRMZM2G015959;GRMZM2G050800;GRMZM2G066784;GRMZM2G100372;GRMZM2G163658	5
LNBE	7	121205453	121257560	5.03e-10	0.0311992	7_121232560	AC202915.3_FG002;GRMZM2G012584;GRMZM2G028733;GRMZM2G046037;GRMZM2G058745;GRMZM2G060045;GRMZM2G064767;GRMZM2G064885;GRMZM2G080191;GRMZM2G082707;GRMZM2G083847;GRMZM2G106917;GRMZM2G155123;GRMZM2G168590;GRMZM2G175150;GRMZM2G365774;GRMZM2G463133;GRMZM5G804941;GRMZM5G827257;GRMZM5G835418;GRMZM5G852338;GRMZM6G198866	22
LNBE	7	124221675	124274708	5.12e-10	0.0277772	7_124249623	GRMZM5G831486	1
LNBE	8	94305779	102546707	3.21e-12	0.0381618	8_101748661	GRMZM2G008464;GRMZM2G104133;GRMZM2G131152;GRMZM2G163923;GRMZM2G319747;GRMZM2G422641	6
LNBE	8	102569101	102851594	1.37e-10	0.0297017	8_102581702	AC200099.4_FG003;AC200099.4_FG006;GRMZM2G014580;GRMZM2G028570;GRMZM2G073884;GRMZM2G093323;GRMZM2G158024;GRMZM2G306851;GRMZM2G315125;GRMZM2G351775;GRMZM2G445461;GRMZM2G449496;GRMZM2G700443;GRMZM2G700683;GRMZM5G804181;GRMZM5G820808;GRMZM5G826765;GRMZM5G873249	18
LNBE	8	107870846	138524251	6.25e-21	0.0670815	8_129908088	GRMZM2G044343;GRMZM2G080889;GRMZM2G097457;GRMZM2G136887	4
LNBE	8	140613492	145434540	4.87e-16	0.0524318	8_141345720	GRMZM2G050800	1
LNBE	8	157552726	162080116	2.1e-10	0.0290266	8_157565326	GRMZM2G025817;GRMZM2G029868;GRMZM2G063672;GRMZM2G175150;GRMZM2G375085;GRMZM5G804941	6
LNBE	9	5611508	5662177	3.89e-12	0.0431904	9_5636508	GRMZM2G082894;GRMZM2G106917;GRMZM2G141277;GRMZM2G351921	4
LNBE	9	62229100	62283064	5.92e-13	0.0377909	9_62257054	AC191317.3_FG009;GRMZM2G015959;GRMZM2G025459;GRMZM2G035202;GRMZM2G036980;GRMZM2G050625;GRMZM2G050800;GRMZM2G054247;GRMZM2G066784;GRMZM2G068091;GRMZM2G077546;GRMZM2G080851;GRMZM2G100372;GRMZM2G119256;GRMZM2G141277;GRMZM2G163658;GRMZM2G405844;GRMZM2G473111;GRMZM5G874500;GRMZM6G741620	20
PH	1	6529713	7990680	3.86e-11	0.0330797	1_7967850	GRMZM2G097929;GRMZM2G473182;GRMZM5G880720	3
PH	1	201663039	213035955	3.34e-13	0.044877	1_211205102	AC206031.3_FG007;GRMZM2G123896;GRMZM2G136443;GRMZM2G179733;GRMZM2G314171;GRMZM5G821828	6
PH	1	222773350	257858162	4.76e-15	0.0448235	1_248796914	GRMZM2G056306;GRMZM2G101928;GRMZM2G146616;GRMZM2G325026;GRMZM5G820163	5
PH	1	278691127	292402643	5.12e-11	0.0311867	1_292402539	GRMZM2G087101	1
PH	2	30888520	30944276	6.06e-10	0.0300679	2_30919276	AC206165.3_FG019;GRMZM2G102356;GRMZM2G111603;GRMZM5G813244	4
PH	2	104282565	104333069	2.72e-10	0.0299364	2_104308069	GRMZM2G056306;GRMZM2G115646;GRMZM2G147145;GRMZM2G347767;GRMZM5G829103	5
PH	3	151199869	156227438	2.33e-10	0.0288227	3_153895209	AC230011.2_FG002;GRMZM2G031167;GRMZM2G059393;GRMZM2G073584;GRMZM2G077836;GRMZM2G093347;GRMZM2G118241;GRMZM2G144885;GRMZM2G151997;GRMZM5G856076;GRMZM5G891834	11
PH	4	198315633	201912162	9.28e-10	0.0312268	4_198315633	AC210809.4_FG006;GRMZM2G000576;GRMZM2G002043;GRMZM2G002555;GRMZM2G019358;GRMZM2G027378;GRMZM2G038365;GRMZM2G040559;GRMZM2G045675;GRMZM2G051502;GRMZM2G052920;GRMZM2G053934;GRMZM2G054896;GRMZM2G056773;GRMZM2G071010;GRMZM2G094541;GRMZM2G096395;GRMZM2G100766;GRMZM2G111886;GRMZM2G138964;GRMZM2G154442;GRMZM2G158163;GRMZM2G173257;GRMZM2G312091;GRMZM2G356897;GRMZM2G365644;GRMZM2G427350;GRMZM2G461808;GRMZ…	34
PH	5	156679837	160698833	1.25e-10	0.0299266	5_156946316	AC194937.3_FG004;GRMZM2G012865;GRMZM2G020840;GRMZM2G326111;GRMZM2G466549;GRMZM5G868908	6
PH	5	189859718	189964020	1.96e-10	0.0333374	5_189962276	AC191070.3_FG006	1
PH	6	69588816	75858619	2.12e-10	0.0362313	6_71357373	AC185130.2_FG004;AC196795.4_FG009;AC205886.3_FG001;AC212225.3_FG001;AC212225.3_FG002;GRMZM2G002115;GRMZM2G003461;GRMZM2G009792;GRMZM2G012977;GRMZM2G014055;GRMZM2G034724;GRMZM2G041442;GRMZM2G063082;GRMZM2G069162;GRMZM2G076943;GRMZM2G089400;GRMZM2G089567;GRMZM2G093035;GRMZM2G093320;GRMZM2G096876;GRMZM2G114692;GRMZM2G119583;GRMZM2G121354;GRMZM2G122520;GRMZM2G134020;GRMZM2G140917;GRMZM2G145262;GRMZM2…	53
PH	6	91732404	98046792	8.16e-15	0.0435238	6_96700419	GRMZM2G043115	1
PH	6	111646633	122336920	2.5e-10	0.0300034	6_112781327	GRMZM2G386125	1
PH	7	120211850	120261860	7.33e-09	0.02408	7_120236860	GRMZM2G421541;GRMZM2G480256	2
PH	8	111895724	138635638	8.92e-11	0.0305722	8_134211257	GRMZM2G177150;GRMZM2G432128;GRMZM5G827257	3
PH	9	14132502	14183945	3e-09	0.0278234	9_14158945	GRMZM2G008263;GRMZM2G020156;GRMZM2G069676	3
SAI	2	197176889	206619083	2.16e-10	0.0294248	2_205354833	GRMZM2G002918;GRMZM2G002921;GRMZM2G112839;GRMZM2G129031;GRMZM2G158775;GRMZM2G453148	6
SAI	2	221565901	221616181	1.68e-09	0.0260537	2_221591141	AC194970.5_FG005;AC205673.3_FG006;AC233910.1_FG010;GRMZM2G001820;GRMZM2G002807;GRMZM2G007060;GRMZM2G013892;GRMZM2G022266;GRMZM2G034113;GRMZM2G034471;GRMZM2G042712;GRMZM2G042741;GRMZM2G078480;GRMZM2G082330;GRMZM2G087870;GRMZM2G097226;GRMZM2G105250;GRMZM2G117865;GRMZM2G129031;GRMZM2G130854;GRMZM2G137944;GRMZM2G140116;GRMZM2G158679;GRMZM2G158775;GRMZM2G168706;GRMZM2G171707;GRMZM2G172826;GRMZM2G17950…	41
SAI	5	3405008	3662930	4.52e-10	0.0281019	5_3662930	GRMZM2G115476;GRMZM2G358076;GRMZM2G362745;GRMZM2G458867	4
SAI	8	121393011	133485432	1.2e-11	0.0331173	8_122004197	GRMZM2G018901;GRMZM2G028733;GRMZM2G060045;GRMZM2G064767;GRMZM2G064885;GRMZM2G083847;GRMZM2G094039;GRMZM2G103546;GRMZM2G168590;GRMZM2G175150;GRMZM2G409343;GRMZM2G456835;GRMZM2G463133;GRMZM5G804941;GRMZM5G827257;GRMZM5G835418;GRMZM5G852338;GRMZM5G866832;GRMZM6G198866	19
SAI	10	10615130	10673673	5.65e-10	0.0357026	10_10648104	GRMZM2G064371;GRMZM2G176042;GRMZM2G401561	3
STI	1	8739052	8987741	1.86e-09	0.0253842	1_8739052	GRMZM2G022470;GRMZM2G097929;GRMZM2G139123	3
STI	1	288965109	291631612	1.18e-09	0.0268233	1_289561180	GRMZM2G036605;GRMZM5G866121	2
STI	2	137311007	138010041	2.15e-10	0.0324077	2_137397885	GRMZM2G113844;GRMZM2G353091;GRMZM2G392672;GRMZM2G399604;GRMZM5G895549	5
STI	2	158365424	158415449	8.42e-10	0.026488	2_158390424	GRMZM2G703247	1
STI	2	193279088	209407884	7.45e-15	0.0433513	2_205354833	GRMZM2G002918;GRMZM2G002921;GRMZM2G112839;GRMZM2G129031;GRMZM2G453148	5
STI	2	217219491	217671517	7.29e-12	0.0350674	2_217285401	GRMZM2G119203;GRMZM2G119209;GRMZM2G181649;GRMZM2G410812	4
STI	2	221519745	221746217	4.17e-13	0.0372871	2_221591141	AC194970.5_FG005;AC205673.3_FG006;AC233910.1_FG010;GRMZM2G001820;GRMZM2G002807;GRMZM2G007060;GRMZM2G013892;GRMZM2G022266;GRMZM2G034113;GRMZM2G034471;GRMZM2G042712;GRMZM2G042741;GRMZM2G078480;GRMZM2G082330;GRMZM2G087870;GRMZM2G097226;GRMZM2G105250;GRMZM2G117865;GRMZM2G129031;GRMZM2G130854;GRMZM2G137944;GRMZM2G140116;GRMZM2G158679;GRMZM2G158775;GRMZM2G168706;GRMZM2G171707;GRMZM2G172826;GRMZM2G17950…	41
STI	2	226889412	226992607	6.52e-10	0.0268271	2_226992607	GRMZM2G018974;GRMZM2G046894;GRMZM2G444378	3
STI	5	3050337	3550926	1.13e-10	0.0292923	5_3405375	GRMZM2G115476;GRMZM2G358076;GRMZM2G362745;GRMZM2G445961	4
STI	5	9340025	9913897	1.94e-09	0.0253563	5_9341180	GRMZM2G469771	1
STI	8	89374936	93033067	6.08e-10	0.035118	8_92680691	AC196158.3_FG002;AC200099.4_FG003;AC209860.3_FG001;GRMZM2G004703;GRMZM2G014580;GRMZM2G015906;GRMZM2G020291;GRMZM2G060824;GRMZM2G072238;GRMZM2G073884;GRMZM2G073888;GRMZM2G080889;GRMZM2G086464;GRMZM2G093323;GRMZM2G097457;GRMZM2G106526;GRMZM2G114588;GRMZM2G125747;GRMZM2G130784;GRMZM2G153582;GRMZM2G158024;GRMZM2G158091;GRMZM2G158818;GRMZM2G162450;GRMZM2G165567;GRMZM2G353834;GRMZM2G393436;GRMZM2G43425…	32
STI	8	117632107	128484460	9.91e-14	0.0394641	8_123042123	AC209860.3_FG001;GRMZM2G010348;GRMZM2G044343;GRMZM2G064885;GRMZM2G072238;GRMZM2G080889;GRMZM2G086052;GRMZM2G086464;GRMZM2G096029;GRMZM2G097457;GRMZM2G132577;GRMZM2G136887;GRMZM2G141277;GRMZM2G409343;GRMZM5G852338	15
STI	8	128878964	141829832	5.12e-16	0.0480483	8_129908088	GRMZM2G044343;GRMZM2G072238;GRMZM2G080889;GRMZM2G097457;GRMZM2G136887;GRMZM2G141277	6
STI	10	10615130	10696574	2.29e-11	0.0391207	10_10648104	GRMZM2G064371;GRMZM2G176042;GRMZM2G401561	3
TBN	1	89169992	99495185	1.84e-11	0.0320742	1_97409291	GRMZM2G062777;GRMZM2G063988;GRMZM2G076989;GRMZM2G117822;GRMZM2G469371;GRMZM5G819500;GRMZM5G848520	7
TBN	1	102915323	104999824	1.3e-10	0.0337855	1_104772301	AC195806.3_FG001;AF546187.1_FG011;GRMZM2G015143;GRMZM2G053531;GRMZM2G062788;GRMZM2G063988;GRMZM2G076766;GRMZM2G076989;GRMZM2G117822;GRMZM2G455784;GRMZM2G458824;GRMZM5G831313;GRMZM5G848520	13
TBN	1	115416462	119531458	2.41e-11	0.0316172	1_115416999	AC195806.3_FG001;GRMZM2G024823;GRMZM2G053531;GRMZM2G070899;GRMZM2G077937;GRMZM2G089147;GRMZM2G117822;GRMZM2G134415;GRMZM2G135045;GRMZM2G160454;GRMZM2G169931;GRMZM2G455784;GRMZM2G519736;GRMZM5G819500	14
TBN	1	141544337	143319799	4.31e-11	0.0324512	1_141695298	AC234520.1_FG005;GRMZM2G039238;GRMZM2G062777;GRMZM2G062788;GRMZM2G063988;GRMZM2G067929;GRMZM2G070899;GRMZM2G076989;GRMZM2G088565;GRMZM2G093038;GRMZM2G093828;GRMZM2G117822;GRMZM2G128641;GRMZM2G134415;GRMZM2G141526;GRMZM2G172098;GRMZM2G326643;GRMZM2G357455;GRMZM5G831313;GRMZM5G848520;GRMZM5G855776;GRMZM5G890783	22
TBN	1	147992102	148475704	1.59e-10	0.0285975	1_148442381	AC195806.3_FG001;AC234520.1_FG005;GRMZM2G012434;GRMZM2G024823;GRMZM2G065478;GRMZM2G067929;GRMZM2G088064;GRMZM2G116714;GRMZM2G117822;GRMZM2G128641;GRMZM2G141526;GRMZM2G143625;GRMZM2G326643;GRMZM2G429807;GRMZM2G443525;GRMZM5G831313;GRMZM5G838511;GRMZM5G881568	18
TBN	1	184867377	193352301	8.3e-13	0.0362481	1_191926729	GRMZM2G086365;GRMZM2G450939	2
TBN	1	276421559	282713114	5.28e-11	0.0353899	1_280406504	GRMZM2G444115	1
TBN	2	20994697	21161673	1.43e-09	0.0257524	2_21063244	GRMZM2G079127	1
TBN	2	115920512	115973370	6.24e-09	0.0249073	2_115948370	GRMZM2G004946;GRMZM2G044856;GRMZM2G073584;GRMZM2G118241;GRMZM2G179465;GRMZM2G479112;GRMZM2G701801;GRMZM5G843368;GRMZM5G856076;GRMZM5G877336	10
TBN	3	11216582	28622829	4.52e-16	0.0487473	3_21932286	GRMZM2G324172	1
TBN	3	29643688	29999715	2.02e-10	0.0291015	3_29643688	AC215260.3_FG003;GRMZM2G062613	2
TBN	3	85666067	86690233	1.56e-10	0.0310466	3_85666990	AC191686.3_FG002;AC230011.2_FG002;GRMZM2G000076;GRMZM2G031364;GRMZM2G044503;GRMZM2G049954;GRMZM2G052616;GRMZM2G058923;GRMZM2G062531;GRMZM2G065230;GRMZM2G083176;GRMZM2G084694;GRMZM2G086882;GRMZM2G088653;GRMZM2G093347;GRMZM2G118241;GRMZM2G125832;GRMZM2G169486;GRMZM2G324172;GRMZM2G343974;GRMZM2G351261;GRMZM2G352159;GRMZM2G355636;GRMZM2G373011;GRMZM2G378872;GRMZM2G383699;GRMZM2G392076;GRMZM2G416322;G…	34
TBN	3	115330777	140998879	2.63e-10	0.0327473	3_119444276	AC226235.2_FG002;GRMZM2G000076;GRMZM2G013471;GRMZM2G033626;GRMZM2G048277;GRMZM2G055545;GRMZM2G062613;GRMZM2G068947;GRMZM2G074599;GRMZM2G084606;GRMZM2G089949;GRMZM2G090374;GRMZM2G092497;GRMZM2G137713;GRMZM2G139462;GRMZM2G179941;GRMZM2G383699;GRMZM2G416322;GRMZM2G441444;GRMZM2G456669;GRMZM5G833328;GRMZM5G884914	22
TBN	5	7733662	11841732	4.62e-10	0.0267143	5_8422669	GRMZM2G057778;GRMZM2G469771	2
TBN	5	86191537	87952031	1.88e-10	0.02825	5_86191537	AC194937.3_FG004;AC212351.4_FG001;AC213400.4_FG003;GRMZM2G009479;GRMZM2G012865;GRMZM2G018558;GRMZM2G018988;GRMZM2G103011;GRMZM2G134439;GRMZM2G145242;GRMZM2G148675;GRMZM2G151916;GRMZM2G177901;GRMZM2G300119;GRMZM2G325014;GRMZM2G325023;GRMZM2G327662;GRMZM2G329434;GRMZM2G344163;GRMZM2G373023;GRMZM2G385622;GRMZM2G385635;GRMZM2G393347;GRMZM2G405581;GRMZM2G411216;GRMZM2G464676;GRMZM2G466265;GRMZM2G701784	28
TBN	5	142443888	146094929	7.91e-10	0.0260242	5_142450842	AC190526.3_FG004;AC191804.4_FG002;AC194937.3_FG004;AC209835.4_FG004;AC212351.4_FG001;AC213400.4_FG003;GRMZM2G007372;GRMZM2G009479;GRMZM2G010920;GRMZM2G012690;GRMZM2G018558;GRMZM2G018988;GRMZM2G043602;GRMZM2G056912;GRMZM2G064136;GRMZM2G065154;GRMZM2G068176;GRMZM2G069095;GRMZM2G098298;GRMZM2G103011;GRMZM2G115280;GRMZM2G120918;GRMZM2G126555;GRMZM2G128114;GRMZM2G134439;GRMZM2G136599;GRMZM2G137468;GRM…	45
TBN	5	215109004	215568224	1.29e-09	0.0254663	5_215568224	GRMZM2G143886	1
TBN	6	113000030	118076290	2.37e-10	0.0348112	6_115819310	GRMZM2G167630	1
TBN	6	164033803	164091423	8.1e-10	0.0264581	6_164033918	GRMZM2G097972;GRMZM2G316223;GRMZM2G399338;GRMZM2G420732;GRMZM2G449558;GRMZM5G871457	6
TBN	8	61344973	95259245	3.09e-12	0.0335252	8_72659905	GRMZM2G051528;GRMZM2G103479;GRMZM2G104133;GRMZM2G123104;GRMZM2G123774;GRMZM2G140153;GRMZM2G154881;GRMZM2G161868;GRMZM2G163923;GRMZM2G359822;GRMZM2G406715;GRMZM5G814271;GRMZM5G862277;GRMZM5G868959	14
TBN	8	149861143	156952682	5.22e-12	0.0328423	8_150809298	GRMZM2G025817	1
TBN	9	20422099	20487937	9.4e-09	0.0226021	9_20447099	GRMZM2G019051;GRMZM2G028413;GRMZM2G031941;GRMZM2G036921;GRMZM2G047867;GRMZM2G060522;GRMZM2G084116;GRMZM2G100103;GRMZM2G171507;GRMZM2G319760;GRMZM2G329737;GRMZM2G378402;GRMZM2G398628;GRMZM2G590450;GRMZM5G890438	15
TBN	9	50085903	50135911	8.11e-10	0.0419285	9_50110903	GRMZM2G033175;GRMZM2G047867;GRMZM2G056109;GRMZM2G064008;GRMZM2G084116;GRMZM2G156218;GRMZM2G408376;GRMZM2G590450;GRMZM5G811948;GRMZM5G890438;GRMZM5G892774	11
TBN	9	85790243	87791288	1.24e-10	0.0426056	9_85907050	GRMZM2G028413;GRMZM2G042084;GRMZM2G047788;GRMZM2G047867;GRMZM2G049811;GRMZM2G062042;GRMZM2G064008;GRMZM2G093111;GRMZM2G105173;GRMZM2G110862;GRMZM2G110993;GRMZM2G135052;GRMZM2G156218;GRMZM2G314094;GRMZM2G314125;GRMZM2G324703;GRMZM2G329737;GRMZM2G352607;GRMZM2G398628;GRMZM2G408376;GRMZM2G412986;GRMZM5G800610	22
TBN	10	23935667	23985832	5.89e-10	0.0341993	10_23960667	GRMZM2G038301;GRMZM2G091578;GRMZM2G143204;GRMZM2G145974;GRMZM2G328224;GRMZM2G395728	6
TL	1	6224869	6825141	4.46e-10	0.0467194	1_6225000	GRMZM2G022470;GRMZM2G126175;GRMZM2G157389	3
TL	1	8911249	8962512	4.02e-09	0.0286779	1_8936249	GRMZM2G022470;GRMZM2G030072;GRMZM2G097929	3
TL	1	14854224	14975580	3.8e-10	0.0270868	1_14855666	AC208860.3_FG002;GRMZM2G005619;GRMZM2G048403;GRMZM2G062453;GRMZM2G116635;GRMZM2G341405;GRMZM2G402368;GRMZM2G546369;GRMZM5G872443	9
TL	1	25362358	25412483	2.07e-09	0.0279035	1_25387358	GRMZM2G357734	1
TL	1	28394252	28448982	1.74e-09	0.024889	1_28419252	GRMZM2G046382	1
TL	1	158597661	158668859	4.89e-09	0.0238313	1_158638111	GRMZM2G050481;GRMZM2G088375;GRMZM5G876022	3
TL	1	202105266	202583101	9.44e-10	0.0257393	1_202567229	GRMZM2G000874;GRMZM2G003426;GRMZM2G077068;GRMZM2G157743	4
TL	1	300479650	300537391	1.42e-10	0.028311	1_300512391	GRMZM2G152824	1
TL	2	156866156	156916586	4.63e-09	0.0276596	2_156891198	GRMZM2G000601;GRMZM2G033694;GRMZM2G051752;GRMZM2G109527;GRMZM2G113633;GRMZM2G346865;GRMZM2G557357	7
TL	2	172581835	172631883	5.66e-09	0.0234493	2_172606883	GRMZM2G047316;GRMZM2G064896;GRMZM2G079100;GRMZM2G079127;GRMZM2G109527;GRMZM2G141081;GRMZM2G162739;GRMZM2G411159;GRMZM2G427031;GRMZM5G802793	10
TL	2	209942617	211097016	1.59e-12	0.041444	2_209975209	GRMZM2G052483;GRMZM2G453148	2
TL	4	152750493	157936544	3.27e-12	0.0334889	4_157658326	AC211467.4_FG002;GRMZM2G326783;GRMZM2G445478	3
TL	5	181571239	193588287	1.83e-10	0.0284681	5_183379080	GRMZM2G085711;GRMZM2G112626;GRMZM2G141503;GRMZM2G352619	4
TL	5	195454595	207548055	6.03e-16	0.0523028	5_205895914	GRMZM2G112100;GRMZM2G135722;GRMZM2G459432	3
TL	7	128178843	132046587	3.8e-11	0.0330033	7_130953550	GRMZM2G052893;GRMZM2G078368;GRMZM2G412254	3
TL	7	162758032	164688665	4.01e-11	0.0300281	7_162841139	GRMZM2G536644	1
