# Supplementary material for: CUBIC: an atlas of genetic architecture promises directed maize improvement
Source: Genome Biol. 2020 Jan 24;21:20. doi: 10.1186/s13059-020-1930-x (PMC6979394; doi:10.1186/s13059-020-1930-x)
Supplement: Supplementary file 12 — Additional file 12. List of expression-phenotype associations (epQTL). [file 13059_2020_1930_MOESM12_ESM.xlsx]

## Sheet: Additional_file_12
Additional file 12. List of expression-phenotype associations (epQTL)
Trait	Gene	b	se	p
ATI	GRMZM2G340359	-0.182423	0.0407506	7.58e-06
ATI	GRMZM2G035594	-0.176366	0.0423534	3.13e-05
ATI	GRMZM2G146378	-0.205492	0.0498812	3.79e-05
ATI	GRMZM2G060109	-0.196277	0.0487565	5.68e-05
ATI	GRMZM2G001648	-0.15182	0.0401073	0.000153
ATI	GRMZM5G813532	-0.147269	0.039286	0.000178
ATI	GRMZM2G088849	-0.175926	0.0484051	0.000279
ATI	GRMZM2G048561	0.153014	0.0425909	0.000327
ATI	GRMZM2G408462	0.155989	0.0435849	0.000345
ATI	GRMZM5G855776	0.14755	0.0415359	0.000382
ATI	GRMZM2G376727	-0.174453	0.0493479	0.000408
ATI	AC216246.2_FG002	0.140671	0.0398288	0.000413
ATI	GRMZM2G042683	0.178931	0.0510359	0.000455
ATI	GRMZM2G094666	-0.152478	0.0438261	0.000503
ATI	GRMZM2G142913	0.173571	0.0504644	0.000583
ATI	GRMZM2G115674	-0.172518	0.0502587	0.000598
ATI	AC212835.3_FG007	0.173016	0.0505919	0.000627
ATI	GRMZM2G015880	0.148122	0.0443556	0.00084
ATI	GRMZM2G148962	-0.153669	0.0462492	0.000892
ATI	GRMZM2G054410	0.131821	0.0398684	0.000945
ATI	GRMZM2G141665	0.135113	0.0409072	0.000957
ATI	GRMZM2G027007	0.110984	0.0336323	0.000967
ATI	GRMZM2G082640	-0.156851	0.0476663	0.001
CW	GRMZM2G093254	0.887248	0.225561	8.37e-05
CW	GRMZM2G118534	0.756743	0.200313	0.000158
CW	GRMZM2G136895	0.645654	0.174585	0.000217
CW	GRMZM2G049168	-0.800542	0.220124	0.000276
CW	GRMZM2G057075	0.862783	0.239108	0.000308
CW	GRMZM2G054070	0.701922	0.198397	0.000403
CW	GRMZM2G019363	0.849199	0.240084	0.000405
CW	GRMZM2G144042	-0.664644	0.189784	0.000462
CW	GRMZM2G350326	0.616937	0.178872	0.000563
CW	GRMZM2G066749	0.682033	0.198023	0.000573
CW	GRMZM2G107163	0.67301	0.196336	0.000608
CW	GRMZM2G092877	-0.654441	0.191038	0.000613
CW	GRMZM2G014099	-0.757535	0.223751	0.00071
CW	GRMZM2G472023	-0.699355	0.207338	0.000743
CW	GRMZM2G125455	0.640462	0.189944	0.000747
CW	GRMZM2G448656	-0.695552	0.206747	0.000767
DTA	GRMZM2G553379	-0.408429	0.0901359	5.86e-06
DTA	GRMZM2G440925	-0.45784	0.101844	6.94e-06
DTA	GRMZM2G024823	0.412822	0.103711	6.88e-05
DTA	GRMZM2G138496	-0.351218	0.0894428	8.61e-05
DTA	GRMZM2G054807	-0.367691	0.0962547	0.000133
DTA	GRMZM2G177912	-0.368083	0.0977318	0.000166
DTA	GRMZM2G032339	-0.371113	0.0992609	0.000185
DTA	GRMZM2G169398	-0.361165	0.10168	0.000382
DTA	GRMZM2G137724	-0.354696	0.0999629	0.000388
DTA	GRMZM2G078656	-0.342459	0.0974576	0.000442
DTA	GRMZM2G386802	0.38702	0.110291	0.00045
DTA	GRMZM2G430710	0.355854	0.101587	0.00046
DTA	GRMZM2G174675	0.341579	0.0976289	0.000467
DTA	GRMZM2G126161	-0.378896	0.111226	0.000658
DTA	GRMZM2G054938	-0.340222	0.100045	0.000672
DTA	GRMZM2G009591	-0.374284	0.110148	0.000679
DTA	GRMZM2G180406	-0.331382	0.0976776	0.000692
DTA	GRMZM2G071986	0.34523	0.102064	0.000718
DTA	GRMZM5G898668	-0.367665	0.109014	0.000745
DTA	GRMZM2G008106	-0.295549	0.0889084	0.000887
DTA	GRMZM2G061988	0.349592	0.105171	0.000887
DTA	GRMZM2G086052	-0.348516	0.105558	0.000961
DTA	GRMZM2G056088	-0.312621	0.0948271	0.000978
DTS	GRMZM2G138496	-0.448387	0.0987627	5.62e-06
DTS	GRMZM2G024823	0.453791	0.106024	1.87e-05
DTS	GRMZM5G821024	-0.470773	0.114852	4.15e-05
DTS	GRMZM2G058402	-0.445965	0.117986	0.000157
DTS	GRMZM2G110406	-0.389957	0.104203	0.000182
DTS	GRMZM2G057557	-0.39107	0.106355	0.000236
DTS	GRMZM5G862131	0.414257	0.113118	0.00025
DTS	AC209784.3_FG011	-0.35056	0.096254	0.00027
DTS	GRMZM2G015592	-0.386872	0.107861	0.000335
DTS	GRMZM2G440925	-0.391311	0.109527	0.000353
DTS	GRMZM2G301805	-0.432347	0.121114	0.000357
DTS	GRMZM2G152929	-0.422519	0.119983	0.000429
DTS	GRMZM2G139583	-0.368097	0.104565	0.000431
DTS	GRMZM2G009724	-0.366668	0.104986	0.000478
DTS	GRMZM2G083284	0.359682	0.103763	0.000528
DTS	GRMZM2G456603	0.355018	0.10262	0.000541
DTS	GRMZM2G553379	-0.337213	0.0976978	0.000557
DTS	GRMZM2G093313	-0.360044	0.104434	0.000566
DTS	GRMZM2G019434	-0.389432	0.113077	0.000573
DTS	GRMZM2G033930	-0.353236	0.102685	0.000582
DTS	GRMZM2G412161	-0.348493	0.101395	0.000588
DTS	GRMZM2G011031	-0.364037	0.106044	0.000597
DTS	GRMZM2G037368	-0.365835	0.106746	0.00061
DTS	GRMZM2G059753	-0.473914	0.138418	0.000618
DTS	GRMZM2G028736	0.408329	0.119591	0.000639
DTS	GRMZM2G048762	-0.356543	0.104906	0.000677
DTS	GRMZM2G081158	-0.404108	0.118954	0.000681
DTS	GRMZM2G129238	-0.338233	0.100207	0.000737
DTS	GRMZM2G469371	-0.327539	0.0970427	0.000738
DTS	GRMZM2G053170	-0.345786	0.102617	0.000753
DTS	GRMZM2G142019	0.337271	0.10018	0.000761
DTS	GRMZM2G023059	-0.323491	0.096743	0.000826
DTS	GRMZM2G067277	-0.358784	0.107313	0.000828
DTS	GRMZM2G377451	-0.365557	0.109604	0.000852
DTS	GRMZM2G112782	-0.355716	0.107024	0.000888
DTS	GRMZM2G109720	0.330268	0.0994956	0.000902
DTS	GRMZM2G071196	-0.325159	0.0982106	0.00093
DTS	GRMZM2G127134	-0.295088	0.0892681	0.000948
DTS	GRMZM5G894486	-0.325186	0.0984658	0.000958
DTS	GRMZM2G022359	-0.34241	0.103769	0.000968
DTS	GRMZM5G830932	-0.368144	0.111659	0.000977
DTT	GRMZM2G440925	-0.608219	0.122896	7.46e-07
DTT	GRMZM2G553379	-0.468338	0.107747	1.38e-05
DTT	GRMZM5G813532	0.468486	0.113319	3.56e-05
DTT	GRMZM2G032339	-0.485176	0.117849	3.84e-05
DTT	GRMZM2G138496	-0.427575	0.108899	8.62e-05
DTT	GRMZM2G430710	0.463512	0.123534	0.000175
DTT	GRMZM2G042683	-0.498219	0.137616	0.000294
DTT	GRMZM2G057305	-0.541991	0.151339	0.000342
DTT	GRMZM2G472547	0.410745	0.115553	0.000379
DTT	GRMZM2G111113	0.382658	0.108412	0.000416
DTT	GRMZM2G094165	-0.430103	0.121972	0.000421
DTT	GRMZM2G062654	0.469618	0.134598	0.000485
DTT	GRMZM2G137724	-0.412616	0.118712	0.000509
DTT	GRMZM2G169398	-0.423215	0.122206	0.000534
DTT	GRMZM2G101390	0.430366	0.1245	0.000547
DTT	GRMZM2G097568	-0.438323	0.127545	0.000589
DTT	GRMZM2G340359	0.40558	0.11897	0.000652
DTT	GRMZM2G056600	-0.486373	0.142997	0.000671
DTT	GRMZM2G151905	-0.397054	0.117292	0.000711
DTT	GRMZM2G078941	-0.421649	0.125664	0.000793
DTT	GRMZM2G057159	-0.434658	0.130387	0.000857
DTT	GRMZM2G071986	0.41422	0.124349	0.000865
DTT	GRMZM2G177912	-0.389266	0.116889	0.000868
DTT	GRMZM2G472376	-0.427736	0.129224	0.000933
DTT	GRMZM2G402262	0.417232	0.126171	0.000943
DTT	GRMZM2G119546	-0.503082	0.152536	0.000973
ED	GRMZM2G479760	0.0499949	0.0123025	4.83e-05
ED	GRMZM2G050774	0.0468266	0.0115833	5.29e-05
ED	GRMZM2G475305	0.0475568	0.0119441	6.85e-05
ED	GRMZM2G150521	-0.0517352	0.0140834	0.000239
ED	GRMZM2G099049	0.0481819	0.0135904	0.000392
ED	GRMZM2G480356	0.043112	0.0122626	0.000439
ED	GRMZM2G131489	-0.0454612	0.0129739	0.000458
ED	GRMZM2G061629	0.0429718	0.0122974	0.000475
ED	GRMZM2G155123	-0.056538	0.0163104	0.000528
ED	GRMZM2G084406	0.0550235	0.0159938	0.000581
ED	GRMZM2G004949	0.0440336	0.0128258	0.000597
ED	GRMZM2G421500	-0.0448219	0.0131241	0.000637
ED	GRMZM2G172101	-0.055822	0.0163955	0.000662
ED	GRMZM2G117346	-0.0468428	0.0138421	0.000714
ED	GRMZM2G103047	-0.0429382	0.0127188	0.000736
ED	GRMZM2G104316	0.0415367	0.0124295	0.000832
ED	GRMZM2G097804	-0.0367205	0.0110558	0.000896
ED	GRMZM2G015592	0.0416343	0.0125566	0.000914
ED	AC233901.1_FG005	-0.0432991	0.0131131	0.00096
ED	GRMZM5G811176	0.035918	0.0108863	0.000969
EH	GRMZM2G059393	2.6993	0.644648	2.82e-05
EH	GRMZM2G301355	-2.60731	0.631051	3.6e-05
EH	GRMZM2G066820	-2.85699	0.717576	6.85e-05
EH	GRMZM2G007339	-2.40467	0.632647	0.000144
EH	GRMZM2G032339	-2.43784	0.649871	0.000176
EH	GRMZM2G106429	-2.40996	0.650749	0.000213
EH	GRMZM2G102944	2.3136	0.634081	0.000264
EH	GRMZM2G159002	-3.13389	0.860857	0.000272
EH	GRMZM5G899851	-2.37162	0.652753	0.00028
EH	GRMZM2G177937	-2.17575	0.605055	0.000323
EH	GRMZM2G142363	2.46428	0.701872	0.000446
EH	GRMZM2G138303	-2.18398	0.62356	0.000461
EH	GRMZM5G843141	2.22032	0.634268	0.000464
EH	GRMZM2G123122	-2.68328	0.767142	0.000469
EH	GRMZM2G177077	-2.67208	0.766859	0.000493
EH	GRMZM2G180406	-2.29119	0.662191	0.00054
EH	GRMZM2G346693	2.04209	0.601528	0.000687
EH	GRMZM2G048470	1.79268	0.533112	0.000772
EH	GRMZM2G062154	-2.30685	0.687645	0.000794
EH	GRMZM2G050085	-1.98845	0.597016	0.000866
EH	AC155496.2_FG009	-2.7534	0.829653	0.000904
EH	GRMZM2G341309	-2.09551	0.632338	0.00092
EH	GRMZM2G147256	-2.11945	0.64159	0.000955
EH	AC225205.3_FG003	2.13325	0.646683	0.000971
EH	GRMZM5G872204	-1.94307	0.589072	0.000972
EH	GRMZM2G124175	-2.21879	0.673188	0.000981
EL	GRMZM2G063924	-0.278072	0.0657842	2.37e-05
EL	GRMZM2G124540	0.245384	0.0623181	8.23e-05
EL	GRMZM2G017110	0.253184	0.064413	8.47e-05
EL	GRMZM2G157168	0.253901	0.0675707	0.000172
EL	GRMZM2G017647	0.287729	0.0780286	0.000226
EL	GRMZM2G181568	0.238751	0.0670812	0.000372
EL	GRMZM2G161780	0.235249	0.066295	0.000387
EL	GRMZM2G158281	0.233222	0.0658399	0.000397
EL	GRMZM2G010093	0.246042	0.0698803	0.00043
EL	GRMZM2G012174	0.264459	0.0751638	0.000434
EL	GRMZM2G542994	0.239528	0.0683299	0.000456
EL	GRMZM2G062488	0.246633	0.0704046	0.00046
EL	AC191804.4_FG002	-0.238721	0.0683194	0.000475
EL	GRMZM2G094165	0.227619	0.0655638	0.000517
EL	GRMZM2G413943	0.209769	0.0610717	0.000593
EL	GRMZM2G041797	-0.227668	0.0669137	0.000668
EL	GRMZM2G338693	0.219088	0.0644389	0.000674
EL	GRMZM2G180889	0.24096	0.0710434	0.000695
EL	GRMZM2G153181	-0.280965	0.0833517	0.000749
EL	GRMZM2G024245	0.198058	0.0587565	0.000749
EL	GRMZM2G100965	0.20502	0.0609707	0.000772
EL	GRMZM2G127546	0.217804	0.0650623	0.000815
EL	GRMZM2G157177	0.227607	0.0680223	0.00082
EL	GRMZM2G352248	-0.209231	0.0626223	0.000834
EL	GRMZM2G116584	0.218052	0.0654638	0.000866
EL	GRMZM5G872217	-0.233265	0.0700771	0.000873
EL	GRMZM2G113073	0.221656	0.066659	0.000883
EL	GRMZM2G343139	0.209845	0.0634673	0.000945
EL	GRMZM2G111146	0.217982	0.0661874	0.00099
ELL	GRMZM2G127393	-1.22743	0.292629	2.74e-05
ELL	GRMZM2G440198	-1.0091	0.26544	0.000144
ELL	GRMZM2G100102	-1.21578	0.33186	0.000249
ELL	GRMZM5G894868	-0.950637	0.261217	0.000273
ELL	GRMZM2G090616	1.1073	0.307888	0.000323
ELL	GRMZM2G089549	-0.965013	0.271819	0.000385
ELL	GRMZM2G119517	-1.01902	0.287086	0.000386
ELL	GRMZM2G025659	1.27602	0.366534	0.000499
ELL	GRMZM2G023204	-0.92601	0.266854	0.00052
ELL	GRMZM2G413943	0.950701	0.275385	0.000556
ELL	GRMZM2G019056	1.02746	0.298084	0.000567
ELL	GRMZM2G066024	-1.62115	0.473384	0.000616
ELL	GRMZM2G020002	-1.14822	0.337962	0.00068
ELL	GRMZM2G125728	-1.19431	0.356232	0.000801
ELL	GRMZM2G485898	1.03341	0.308444	0.000807
ELL	GRMZM2G438895	-1.25082	0.373683	0.000816
ELL	AC234156.1_FG005	1.04011	0.313307	0.000901
ELL	AC196156.3_FG003	-0.84255	0.254562	0.000934
ELL	GRMZM2G127379	-0.814468	0.246359	0.000946
ELL	GRMZM2G166946	-1.08818	0.330304	0.000986
ELW	GRMZM2G059132	0.157124	0.0413938	0.000147
ELW	GRMZM2G129268	-0.167816	0.0452507	0.000208
ELW	GRMZM5G857936	-0.187438	0.050903	0.000231
ELW	GRMZM2G151425	-0.149864	0.0407416	0.000235
ELW	GRMZM2G111872	0.168146	0.0467937	0.000326
ELW	GRMZM2G003509	-0.147439	0.0417489	0.000413
ELW	GRMZM2G386643	0.15557	0.0443229	0.000448
ELW	GRMZM2G176721	-0.169185	0.0489428	0.000547
ELW	GRMZM2G004054	0.158406	0.0459398	0.000564
ELW	GRMZM2G174741	0.168395	0.0491653	0.000615
ELW	GRMZM2G700476	0.134651	0.0397202	0.000699
ELW	GRMZM2G105400	-0.153219	0.0455776	0.000775
ERN	GRMZM2G085970	-0.291244	0.0716295	4.78e-05
ERN	GRMZM2G060647	-0.277249	0.0711761	9.81e-05
ERN	GRMZM5G800973	-0.270233	0.0742595	0.000274
ERN	GRMZM2G144097	-0.332184	0.0913199	0.000275
ERN	GRMZM2G178215	-0.253984	0.070709	0.000328
ERN	GRMZM2G044832	-0.25496	0.0719289	0.000393
ERN	AC205035.3_FG004	0.235858	0.066801	0.000414
ERN	GRMZM2G172014	-0.214191	0.0623317	0.00059
ERN	GRMZM2G481005	-0.214931	0.0629514	0.00064
ERN	GRMZM2G128744	0.237161	0.0699029	0.000692
ERN	GRMZM2G176506	0.251355	0.0742042	0.000706
ERN	GRMZM2G131489	-0.2544	0.0751868	0.000715
ERN	GRMZM2G087753	-0.214185	0.0633367	0.00072
ERN	GRMZM5G844329	0.228204	0.0675977	0.000736
ERN	GRMZM2G403719	0.246032	0.0728958	0.000738
ERN	GRMZM2G122076	-0.281807	0.0845408	0.000858
ERN	GRMZM2G154505	-0.235603	0.0709993	0.000905
ERN	GRMZM5G886688	0.25336	0.0764007	0.000912
EW	GRMZM2G089291	-2.62268	0.63947	4.11e-05
EW	GRMZM2G105523	3.21325	0.79383	5.17e-05
EW	GRMZM2G114756	2.84937	0.709846	5.97e-05
EW	GRMZM2G154087	-2.75059	0.714341	0.000118
EW	GRMZM2G155123	-3.49488	0.910298	0.000123
EW	GRMZM2G312091	-2.82752	0.736651	0.000124
EW	GRMZM2G050583	-3.09901	0.811554	0.000134
EW	GRMZM2G063188	-3.0354	0.803833	0.000159
EW	GRMZM2G461808	-2.88203	0.769262	0.000179
EW	GRMZM2G065694	-3.19054	0.878178	0.00028
EW	GRMZM2G063544	-2.95363	0.825145	0.000344
EW	GRMZM2G475263	2.57496	0.73877	0.000491
EW	GRMZM2G050072	2.88143	0.830549	0.000522
EW	GRMZM2G328060	-2.39093	0.69661	0.000599
EW	GRMZM2G352132	-2.25409	0.661967	0.000661
EW	GRMZM2G306255	-2.17209	0.646956	0.000787
EW	GRMZM2G451050	-2.26729	0.685568	0.000942
EW	GRMZM5G880993	-2.37832	0.719217	0.000944
EW	GRMZM2G076272	2.80039	0.85077	0.000996
KNPE	GRMZM2G020514	-10.187	2.44086	3e-05
KNPE	GRMZM2G446218	9.74452	2.42489	5.86e-05
KNPE	GRMZM2G068904	10.1099	2.68207	0.000164
KNPE	GRMZM2G013481	-9.80915	2.66815	0.000237
KNPE	GRMZM2G403719	9.76917	2.70492	0.000304
KNPE	GRMZM2G106921	8.6345	2.46082	0.00045
KNPE	GRMZM2G138496	8.37154	2.41345	0.000523
KNPE	GRMZM2G402242	-8.85768	2.55671	0.000531
KNPE	GRMZM2G094165	8.57577	2.48315	0.000553
KNPE	GRMZM2G114756	7.80679	2.26852	0.000579
KNPE	GRMZM2G074604	9.75985	2.87179	0.000678
KNPE	GRMZM2G050072	8.7013	2.59587	0.000802
KNPE	GRMZM2G121269	-8.74989	2.62514	0.000859
KNPE	GRMZM2G115342	9.33845	2.80441	0.000869
KNPE	GRMZM2G004157	-8.30125	2.49322	0.00087
KNPE	GRMZM2G056986	7.95744	2.40078	0.000918
KNPE	GRMZM2G012584	9.19851	2.78527	0.000958
KWPE	GRMZM2G467123	-2.08973	0.507616	3.84e-05
KWPE	GRMZM2G352132	-1.77794	0.450341	7.88e-05
KWPE	GRMZM2G143457	-2.08752	0.53393	9.24e-05
KWPE	GRMZM2G100333	-2.4027	0.627437	0.000128
KWPE	GRMZM2G312091	-2.02174	0.543185	0.000198
KWPE	GRMZM2G047019	1.99288	0.536631	0.000204
KWPE	GRMZM2G105523	2.08377	0.561146	0.000204
KWPE	AC218972.3_FG001	-2.36461	0.648778	0.000268
KWPE	GRMZM2G102815	-1.86132	0.511885	0.000277
KWPE	GRMZM2G047093	-2.49959	0.689899	0.000291
KWPE	GRMZM5G860469	-1.76445	0.488204	0.000301
KWPE	GRMZM2G451050	-1.69533	0.46918	0.000302
KWPE	GRMZM2G063544	-2.02426	0.562159	0.000317
KWPE	GRMZM2G030877	-1.77756	0.496395	0.000342
KWPE	GRMZM2G318346	-1.97819	0.555569	0.00037
KWPE	GRMZM5G852968	-2.14972	0.60786	0.000405
KWPE	GRMZM2G133988	-1.77578	0.504517	0.000432
KWPE	GRMZM2G065694	-2.10843	0.602326	0.000464
KWPE	GRMZM2G467134	-1.73577	0.497479	0.000485
KWPE	AC155377.1_FG001	-2.26744	0.65006	0.000487
KWPE	GRMZM2G012584	1.89232	0.550454	0.000587
KWPE	GRMZM2G171736	-1.80674	0.525747	0.000589
KWPE	GRMZM2G172723	-1.85891	0.546347	0.000668
KWPE	GRMZM2G057623	-1.84657	0.543917	0.000686
KWPE	GRMZM2G441029	-1.69758	0.500128	0.000688
KWPE	GRMZM2G011055	1.51781	0.450582	0.000756
KWPE	GRMZM2G048806	-2.72576	0.811701	0.000785
KWPE	AC207265.3_FG002	-2.02204	0.604654	0.000825
KWPE	GRMZM2G070765	-1.74926	0.526443	0.000891
LBT	AC209784.3_FG007	0.0965876	0.0224754	1.73e-05
LBT	GRMZM2G327692	0.102573	0.0248997	3.8e-05
LBT	GRMZM2G005996	0.0938987	0.0238468	8.23e-05
LBT	GRMZM2G013588	-0.0990258	0.0259034	0.000132
LBT	GRMZM2G040397	0.104875	0.0275126	0.000138
LBT	GRMZM5G841343	0.0964224	0.0261682	0.000229
LBT	GRMZM2G152908	-0.0812149	0.0221688	0.000249
LBT	GRMZM2G061186	0.0991824	0.0274974	0.00031
LBT	GRMZM2G065665	0.0812794	0.0225958	0.000322
LBT	GRMZM2G360873	0.0741315	0.0212175	0.000476
LBT	GRMZM2G047152	0.0827098	0.0238184	0.000516
LBT	GRMZM2G119370	0.0699385	0.0201458	0.000517
LBT	GRMZM2G125193	0.0833521	0.0242414	0.000585
LBT	GRMZM2G055698	0.0746371	0.0219828	0.000686
LBT	GRMZM2G007489	0.0715506	0.0212456	0.000758
LBT	GRMZM2G129987	-0.0722846	0.0215016	0.000774
LBT	GRMZM2G416632	0.0822817	0.0245263	0.000794
LBT	GRMZM2G122199	0.0772772	0.0230445	0.000798
LBT	GRMZM2G163998	0.082076	0.0246	0.000849
LBT	GRMZM2G137964	-0.112384	0.0338294	0.000893
LBT	GRMZM2G094768	0.0686034	0.0207271	0.000933
LBT	GRMZM2G017966	0.0805114	0.0243276	0.000935
LBT	GRMZM2G133988	0.0717589	0.0217483	0.000969
LBT	GRMZM5G877388	0.100334	0.0304542	0.000986
LNAE	GRMZM2G014454	-0.115547	0.0294332	8.65e-05
LNAE	GRMZM2G079559	-0.0981452	0.027243	0.000315
LNAE	AC214119.3_FG009	0.112222	0.0311636	0.000317
LNAE	GRMZM2G353236	-0.0834703	0.0237554	0.000442
LNAE	GRMZM2G092550	0.0986184	0.0281622	0.000462
LNAE	GRMZM2G045779	-0.0874803	0.0251314	0.0005
LNAE	GRMZM2G023769	0.0937774	0.0270106	0.000517
LNAE	GRMZM2G010235	0.111774	0.032248	0.000528
LNAE	GRMZM2G553379	-0.0865941	0.0249835	0.000528
LNAE	GRMZM2G171118	-0.117242	0.0338871	0.000541
LNAE	GRMZM2G124502	0.102118	0.0296129	0.000564
LNAE	GRMZM2G157317	0.12441	0.0361608	0.000581
LNAE	GRMZM2G046055	-0.106953	0.0311245	0.00059
LNAE	GRMZM2G060276	0.10711	0.0312827	0.000617
LNAE	GRMZM2G398876	-0.0965834	0.0283015	0.000643
LNAE	GRMZM2G176225	0.0970119	0.0284973	0.000663
LNAE	GRMZM5G866100	-0.120134	0.0355157	0.000718
LNAE	GRMZM2G157933	0.107078	0.0321943	0.000881
LNAE	GRMZM2G103152	0.0886994	0.0267052	0.000896
LNAE	GRMZM2G453832	0.0930395	0.0280492	0.00091
LNAE	GRMZM2G130432	0.0999726	0.0302141	0.000937
LNAE	GRMZM2G004709	0.103632	0.0313589	0.000951
LNBE	GRMZM2G125747	0.142983	0.036529	9.07e-05
LNBE	GRMZM2G108008	-0.131879	0.0342535	0.000118
LNBE	GRMZM2G032339	-0.130488	0.0343084	0.000143
LNBE	GRMZM2G065088	-0.130914	0.0354336	0.00022
LNBE	GRMZM2G069092	0.112685	0.0306452	0.000236
LNBE	GRMZM2G129304	0.110728	0.03068	0.000307
LNBE	GRMZM2G077181	0.149187	0.0416636	0.000343
LNBE	GRMZM2G005980	-0.147153	0.0411688	0.000351
LNBE	GRMZM2G301355	-0.115548	0.0324761	0.000374
LNBE	GRMZM2G044060	-0.141139	0.0399545	0.000412
LNBE	GRMZM2G005155	0.108567	0.030999	0.000461
LNBE	GRMZM2G004955	0.108322	0.0314497	0.000573
LNBE	GRMZM2G180218	-0.128412	0.0373995	0.000596
LNBE	GRMZM2G472023	-0.117715	0.0346466	0.00068
LNBE	GRMZM2G477846	0.118876	0.0352498	0.000745
LNBE	GRMZM2G429759	-0.107842	0.0322093	0.000813
LNBE	GRMZM2G171650	-0.113364	0.0340767	0.000879
LNBE	GRMZM2G136830	-0.10927	0.0329064	0.000898
LNBE	GRMZM2G152370	0.111002	0.0334973	0.000921
LNBE	AC202707.3_FG002	-0.111101	0.0336841	0.000973
LNBE	GRMZM2G027075	0.11253	0.0341415	0.000981
LNBE	GRMZM2G121047	0.121809	0.0370086	0.000997
PH	GRMZM2G320099	3.96538	0.894241	9.23e-06
PH	GRMZM2G386643	-3.96525	0.941192	2.52e-05
PH	GRMZM2G386430	-3.27155	0.822905	7.02e-05
PH	GRMZM2G139550	-3.96945	1.02687	0.000111
PH	GRMZM2G046070	-4.11227	1.07281	0.000127
PH	GRMZM2G117497	-3.11672	0.822426	0.000151
PH	GRMZM2G071396	3.21439	0.852173	0.000162
PH	GRMZM5G823824	-3.29654	0.889037	0.000209
PH	GRMZM5G862317	3.21582	0.878569	0.000252
PH	GRMZM2G147809	3.02696	0.832449	0.000277
PH	GRMZM2G085602	-3.4025	0.954398	0.000364
PH	GRMZM2G307567	-3.02745	0.849499	0.000366
PH	GRMZM2G457467	3.78428	1.06523	0.000382
PH	GRMZM5G804477	-3.15846	0.890075	0.000387
PH	GRMZM2G138809	-3.17095	0.901375	0.000435
PH	GRMZM2G135763	-3.20686	0.9158	0.000462
PH	GRMZM2G147544	-3.07683	0.882713	0.000491
PH	GRMZM2G029824	3.36872	0.969098	0.000509
PH	GRMZM2G473258	-2.89805	0.834653	0.000516
PH	GRMZM2G048537	-3.182	0.91751	0.000524
PH	GRMZM2G042552	3.11057	0.898852	0.000539
PH	GRMZM2G487778	2.926	0.847491	0.000555
PH	GRMZM2G094988	3.47073	1.00596	0.00056
PH	GRMZM2G300375	-3.35477	0.974789	0.000578
PH	GRMZM2G155565	3.69286	1.07589	0.000598
PH	GRMZM2G474537	3.11148	0.907857	0.00061
PH	GRMZM2G096352	-2.96287	0.869917	0.000659
PH	GRMZM2G145451	-3.42219	1.0192	0.000786
PH	GRMZM2G001869	3.08825	0.921276	0.000802
PH	GRMZM2G018595	-3.99285	1.20044	0.00088
PH	GRMZM2G001724	-3.09151	0.929864	0.000885
PH	GRMZM2G156506	3.02108	0.909819	0.000898
PH	GRMZM2G361074	-3.25664	0.980916	0.0009
PH	GRMZM2G066369	-2.89144	0.877445	0.000983
SAI	GRMZM2G106137	0.276617	0.063171	1.19e-05
SAI	GRMZM2G137944	0.271244	0.0643979	2.53e-05
SAI	GRMZM2G098239	-0.2705	0.0671606	5.63e-05
SAI	GRMZM2G046430	-0.305889	0.0760676	5.79e-05
SAI	GRMZM2G473001	-0.264033	0.0696044	0.000149
SAI	GRMZM2G369703	-0.235933	0.0626249	0.000165
SAI	GRMZM2G362413	-0.274558	0.0732352	0.000178
SAI	AC233853.1_FG003	0.234078	0.0628264	0.000195
SAI	GRMZM2G089159	-0.277378	0.0751065	0.000222
SAI	GRMZM2G031536	-0.223153	0.0616107	0.000292
SAI	GRMZM5G899260	0.247987	0.0695755	0.000365
SAI	GRMZM2G320606	-0.232047	0.0654627	0.000393
SAI	GRMZM2G181000	0.233844	0.0659929	0.000395
SAI	GRMZM2G035785	0.234605	0.0663724	0.000408
SAI	GRMZM2G093305	0.229674	0.0660384	0.000505
SAI	GRMZM2G075408	-0.220732	0.0636942	0.000529
SAI	GRMZM2G180272	-0.22179	0.0640607	0.000536
SAI	GRMZM2G174949	-0.238754	0.0699306	0.00064
SAI	GRMZM2G007372	-0.248378	0.0731098	0.00068
SAI	AC220972.3_FG001	0.221682	0.0658871	0.000767
SAI	GRMZM2G014055	0.213397	0.0634382	0.000769
SAI	GRMZM2G034840	-0.187023	0.0561413	0.000864
SAI	GRMZM2G109326	0.244555	0.0737447	0.000912
SAI	GRMZM2G095239	0.244945	0.0742807	0.000975
STI	GRMZM2G137944	0.353856	0.0834574	2.24e-05
STI	GRMZM2G038335	-0.363199	0.0917793	7.58e-05
STI	GRMZM2G016705	-0.354436	0.0929551	0.000137
STI	GRMZM2G089159	-0.373551	0.0983165	0.000145
STI	AC194970.5_FG005	-0.331897	0.0892214	0.000199
STI	GRMZM2G007372	-0.35851	0.0963769	0.000199
STI	GRMZM2G106137	0.299524	0.0814843	0.000237
STI	GRMZM2G318652	0.296059	0.0828207	0.000351
STI	GRMZM5G865543	0.324773	0.0915905	0.000391
STI	GRMZM2G031536	-0.283433	0.0805797	0.000436
STI	GRMZM2G055883	-0.3636	0.103561	0.000446
STI	GRMZM2G473001	-0.306433	0.0885409	0.000538
STI	GRMZM2G004572	0.32782	0.0948052	0.000545
STI	GRMZM2G046430	-0.336706	0.0974717	0.000552
STI	GRMZM2G123732	0.274547	0.0795625	0.000559
STI	GRMZM2G409224	0.285345	0.0827569	0.000565
STI	GRMZM2G410704	0.253152	0.0735218	0.000575
STI	GRMZM2G579432	-0.3198	0.0929523	0.000581
STI	GRMZM2G036980	-0.281596	0.0819673	0.000592
STI	GRMZM2G030542	0.281075	0.0823607	0.000643
STI	GRMZM2G381086	-0.259357	0.0761288	0.000657
STI	GRMZM2G181000	0.292841	0.0859646	0.000658
STI	GRMZM2G014055	0.283105	0.0832566	0.000673
STI	GRMZM2G304745	0.247952	0.0729836	0.00068
STI	GRMZM2G180272	-0.285383	0.0840333	0.000684
STI	GRMZM2G152421	0.315692	0.0933845	0.000723
STI	GRMZM2G090722	0.309933	0.0924421	0.0008
STI	GRMZM2G074821	-0.278166	0.0832276	0.000831
STI	GRMZM2G164036	0.263944	0.0789796	0.000832
STI	GRMZM2G106960	0.412589	0.124017	0.000878
STI	GRMZM2G010435	0.225595	0.0678594	0.000886
STI	GRMZM2G122935	-0.26847	0.0808835	0.000903
STI	GRMZM2G449165	-0.304463	0.0918876	0.000922
STI	GRMZM2G414844	-0.329081	0.0993805	0.000929
STI	GRMZM2G039988	-0.266223	0.0804643	0.000938
STI	GRMZM2G067476	-0.327402	0.0990621	0.00095
STI	GRMZM2G458888	0.28899	0.0875637	0.000966
TBN	GRMZM2G358076	-0.581379	0.146116	6.92e-05
TBN	GRMZM2G402242	-0.591159	0.153562	0.000118
TBN	GRMZM2G333022	0.505086	0.133936	0.000163
TBN	GRMZM2G079888	0.612893	0.164444	0.000194
TBN	GRMZM2G004946	-0.578907	0.156215	0.000211
TBN	AC213521.3_FG005	0.574183	0.156782	0.00025
TBN	GRMZM2G042538	-0.501315	0.139276	0.000319
TBN	GRMZM2G326643	-0.544498	0.151611	0.000329
TBN	GRMZM2G048883	-0.50427	0.140827	0.000343
TBN	GRMZM2G416491	0.500871	0.139998	0.000347
TBN	GRMZM2G073826	-0.544221	0.153477	0.000391
TBN	GRMZM2G408834	-0.482034	0.136333	0.000407
TBN	GRMZM2G022897	-0.555058	0.157158	0.000413
TBN	GRMZM2G000423	-0.503985	0.142766	0.000415
TBN	GRMZM2G369391	-0.49518	0.1432	0.000544
TBN	GRMZM2G100005	-0.475255	0.137599	0.000552
TBN	GRMZM2G049767	0.470309	0.137568	0.000629
TBN	GRMZM2G040970	0.54995	0.161428	0.000657
TBN	GRMZM2G046932	0.600688	0.176642	0.000672
TBN	GRMZM2G430266	-0.455843	0.13548	0.000766
TBN	GRMZM2G149295	-0.612283	0.182011	0.000768
TBN	GRMZM2G108355	0.535748	0.159266	0.000769
TBN	GRMZM2G337749	0.472137	0.140456	0.000775
TBN	GRMZM2G348921	0.477376	0.142279	0.000793
TBN	GRMZM2G087459	-0.510102	0.152734	0.000838
TBN	GRMZM2G062914	-0.694869	0.208856	0.000878
TBN	GRMZM2G061990	0.523766	0.158141	0.000926
TBN	GRMZM2G007248	0.458933	0.138645	0.000933
TBN	GRMZM2G135849	-0.534423	0.161496	0.000936
TBN	GRMZM2G402002	-0.603385	0.182778	0.000963
TBN	GRMZM2G059037	-0.524056	0.158966	0.000978
TL	GRMZM5G893381	-0.885857	0.172123	2.65e-07
TL	GRMZM2G338037	-0.743587	0.175261	2.21e-05
TL	GRMZM2G119230	-0.712489	0.168009	2.23e-05
TL	GRMZM2G126917	0.676087	0.164082	3.78e-05
TL	AC216246.2_FG002	0.654975	0.167252	9e-05
TL	GRMZM2G171232	-0.655374	0.167576	9.19e-05
TL	GRMZM5G842965	-0.761783	0.197106	0.000111
TL	GRMZM2G090616	0.681503	0.180357	0.000158
TL	GRMZM2G307992	0.699569	0.187194	0.000186
TL	GRMZM2G116689	-0.686214	0.18635	0.000231
TL	GRMZM2G094165	0.660785	0.179615	0.000234
TL	GRMZM5G852396	-0.704152	0.193849	0.000281
TL	GRMZM2G030299	-0.675018	0.186374	0.000293
TL	GRMZM2G416184	-0.665478	0.183839	0.000295
TL	GRMZM2G300375	-0.683996	0.190162	0.000322
TL	GRMZM2G134703	0.621308	0.175844	0.00041
TL	GRMZM2G077295	-0.611779	0.174258	0.000447
TL	GRMZM6G443309	0.57698	0.167243	0.000561
TL	GRMZM2G006370	0.57428	0.167637	0.000613
TL	GRMZM2G119345	-0.683818	0.200576	0.000651
TL	GRMZM2G145662	0.624241	0.183638	0.000676
TL	GRMZM5G873675	-0.594887	0.175454	0.000697
TL	GRMZM2G004880	-0.732352	0.216575	0.000721
TL	GRMZM2G035620	-0.574082	0.169818	0.000723
TL	GRMZM2G057158	-0.691087	0.208003	0.000892
TL	GRMZM2G083886	-0.706428	0.213051	0.000914
TL	AC149829.2_FG006	-0.727968	0.220814	0.000978
TL	GRMZM2G035785	-0.582546	0.177011	0.000998
