# Supplementary material for: CUBIC: an atlas of genetic architecture promises directed maize improvement
Source: Genome Biol. 2020 Jan 24;21:20. doi: 10.1186/s13059-020-1930-x (PMC6979394; doi:10.1186/s13059-020-1930-x)
Supplement: Supplementary file 13 — Additional file 13. Narrowing QTL by cross-population analysis. [file 13059_2020_1930_MOESM13_ESM.xlsx]

## Sheet: Additional_file_13
Additional file 13. Narrowing QTL by cross-population analysis
Mapping in CUBIC population							Mapping in AMP population
Trait1	Peak SNP/Bin	Chr	Start	End	Pvalue/LRT	Mapping method	Trait2	Gene	Annotation	Pvalue
ATI	chr5.s_9341244	5	9341020	9916995	8.46e-10	sGWAS	Headingdate	GRMZM2G461145	Lariat debranching enzyme	7.39556e-05
ATI	chr8.s_136023555	8	134617189	138879624	4.29e-10	sGWAS	Silkingtime	GRMZM2G027333	Protein indeterminate-domain 9	1.05053e-05
ATI	chr8.s_123138153	8	117427679	124723768	3.96e-11	sGWAS	Pollenshed	GRMZM2G082721	Zm00001d010621	8.30463e-05
ATI	chr8.s_136023555	8	134617189	138879624	4.29e-10	sGWAS	Silkingtime	GRMZM2G088132	Mitochondrial outer membrane protein porin 3	2.89487e-05
ATI	chr8.s_123138153	8	117427679	124723768	3.96e-11	sGWAS	Pollenshed	GRMZM2G138817	Cation/H(+) antiporter 15	5.76445e-05
ATI	chr8.s_129908088	8	128277877	131310676	9.64e-11	sGWAS	Pollenshed	GRMZM2G365774	Peroxidase 64	7.35424e-06
CW	chr5.s_2762159	5	2702520	3778964	3.3e-10	sGWAS	cobweight	AC210013.4_FG002	Cupredoxin superfamily protein	3.70732e-05
CW	chr5.s_2762159	5	2702520	3778964	3.3e-10	sGWAS	cobweight	AC210013.4_FG017	Polygalacturonase QRT2	1.31576e-05
CW	chr5.s_2762159	5	2702520	3778964	3.3e-10	sGWAS	cobweight	AC210013.4_FG018	Chaperonin-like RbcX protein	8.52594e-05
DTA	chr3.s_196909121	3	188937384	201616391	7.76e-14	sGWAS	Pollenshed	GRMZM2G330229	Zm00001d043540	8.20846e-05
DTA	chr8.s_119846233	8	115127736	122176113	2.23e-16	sGWAS	Silkingtime	GRMZM2G051050	Ypt/Rab-GAP domain of gyp1p superfamily protein	3.09705e-05
DTA	chr8.s_129938413	8	127228854	135950888	1.52e-18	sGWAS	Silkingtime	GRMZM2G053991	aluminum sensitive 3	2.06664e-05
DTA	22428	8	1.21158e+08	1.35023e+08	29.7738	hGWAS	Pollenshed	GRMZM2G053991	aluminum sensitive 3	6.12e-05
DTA	chr8.s_119846233	8	115127736	122176113	2.23e-16	sGWAS	Pollenshed	GRMZM2G082721	Zm00001d010621	8.30463e-05
DTA	chr8.s_119846233	8	115127736	122176113	2.23e-16	sGWAS	Pollenshed	GRMZM2G138817	Cation/H(+) antiporter 15	5.76445e-05
DTA	chr8.s_119846233	8	115127736	122176113	2.23e-16	sGWAS	Silkingtime	GRMZM2G160763	Flavonoid 3'-monooxygenase	5.62394e-06
DTA	chr8.s_129938413	8	127228854	135950888	1.52e-18	sGWAS	Silkingtime	GRMZM2G353250	Zm00001d011002	2.06664e-05
DTA	22428	8	1.21158e+08	1.35023e+08	29.7738	hGWAS	Pollenshed	GRMZM2G353250	Zm00001d011002	6.12e-05
DTA	22428	8	1.21158e+08	1.35023e+08	29.7738	hGWAS	Pollenshed	GRMZM2G365774	Peroxidase 64	4.6e-05
DTA	chr8.s_129938413	8	127228854	135950888	1.52e-18	sGWAS	Silkingtime	GRMZM2G700665	floral homeotic protein APETALA 2	1.89447e-05
DTA	22428	8	1.21158e+08	1.35023e+08	29.7738	hGWAS	Pollenshed	GRMZM2G700665	floral homeotic protein APETALA 2	6.23e-05
DTS	chr3.s_192736471	3	188433396	210795009	2.09e-13	sGWAS	Silkingtime	GRMZM2G078756	Phenylalanine--tRNA ligase chloroplastic/mitochondrial	8.1191e-06
DTS	chr3.s_192736471	3	188433396	210795009	2.09e-13	sGWAS	Silkingtime	GRMZM2G078756	Phenylalanine--tRNA ligase chloroplastic/mitochondrial	8.1191e-06
DTS	chr3.s_192736471	3	188433396	210795009	2.09e-13	sGWAS	Pollenshed	GRMZM2G330229	Zm00001d043540	8.20846e-05
DTS	chr3.s_192736471	3	188433396	210795009	2.09e-13	sGWAS	Silkingtime	GRMZM2G386113	RING/U-box superfamily protein	9.76512e-05
DTS	chr3.s_229987829	3	229669323	230084608	1.29e-10	sGWAS	Pollenshed	GRMZM2G458888	Transducin family protein / WD-40 repeat family protein	3.68286e-05
DTS	22426	8	128027399	130347884	12.0498	hGWAS	Silkingtime	GRMZM2G365774	Peroxidase 64	6.2e-05
DTT	chr3.s_201169071	3	190362115	201608405	5.24e-12	sGWAS	Silkingtime	AC194425.3_FG005	Cell differentiation Rcd1-like protein	5.60222e-05
DTT	chr3.s_201169071	3	190362115	201608405	5.24e-12	sGWAS	Silkingtime	AC194425.3_FG005	Cell differentiation Rcd1-like protein	5.60222e-05
DTT	chr3.s_201169071	3	190362115	201608405	5.24e-12	sGWAS	Silkingtime	AC194425.3_FG005	Cell differentiation Rcd1-like protein	5.60222e-05
DTT	chr3.s_201169071	3	190362115	201608405	5.24e-12	sGWAS	Silkingtime	GRMZM2G078756	Phenylalanine--tRNA ligase chloroplastic/mitochondrial	8.1191e-06
DTT	chr3.s_201169071	3	190362115	201608405	5.24e-12	sGWAS	Pollenshed	GRMZM2G330229	Zm00001d043540	8.20846e-05
DTT	chr5.s_6447321	5	4590316	7467487	6.44e-11	sGWAS	Silkingtime	AC191251.3_FG005	Cell differentiation Rcd1-like protein	8.6818e-05
DTT	chr5.s_6447321	5	4590316	7467487	6.44e-11	sGWAS	Headingdate	GRMZM2G171998	Protein NAR1	2.87485e-05
DTT	chr5.s_6447321	5	4590316	7467487	6.44e-11	sGWAS	Headingdate	GRMZM2G171998	Protein NAR1	2.87485e-05
DTT	13882	5	7.13931e+06	7996605	14.1099	hGWAS	Headingdate	GRMZM2G171998	Protein NAR1	9.57e-05
DTT	13909	5	8.51239e+06	9186216	8.01	hGWAS	Headingdate	GRMZM5G853392	GRF-transcription factor 14	5.44e-05
DTT	chr8.s_119763546	8	115063018	120681453	4.06e-20	sGWAS	Silkingtime	GRMZM2G051050	Ypt/Rab-GAP domain of gyp1p superfamily protein	3.09705e-05
DTT	22428	8	119265434	1.35488e+08	37.9627	hGWAS	Headingdate	GRMZM2G053991	aluminum sensitive 3	1.38e-05
DTT	chr8.s_119763546	8	115063018	120681453	4.06e-20	sGWAS	Pollenshed	GRMZM2G082721	Zm00001d010621	8.30463e-05
DTT	chr8.s_119763546	8	115063018	120681453	4.06e-20	sGWAS	Pollenshed	GRMZM2G138817	Cation/H(+) antiporter 15	5.76445e-05
DTT	chr8.s_119763546	8	115063018	120681453	4.06e-20	sGWAS	Silkingtime	GRMZM2G160763	Flavonoid 3'-monooxygenase	5.62394e-06
DTT	22428	8	119265434	1.35488e+08	37.9627	hGWAS	Headingdate	GRMZM2G353250	Zm00001d011002	1.38e-05
DTT	22428	8	119265434	1.35488e+08	37.9627	hGWAS	Headingdate	GRMZM2G365774	Peroxidase 64	4.5e-05
DTT	22428	8	119265434	1.35488e+08	37.9627	hGWAS	Headingdate	GRMZM2G700665	floral homeotic protein APETALA 2	1.69e-05
EH	2642	1	199713866	2.00479e+08	12.1228	hGWAS	Earheight	GRMZM2G117378	Patatin-like protein 2	6.44e-05
EH	chr1.s_248797017	1	241570198	257841134	8.65e-12	sGWAS	Earheight	GRMZM2G121047	F-box/LRR-repeat protein 17	9.02917e-06
EH	chr3.s_159902111	3	133119411	161645096	6.09e-16	sGWAS	Earheight	GRMZM5G822137	Heavy metal transport/detoxification superfamily protein	7.41249e-05
EH	chr6.s_69592478	6	34545111	75858619	2.65e-11	sGWAS	Earheight	GRMZM2G001205	ZFP16-1	4.56314e-05
EH	chr6.s_69592478	6	34545111	75858619	2.65e-11	sGWAS	Earheight	GRMZM2G095252	Chaperonin 60 subunit beta 2 chloroplastic	8.19691e-05
EH	chr6.s_69592478	6	34545111	75858619	2.65e-11	sGWAS	Earheight	GRMZM2G099187	Probable transcriptional regulator SLK2	7.78792e-05
EH	chr8.s_130423169	8	112363549	145444548	2.18e-19	sGWAS	Earheight	GRMZM2G005552	Legumin-like protein%253B Putative rmlC-like cupins superfamily protein	3.8205e-05
EH	chr8.s_130423169	8	112363549	145444548	2.18e-19	sGWAS	Earheight	GRMZM2G124759	Phospholipase A1-IIgamma	6.20258e-05
EH	chr8.s_130423169	8	112363549	145444548	2.18e-19	sGWAS	Earheight	GRMZM2G141873	Pectin acetylesterase 5	1.64311e-05
EH	chr8.s_130423169	8	112363549	145444548	2.18e-19	sGWAS	Earheight	GRMZM2G141922	Putative E3 ubiquitin-protein ligase XBAT31	2.20862e-06
EH	chr8.s_130423169	8	112363549	145444548	2.18e-19	sGWAS	Earheight	GRMZM2G142776	Inorganic pyrophosphatase 1	3.02004e-05
EH	22430	8	1.27494e+08	1.31729e+08	12.4175	hGWAS	Earheight	GRMZM2G155123	PHD-transcription factor 17	1.87e-05
EH	chr8.s_130423169	8	112363549	145444548	2.18e-19	sGWAS	Earheight	GRMZM2G164341	Putative HLH DNA-binding domain superfamily protein	1.5425e-05
EH	chr8.s_130423169	8	112363549	145444548	2.18e-19	sGWAS	Earheight	GRMZM2G176707	Nucleosome assembly protein 1;2	5.93898e-06
EH	22495	8	134215242	136240709	9.57429	hGWAS	Earheight	GRMZM2G176707	Nucleosome assembly protein 1;2	5.11e-06
EL	chr2.s_58277135	2	58277128	61159914	2.71e-10	sGWAS	Earlength	GRMZM2G073054	Starch branching enzyme IIa	1.63792e-05
EL	chr3.s_221621278	3	221596278	221646339	3.68e-09	sGWAS	Earlength	GRMZM2G059392	Cytokinin riboside 5'-monophosphate phosphoribohydrolase LOG7	3.80701e-05
EL	chr8.s_118057264	8	114010276	118057348	1.39e-09	sGWAS	Earlength	GRMZM2G063896	Histone H4	2.69653e-05
EL	chr8.s_118057264	8	114010276	118057348	1.39e-09	sGWAS	Earlength	GRMZM2G064426	Nuclear transcription factor Y subunit B-8	3.12481e-05
EL	chr8.s_172754104	8	172234845	172757615	4.71e-10	sGWAS	Earlength	GRMZM2G073959	RHOMBOID-like protein 12 mitochondrial	1.62546e-05
ELL	chr1.s_253090525	1	251772362	254810048	1.34e-11	sGWAS	Earleaflength	GRMZM2G121570	MYB-type transcription factor	4.0178e-05
ELL	chr2.s_30915529	2	30913353	46214037	2.61e-10	sGWAS	Earleaflength	GRMZM2G010238	Cyclic pyranopterin monophosphate synthase accessory protein mitochondrial	7.94956e-05
ELW	chr1.s_281173575	1	271471730	289782331	2.09e-15	sGWAS	Earleafwidth	GRMZM2G005991	Bifunctional inhibitor/lipid-transfer protein/seed storage 2S albumin superfamily protein	2.31864e-05
ELW	chr1.s_281173575	1	271471730	289782331	2.09e-15	sGWAS	Earleafwidth	GRMZM2G072156	Cactin	4.67558e-05
ELW	chr1.s_281173575	1	271471730	289782331	2.09e-15	sGWAS	Earleafwidth	GRMZM2G123714	PLASMODESMATA CALLOSE-BINDING PROTEIN 2	1.65323e-05
ELW	chr1.s_281173575	1	271471730	289782331	2.09e-15	sGWAS	Earleafwidth	GRMZM2G143204	Probable WRKY transcription factor 57	5.45191e-06
ELW	chr1.s_281173575	1	271471730	289782331	2.09e-15	sGWAS	Earleafwidth	GRMZM2G147596	Origin of replication complex subunit 5	1.7342e-05
ELW	chr1.s_281173575	1	271471730	289782331	2.09e-15	sGWAS	Earleafwidth	GRMZM2G454980	Probable receptor-like protein kinase	1.02285e-05
ELW	7994	3	3108531	3206413	8.90093	hGWAS	Earleafwidth	GRMZM2G135481	reduced male fertility	1.83e-05
ELW	chr5.s_5198381	5	4325529	6447667	1.22e-10	sGWAS	Earleafwidth	GRMZM2G007260	Ubiquitin-conjugating enzyme E2 2	9.22606e-05
ELW	chr8.s_6063050	8	5854847	6159565	1.89e-09	sGWAS	Earleafwidth	GRMZM2G024655	C2H2 and C2HC zinc fingers superfamily protein	7.95769e-05
ELW	25632	10	2.66309e+06	3.0294e+06	8.49859	hGWAS	Earleafwidth	GRMZM2G004412	Zm00001d023304	6.37e-05
ERN	chr4.s_202031604	4	189398741	215633710	3.61e-19	sGWAS	Earrownumber	GRMZM2G067555	P-loop containing nucleoside triphosphate hydrolases superfamily protein	1.35047e-05
ERN	chr4.s_202031604	4	189398741	215633710	3.61e-19	sGWAS	Earrownumber	GRMZM2G086590	Camelliol C synthase	3.33759e-05
ERN	13002	4	200268461	2.0985e+08	15.0827	hGWAS	Earrownumber	GRMZM2G086590	Camelliol C synthase	4.98e-05
ERN	chr4.s_202031604	4	189398741	215633710	3.61e-19	sGWAS	Earrownumber	GRMZM2G104449	Zm00001d052922	5.3607e-05
ERN	10805	4	1.27213e+06	2037510	8.22898	hGWAS	Earrownumber	GRMZM2G457287	NEP-interacting protein 1	4.49e-05
ERN	14120	5	1.51819e+07	1.68971e+07	12.9899	hGWAS	Earrownumber	GRMZM2G134980	Chaperone protein dnaJ 3	2.85e-05
KNPR	5870	2	5.63772e+07	62632541	12.6025	hGWAS	Kernernumberperrow	GRMZM2G073054	Starch branching enzyme IIa	5.5e-05
KNPR	chr3.s_204545884	3	199633692	204715005	3.07e-10	sGWAS	Kernernumberperrow	GRMZM5G879882	ATP-dependent 6-phosphofructokinase 3	7.76087e-05
LNAE	chr1.s_72232586	1	66492142	74717875	7.6e-12	sGWAS	Leafnumberaboveear	GRMZM2G171022	F-box protein	2.68508e-05
LNAE	chr1.s_40157867	1	39237748	51007843	3.07e-12	sGWAS	Leafnumberaboveear	GRMZM2G352883	probable GPI-anchored adhesin-like protein PGA55	5.20035e-05
LNAE	chr1.s_37949245	1	34973916	37964547	7.92e-10	sGWAS	Leafnumberaboveear	GRMZM2G408305	ARM repeat superfamily protein	4.26942e-05
LNAE	chr2.s_23254291	2	17285194	26846767	1.49e-13	sGWAS	Leafnumberaboveear	GRMZM2G143512	Probable copper-transporting ATPase HMA5	4.14658e-05
LNAE	chr2.s_23254291	2	17285194	26846767	1.49e-13	sGWAS	Leafnumberaboveear	GRMZM2G322819	Prolyl oligopeptidase family protein	9.05871e-05
LNAE	chr8.s_136490298	8	124711079	147628128	8.86e-12	sGWAS	Leafnumberaboveear	GRMZM2G094241	liguleless4	7.46802e-05
LNAE	chr8.s_136490298	8	124711079	147628128	8.86e-12	sGWAS	Leafnumberaboveear	GRMZM2G365774	Peroxidase 64	3.75158e-05
LNBE	18620	6	1.66715e+08	1.67273e+08	10.1256	hGWAS	Leafnumberaboveear	AC233870.1_FG004	Tudor/PWWP/MBT superfamily protein	4.98e-05
LNBE	22373	8	1.19046e+08	139699905	32.2221	hGWAS	Leafnumberaboveear	GRMZM2G365774	Peroxidase 64	4.69e-05
PH	chr1.s_292402539	1	278691127	292402643	5.12e-11	sGWAS	Plantheight	GRMZM2G005991	Bifunctional inhibitor/lipid-transfer protein/seed storage 2S albumin superfamily protein	4.44389e-05
PH	chr1.s_248796914	1	222773350	257858162	4.76e-15	sGWAS	Plantheight	GRMZM2G012119	post-illumination chlorophyll fluorescence increase	7.68372e-05
PH	3564	1	246458211	2.47504e+08	10.2221	hGWAS	Plantheight	GRMZM2G012119	post-illumination chlorophyll fluorescence increase	4.21e-05
PH	chr1.s_32159758	1	18222541	34831846	1.97e-10	sGWAS	Plantheight	GRMZM2G040561	Molecular chaperone Hsp40/DnaJ family protein	1.93992e-05
PH	chr1.s_292402539	1	278691127	292402643	5.12e-11	sGWAS	Plantheight	GRMZM2G065640	Lipid binding protein	6.67662e-05
PH	chr1.s_32159758	1	18222541	34831846	1.97e-10	sGWAS	Plantheight	GRMZM2G091456	Squalene epoxidase 1	7.7904e-05
PH	chr1.s_292402539	1	278691127	292402643	5.12e-11	sGWAS	Plantheight	GRMZM2G134227	Probable protein phosphatase 2C 55	3.9399e-05
PH	chr1.s_248796914	1	222773350	257858162	4.76e-15	sGWAS	Plantheight	GRMZM2G146819	Expressed protein%3B protein	2.93001e-05
PH	chr1.s_248796914	1	222773350	257858162	4.76e-15	sGWAS	Plantheight	GRMZM2G404443	cytokinin oxidase6	6.8648e-05
PH	chr8.s_134211257	8	111895724	138635638	8.92e-11	sGWAS	Plantheight	GRMZM2G005552	Legumin-like protein%253B Putative rmlC-like cupins superfamily protein	2.18246e-05
PH	chr8.s_134211257	8	111895724	138635638	8.92e-11	sGWAS	Plantheight	GRMZM2G176707	Nucleosome assembly protein 1;2	9.55019e-05
SAI	4818	2	2275202	3075701	18.1424	hGWAS	Pollenshed	GRMZM2G065012	EH domain-containing protein 1	1.04e-05
SAI	4818	2	2275202	3075701	18.1424	hGWAS	Pollenshed	GRMZM2G081445	hydroxyproline-rich glycoprotein family protein	9.68e-05
SAI	16480	6	6020994	6.48413e+06	8.53558	hGWAS	Silkingtime	GRMZM2G009661	Serine/threonine protein phosphatase 2A 59 kDa regulatory subunit B' eta isoform	4.99e-05
SAI	16447	6	2.31949e+06	3138396	9.67225	hGWAS	Pollenshed	GRMZM2G024303	GroES-like zinc-binding alcohol dehydrogenase family protein	1.35e-05
SAI	16447	6	2.31949e+06	3138396	9.67225	hGWAS	Pollenshed	GRMZM2G370188	Putative ubiquitin carboxyl-terminal hydrolase superfamily protein	1.35e-05
SAI	chr8.s_122004197	8	121393011	133485432	1.2e-11	sGWAS	Silkingtime	GRMZM2G053991	aluminum sensitive 3	2.06664e-05
SAI	chr8.s_122004197	8	121393011	133485432	1.2e-11	sGWAS	Silkingtime	GRMZM2G353250	Zm00001d011002	2.06664e-05
SAI	chr8.s_122004197	8	121393011	133485432	1.2e-11	sGWAS	Pollenshed	GRMZM2G365774	Peroxidase 64	7.35424e-06
SAI	chr8.s_122004197	8	121393011	133485432	1.2e-11	sGWAS	Silkingtime	GRMZM2G700665	floral homeotic protein APETALA 2	1.89447e-05
STI	chr1.s_289561180	1	288965109	291631612	1.18e-09	sGWAS	Pollenshed	GRMZM2G363545	Cytokinin-O-glucosyltransferase 2	6.6308e-05
STI	chr1.s_289561180	1	288965109	291631612	1.18e-09	sGWAS	Silkingtime	GRMZM2G417217	Protein GLE1	2.32658e-05
STI	7006	2	1.9766e+08	198418995	7.56817	hGWAS	Headingdate	AC205673.3_FG006	Auxin-responsive protein SAUR61	6.4e-05
STI	chr2.s_221591141	2	221519745	221746217	4.17e-13	sGWAS	Silkingtime	GRMZM2G033937	RHOMBOID-like protein 3	1.75991e-05
STI	chr2.s_221591141	2	221519745	221746217	4.17e-13	sGWAS	Silkingtime	GRMZM2G033937	RHOMBOID-like protein 3	1.75991e-05
STI	7006	2	1.9766e+08	198418995	7.56817	hGWAS	Headingdate	GRMZM2G042712	SAUR44-auxin-responsive SAUR family member [Source:UniProtKB/TrEMBL;Acc:B6TP95]	6.4e-05
STI	4818	2	2417232	2689114	14.4617	hGWAS	Headingdate	GRMZM2G065012	EH domain-containing protein 1	8.49e-05
STI	chr2.s_205354833	2	193279088	209407884	7.45e-15	sGWAS	Silkingtime	GRMZM2G099425	Calcium-dependent protein kinase 7	4.44158e-05
STI	chr2.s_205354833	2	193279088	209407884	7.45e-15	sGWAS	Silkingtime	GRMZM2G099425	Calcium-dependent protein kinase 7	4.44158e-05
STI	7156	2	206590207	2.07633e+08	11.2737	hGWAS	Silkingtime	GRMZM2G099425	Calcium-dependent protein kinase 7	1.27e-05
STI	chr2.s_205354833	2	193279088	209407884	7.45e-15	sGWAS	Pollenshed	GRMZM2G180847	Probable transcription factor PosF21	1.24291e-05
STI	chr2.s_221591141	2	221519745	221746217	4.17e-13	sGWAS	Silkingtime	GRMZM2G412911	Protein HAPLESS 2	1.15948e-05
STI	chr2.s_221591141	2	221519745	221746217	4.17e-13	sGWAS	Silkingtime	GRMZM2G412911	Protein HAPLESS 2	1.15948e-05
STI	chr5.s_9341180	5	9340025	9913897	1.94e-09	sGWAS	Headingdate	GRMZM2G461145	Lariat debranching enzyme	7.39556e-05
STI	chr8.s_129908088	8	128878964	141829832	5.12e-16	sGWAS	Silkingtime	GRMZM2G027333	Protein indeterminate-domain 9	1.05053e-05
STI	chr8.s_129908088	8	128878964	141829832	5.12e-16	sGWAS	Silkingtime	GRMZM2G053991	aluminum sensitive 3	2.06664e-05
STI	chr8.s_123042123	8	117632107	128484460	9.91e-14	sGWAS	Pollenshed	GRMZM2G082721	Zm00001d010621	8.30463e-05
STI	chr8.s_129908088	8	128878964	141829832	5.12e-16	sGWAS	Silkingtime	GRMZM2G088132	Mitochondrial outer membrane protein porin 3	2.89487e-05
STI	chr8.s_123042123	8	117632107	128484460	9.91e-14	sGWAS	Pollenshed	GRMZM2G138817	Cation/H(+) antiporter 15	5.76445e-05
STI	chr8.s_129908088	8	128878964	141829832	5.12e-16	sGWAS	Silkingtime	GRMZM2G353250	Zm00001d011002	2.06664e-05
STI	chr8.s_129908088	8	128878964	141829832	5.12e-16	sGWAS	Pollenshed	GRMZM2G365774	Peroxidase 64	7.35424e-06
STI	chr8.s_129908088	8	128878964	141829832	5.12e-16	sGWAS	Silkingtime	GRMZM2G700665	floral homeotic protein APETALA 2	1.89447e-05
TBN	chr2.s_560216	2	36888	1624126	3.55e-12	sGWAS	Tasselbranchnumber	GRMZM2G058966	Pre-mRNA cleavage factor Im 25 kDa subunit 2	8.77611e-05
TBN	chr5.s_210648373	5	209910473	211220662	1.95e-13	sGWAS	Tasselbranchnumber	GRMZM2G052422	1-aminocyclopropane-1-carboxylate oxidase35	7.45345e-05
TBN	chr5.s_142450842	5	142443888	146094929	7.91e-10	sGWAS	Tasselbranchnumber	GRMZM2G105498	AT-hook motif nuclear-localized protein 26	3.09981e-05
TBN	chr5.s_142450842	5	142443888	146094929	7.91e-10	sGWAS	Tasselbranchnumber	GRMZM2G159759	GDSL esterase/lipase	8.46224e-05
TBN	chr5.s_142450842	5	142443888	146094929	7.91e-10	sGWAS	Tasselbranchnumber	GRMZM2G311919	Chalcone isomerase 3	7.0256e-05
TBN	chr6.s_164033918	6	164033803	164091423	8.1e-10	sGWAS	Tasselbranchnumber	GRMZM2G031053	Guanylate-binding family protein	3.12284e-05
TBN	chr6.s_115819310	6	113000030	118076290	2.37e-10	sGWAS	Tasselbranchnumber	GRMZM2G085378	NAD(P)-binding Rossmann-fold superfamily protein	8.03648e-05
TBN	chr8.s_150809298	8	149861143	156952682	5.22e-12	sGWAS	Tasselbranchnumber	GRMZM2G118265	Copine (Calcium-dependent phospholipid-binding protein) family	6.89562e-05
TBN	chr8.s_150809298	8	149861143	156952682	5.22e-12	sGWAS	Tasselbranchnumber	GRMZM2G144028	Putative WAK receptor-like protein kinase family protein	9.22859e-05
TBN	chr8.s_150809298	8	149861143	156952682	5.22e-12	sGWAS	Tasselbranchnumber	GRMZM2G151245	Senescence-associated protein 12	5.75696e-05
TBN	chr8.s_150809298	8	149861143	156952682	5.22e-12	sGWAS	Tasselbranchnumber	GRMZM2G313737	B3 domain-containing protein	2.81873e-05
TL	chr1.s_6225000	1	6224869	6825141	4.46e-10	sGWAS	Tasselmainaxislength	GRMZM5G899119	Det1 complexing ubiquitin ligase	4.44212e-05
TL	chr5.s_205895914	5	195454595	207548055	6.03e-16	sGWAS	Tasselmainaxislength	GRMZM2G026560	P-loop containing nucleoside triphosphate hydrolases superfamily protein	7.38128e-06
TL	chr5.s_205895914	5	195454595	207548055	6.03e-16	sGWAS	Tasselmainaxislength	GRMZM2G039855	P-loop containing nucleoside triphosphate hydrolases superfamily protein	6.22581e-06
TL	chr5.s_183379080	5	181571239	193588287	1.83e-10	sGWAS	Tasselmainaxislength	GRMZM2G117238	Origin recognition complex subunit 2	9.235e-05
TL	chr5.s_205895914	5	195454595	207548055	6.03e-16	sGWAS	Tasselmainaxislength	GRMZM2G405567	Probable mannan synthase 7	9.87979e-05
TL	chr7.s_162841139	7	162758032	164688665	4.01e-11	sGWAS	Tasselmainaxislength	GRMZM2G132810	Formin-like protein 20	2.89038e-06
