# Supplementary material for: CUBIC: an atlas of genetic architecture promises directed maize improvement
Source: Genome Biol. 2020 Jan 24;21:20. doi: 10.1186/s13059-020-1930-x (PMC6979394; doi:10.1186/s13059-020-1930-x)
Supplement: Supplementary file 14 — Additional file 14. Consensus map integrated by 10 recombinant inbred line (RIL) populations. [file 13059_2020_1930_MOESM14_ESM.xlsx]

## Sheet: Additional_file_14
Additional file 14. Consensus map integrated by 10 recombinant inbred line (RIL) populations
Chr	Genetic_pos (cM)	Physi_pos_V3 (bp)
1	0	3498
1	0.1	325012
1	0.2	613257
1	0.3	1165674
1	0.4	1778874
1	0.7	1786977
1	1.2	1955038
1	1.3	2036643
1	1.4	2085905
1	1.5	2089617
1	1.6	2299576
1	1.8	2334211
1	1.9	2685502
1	2	2691547
1	2.5	2733898
1	2.6	2794367
1	2.9	2868748
1	3.2	2934293
1	4.5	3007708
1	5	3028346
1	5.4	3061507
1	5.6	3070990
1	6	3123811
1	6.7	3174592
1	7	3263529
1	7.1	3275770
1	7.5	3347761
1	7.6	3349538
1	7.8	3399295
1	9.1	3659227
1	9.6	3701770
1	10.4	3824154
1	10.5	3876370
1	10.6	4015257
1	10.7	4046568
1	11	4144383
1	11.4	4437727
1	11.5	4446565
1	12.1	4597070
1	12.9	4597575
1	13.2	4601671
1	13.7	4752207
1	13.9	4790054
1	14.1	4987185
1	14.3	4988115
1	14.4	4996405
1	16.4	5086512
1	16.5	5321239
1	16.9	5383058
1	17.9	5432497
1	19.4	5646920
1	19.6	5741994
1	19.8	5948129
1	20.5	6186914
1	20.6	6189148
1	20.7	6194556
1	20.8	6194846
1	21	6214063
1	21.1	6214435
1	21.2	6235759
1	21.5	6529484
1	21.9	6541428
1	22.2	6775665
1	22.7	6810422
1	23	7039821
1	23.2	7073708
1	23.3	7155614
1	23.9	7451578
1	24.1	7483564
1	24.4	7560777
1	24.5	7694770
1	24.7	7710728
1	24.9	7961409
1	25.5	8027416
1	26.2	8346717
1	26.6	8454486
1	27.1	8510819
1	27.3	8612299
1	28.1	8626233
1	28.6	8938950
1	28.7	9047492
1	28.8	9053489
1	29.5	9299073
1	30.2	9353783
1	30.4	9428728
1	30.8	9521148
1	31.3	9804812
1	31.5	9917427
1	32.2	10087238
1	33.1	10578879
1	33.2	10583726
1	33.3	10587589
1	33.5	10824697
1	34	10837608
1	34.4	10842620
1	34.9	10993924
1	35.2	11113326
1	35.3	11474786
1	35.4	11486898
1	35.6	11531337
1	36	11909360
1	36.1	11949748
1	36.2	11990762
1	36.3	12163019
1	36.6	12172770
1	37.3	12172784
1	37.6	12350606
1	37.9	12355799
1	38	12361008
1	38.3	12436031
1	38.8	12496824
1	39.2	12516976
1	40.3	12974794
1	40.4	12990719
1	40.5	13537719
1	40.6	13557907
1	40.9	13682872
1	41	13685286
1	41.1	13737973
1	41.2	13742728
1	41.3	14030844
1	41.4	14100366
1	41.6	14102782
1	41.7	14449178
1	41.8	14506834
1	42.1	14958484
1	42.2	14959663
1	42.3	15067244
1	42.4	15070569
1	43.3	15135660
1	43.4	15170122
1	44	15353492
1	44.2	15808069
1	44.5	16047696
1	45	16061516
1	45.2	16177692
1	45.5	16377685
1	45.7	16468587
1	45.8	16579032
1	46	16783648
1	46.1	16787500
1	46.2	16787917
1	46.3	16799668
1	46.6	16825486
1	46.7	16952844
1	46.8	17408579
1	46.9	17463333
1	47.1	17492478
1	47.5	17527344
1	48	17695070
1	48.1	17713373
1	48.4	17827802
1	48.9	17831386
1	49.1	17849996
1	49.7	17958727
1	49.9	18189945
1	50.1	18643037
1	50.2	18956268
1	50.3	18976192
1	50.4	18983577
1	50.5	19102984
1	50.8	19235534
1	51.3	19261559
1	51.4	19326820
1	51.6	19346577
1	51.9	19639992
1	52.4	19678868
1	52.7	19698947
1	52.9	19699113
1	53.1	19911051
1	53.6	19973968
1	54.1	20095946
1	54.3	20216020
1	54.7	20528711
1	54.8	21524745
1	55.4	21691280
1	55.6	21710017
1	56.2	21721489
1	56.3	21759115
1	57.2	21982917
1	57.3	22252464
1	57.4	22383170
1	57.5	22437045
1	57.7	22442832
1	58.2	22891936
1	58.5	23192963
1	58.6	23217709
1	59	23240199
1	59.1	23563144
1	59.5	23935191
1	59.6	24051133
1	59.8	24193255
1	59.9	24224848
1	60.2	24407786
1	60.5	24685757
1	60.8	24930114
1	61	25375801
1	61.2	25377280
1	61.4	25424685
1	61.5	25452047
1	61.9	26574863
1	62	26575280
1	62.1	26684097
1	62.2	26692703
1	62.3	26915885
1	62.4	27085914
1	62.7	27122568
1	64.3	27173299
1	64.4	27178999
1	64.6	27553351
1	64.8	27638580
1	65	27776658
1	65.1	27909978
1	65.2	27980974
1	65.7	28530052
1	65.9	28614640
1	66	28615055
1	66.1	28928218
1	66.3	28965193
1	66.9	29255686
1	67.1	29495898
1	67.3	29542648
1	67.6	29682714
1	67.7	29695464
1	67.8	29786820
1	68.2	30261694
1	68.5	30281802
1	68.6	30295281
1	68.8	30536734
1	68.9	30614580
1	69.1	30686692
1	69.4	30690524
1	69.5	31065086
1	70.1	31855363
1	70.2	31980975
1	70.4	32159610
1	70.5	32202618
1	70.7	32842548
1	70.8	32876104
1	70.9	33128061
1	71.1	33221877
1	71.3	33325943
1	71.5	33427135
1	71.6	33464367
1	71.9	33530985
1	72	33683371
1	72.3	33829205
1	72.7	33886399
1	72.8	34941225
1	73.3	34945617
1	73.7	34966084
1	74	35047742
1	74.2	35138881
1	74.9	35246006
1	75.2	35664443
1	75.3	35763862
1	75.4	35764695
1	75.5	35837313
1	75.7	36504552
1	76.2	36922318
1	76.5	37129419
1	77.2	37158559
1	77.4	37215666
1	77.5	37390513
1	77.6	38253008
1	77.7	38317245
1	77.8	38449954
1	78.1	38875577
1	78.3	39059378
1	78.4	39144220
1	78.6	39253157
1	78.7	39606127
1	78.9	39860244
1	79.7	40143824
1	80	40359167
1	80.1	40516061
1	80.2	40516082
1	80.3	40575106
1	80.6	40733308
1	80.9	41282091
1	81.1	41436887
1	81.2	42017980
1	81.3	42126759
1	81.7	42526811
1	82.1	42855910
1	82.4	43115810
1	82.5	43141317
1	82.8	43766376
1	83.2	43974319
1	83.4	44035579
1	83.6	44191499
1	83.7	44961062
1	83.8	45119767
1	84.2	45343114
1	84.6	45370155
1	85.1	45440483
1	85.2	45637795
1	85.4	45927657
1	85.5	45935533
1	85.7	46070197
1	85.8	46423357
1	85.9	46632879
1	86.1	46683767
1	86.4	46689395
1	86.9	46690086
1	87	46862401
1	87.4	46934507
1	87.7	47338517
1	87.8	47830560
1	87.9	48286814
1	88.1	48543991
1	88.5	48647547
1	89.3	48656179
1	89.5	48656387
1	90	51007632
1	90.2	51321405
1	90.4	51396920
1	90.5	51398330
1	90.8	51458393
1	90.9	51753989
1	91	51893130
1	91.2	52091240
1	92.1	52344008
1	92.3	52623418
1	93.3	53151899
1	93.4	53411980
1	93.5	53415057
1	93.6	53415679
1	93.7	53420315
1	93.8	53422670
1	94.1	53661088
1	94.5	53680816
1	94.6	54274780
1	94.7	54342159
1	94.8	54731327
1	94.9	55392367
1	95	55500557
1	95.1	55507772
1	95.3	56308560
1	95.5	56310429
1	95.6	56563494
1	95.7	56566038
1	95.8	56575505
1	96.1	56578983
1	96.6	56678567
1	96.8	56894911
1	96.9	57248765
1	97	58370246
1	97.2	58453198
1	97.4	58458825
1	97.5	58647898
1	97.6	59508794
1	98	59768350
1	98.1	60095522
1	98.2	60150959
1	98.3	60811132
1	98.4	61145173
1	98.5	61145390
1	98.6	62202046
1	98.9	62492958
1	99	62534143
1	99.1	63035261
1	99.2	63209495
1	99.3	63357901
1	99.4	63543888
1	99.5	64154486
1	99.6	64156145
1	99.7	64395446
1	99.9	64795966
1	100	64837173
1	100.3	64975178
1	100.4	65204248
1	100.5	65423716
1	100.6	65424979
1	100.7	65495543
1	100.8	65625518
1	101.4	66020800
1	101.6	66301119
1	103	66961165
1	103.1	67654379
1	103.2	67654669
1	103.3	67735308
1	103.4	68937575
1	103.5	69030124
1	103.9	69296819
1	104	69297516
1	104.1	69297893
1	104.6	69707521
1	104.8	69895120
1	105	70049515
1	105.1	70165940
1	105.4	70583049
1	105.5	70723391
1	105.9	70758440
1	106.2	71033141
1	106.3	71071282
1	106.5	71152615
1	106.6	71594778
1	106.8	72008580
1	106.9	72019872
1	107.2	72021208
1	107.3	72105795
1	107.4	72244047
1	107.5	72360345
1	107.7	72808448
1	107.8	72851062
1	108	73345574
1	108.2	73348645
1	108.4	73643216
1	108.6	74238212
1	108.8	74425092
1	109.1	75635462
1	109.2	75637621
1	109.4	75906382
1	109.5	75971539
1	109.6	76627094
1	109.7	76740648
1	109.9	76852123
1	110.4	77154062
1	110.8	77493699
1	110.9	77976982
1	111	78035374
1	111.2	78057050
1	111.3	78298694
1	111.4	78373747
1	111.5	79243755
1	111.6	79331323
1	111.7	79425466
1	111.9	79715449
1	112	80175894
1	112.1	80330416
1	112.5	80631671
1	112.8	80928129
1	113	80932670
1	113.3	81086358
1	113.4	81116301
1	113.5	81219953
1	113.7	81559392
1	113.8	81984649
1	113.9	82033180
1	114.7	82520206
1	114.8	82953114
1	114.9	83653658
1	115	83654614
1	115.1	84423672
1	115.2	84642345
1	115.3	84694514
1	115.7	85040040
1	115.9	85041419
1	116	85841636
1	116.2	85844357
1	116.4	86599719
1	116.7	86618850
1	116.8	87629662
1	116.9	87779018
1	117	88001272
1	117.1	88002353
1	117.2	88012708
1	117.3	88014457
1	117.5	88023606
1	117.6	88023669
1	118	88349182
1	118.2	88524259
1	118.3	88898280
1	118.4	89235430
1	118.6	89296364
1	118.8	90891536
1	119	91197458
1	119.2	91198214
1	119.4	91200857
1	119.5	91257996
1	119.6	91469391
1	119.7	91512611
1	119.8	92031212
1	119.9	92354028
1	120	92521847
1	120.1	92672700
1	120.8	92880771
1	121	93080262
1	121.2	93917153
1	121.3	93918508
1	121.4	94372188
1	121.5	94377749
1	121.6	94831261
1	121.7	94890060
1	122.1	95449245
1	122.2	95498286
1	122.5	96022403
1	122.6	96318132
1	123	98106517
1	123.1	98173755
1	123.4	98462017
1	123.5	98769650
1	123.8	99143437
1	124	99174750
1	124.1	99706311
1	124.2	99984310
1	124.3	100834439
1	124.4	100913764
1	124.5	101789870
1	124.6	103442262
1	124.7	103623860
1	124.8	104491512
1	124.9	106069087
1	125	106851177
1	125.3	107190444
1	125.5	107195626
1	125.6	107310991
1	125.8	107318575
1	126.2	107858741
1	126.3	109849642
1	126.4	112599161
1	126.5	112647021
1	126.6	112814433
1	126.8	113979760
1	126.9	116319216
1	127.1	117117544
1	127.3	119151776
1	127.4	119420141
1	127.5	119705159
1	127.8	120100860
1	127.9	122407108
1	128	122412228
1	128.1	122480959
1	128.3	123494529
1	128.4	126667037
1	128.5	130650766
1	128.6	130976054
1	128.7	138915612
1	128.8	138915967
1	128.9	138916099
1	129	139471646
1	129.1	140942526
1	129.2	141046679
1	129.3	141084759
1	129.5	141946218
1	129.7	142347313
1	129.8	142660047
1	129.9	142661029
1	130.2	147093956
1	130.3	148566496
1	130.4	148765964
1	130.5	150235112
1	130.8	151844826
1	131	152101304
1	131.1	153346315
1	131.2	153350942
1	131.5	155019411
1	131.6	155210239
1	131.7	156227591
1	131.8	156230737
1	132.1	156500621
1	132.2	157265937
1	132.3	157883782
1	132.4	158417009
1	132.5	160067396
1	132.7	160835207
1	132.8	160870046
1	132.9	160907321
1	133.1	161011352
1	133.3	161053515
1	133.4	161473961
1	133.5	161630429
1	133.8	162282373
1	134.1	162558012
1	134.2	162755218
1	134.5	164105657
1	134.6	164572398
1	134.8	166824966
1	134.9	169465939
1	135	170496216
1	135.1	170555172
1	135.2	171553775
1	135.6	172895831
1	135.7	172937114
1	135.8	173234507
1	135.9	173254350
1	136	173332395
1	136.1	173338467
1	136.6	174332926
1	136.8	174401536
1	137.1	174660871
1	137.2	174963096
1	137.3	175671749
1	137.4	175921077
1	137.5	176086446
1	137.7	176122935
1	137.8	176785713
1	137.9	176867016
1	138	176972646
1	138.1	177562329
1	138.3	178312295
1	138.4	178348721
1	138.5	178520320
1	138.6	179368185
1	139.2	179624082
1	139.3	179747201
1	139.4	179750409
1	139.7	179898495
1	140	179991598
1	140.1	180015044
1	140.5	180543167
1	140.7	180720900
1	140.9	180840111
1	141	182128514
1	141.1	182316482
1	141.3	182447921
1	141.4	182566141
1	141.5	182650426
1	141.8	182682287
1	141.9	182875470
1	142	182878512
1	142.1	182930624
1	142.4	183530638
1	142.5	183810181
1	142.9	183838638
1	143.2	183872646
1	143.5	184661846
1	143.6	184665105
1	143.8	184733514
1	143.9	187303861
1	144.1	187375553
1	144.2	187621307
1	144.3	187678923
1	144.4	187914745
1	144.5	188048994
1	144.6	188059960
1	144.7	188063568
1	145.2	188116543
1	145.7	188148040
1	145.9	188150459
1	146.1	188218552
1	146.2	189121771
1	146.3	189179780
1	146.4	189439335
1	146.5	190128552
1	146.6	190176523
1	146.7	190782465
1	146.9	191033339
1	147.2	191476105
1	147.6	191619005
1	147.9	191886324
1	148	191899306
1	148.3	192134790
1	148.5	193065934
1	149	193206271
1	149.1	193624278
1	149.2	193902233
1	149.3	193905737
1	149.4	193905760
1	149.5	194045325
1	149.9	194693254
1	150.2	194707416
1	150.6	194758677
1	150.7	194971516
1	150.8	195024655
1	151.5	195364819
1	151.8	195592023
1	152	195717384
1	152.1	195922510
1	152.5	196159354
1	152.6	196246837
1	152.8	196473851
1	152.9	196622444
1	153	196675684
1	153.1	196729894
1	153.2	197100113
1	153.3	197305801
1	153.4	197425404
1	153.6	197576448
1	153.7	197692393
1	153.8	197771252
1	154	197879976
1	154.1	198225994
1	154.3	198265252
1	154.5	198426081
1	154.6	198429935
1	154.8	198449648
1	154.9	198512408
1	155.3	198967982
1	155.4	199148432
1	155.9	199193249
1	156	199524960
1	156.2	199537334
1	156.4	199648012
1	156.5	199666129
1	156.6	199765871
1	156.9	199872331
1	157.3	199905619
1	157.7	200111549
1	157.9	200449074
1	158	200504446
1	158.2	200669759
1	158.7	200899747
1	159	201773001
1	159.1	201775098
1	159.2	201995119
1	159.3	202205975
1	159.6	202336764
1	159.7	202587487
1	159.9	202661717
1	160.1	203114650
1	160.2	203209731
1	160.4	203758957
1	160.9	204103861
1	161.4	204297759
1	161.5	205230508
1	161.6	205234171
1	161.7	205416131
1	161.8	205618598
1	161.9	205728546
1	162.4	206168620
1	162.5	206385096
1	162.6	206558089
1	163	206787215
1	163.4	207171401
1	163.5	207224369
1	163.6	207365396
1	163.8	207435986
1	163.9	207644512
1	164.1	207753219
1	164.9	208294199
1	165	208622725
1	165.1	208762526
1	165.9	208874818
1	166	209013435
1	166.7	209168925
1	166.8	209228119
1	166.9	209578585
1	167	209686462
1	167.1	210455142
1	167.2	210514525
1	167.3	210530912
1	167.7	210752865
1	167.8	211043667
1	168	211130135
1	168.1	211304376
1	168.3	211311705
1	168.5	211378790
1	168.8	211500598
1	169.3	211568844
1	169.8	211671928
1	170	212215145
1	170.1	212620322
1	170.2	212948882
1	170.3	213030154
1	170.4	213140734
1	170.5	213143573
1	170.8	213199180
1	170.9	213275351
1	171.1	213316935
1	171.3	213586148
1	171.4	213620234
1	171.6	214285040
1	171.8	214373963
1	171.9	214501927
1	172	214728003
1	172.1	214895269
1	172.5	214938992
1	172.7	214950759
1	173	215256226
1	173.6	215396621
1	173.7	215893016
1	173.8	215960070
1	174	216210753
1	174.1	216216335
1	174.2	216631853
1	174.4	216633163
1	174.5	216641509
1	174.7	216747750
1	175	217264450
1	175.3	217503302
1	175.4	217575457
1	175.8	217834191
1	176.2	217928175
1	176.5	218853213
1	176.6	219283269
1	176.9	220058323
1	177	220150233
1	177.1	220417584
1	177.3	220764064
1	177.4	220994419
1	177.5	221333637
1	177.6	221421865
1	178	222350134
1	178.1	222452651
1	178.2	222499534
1	178.3	222644718
1	178.5	223022758
1	178.8	223092881
1	178.9	223093756
1	179	223219561
1	179.1	223226781
1	179.3	223229468
1	179.4	223350512
1	179.7	223382835
1	179.8	223464637
1	180	223599093
1	180.1	223630900
1	180.2	223691480
1	180.3	223825238
1	180.4	223829862
1	180.7	223849992
1	180.9	223907261
1	181.1	224006412
1	181.2	224134808
1	181.5	224322541
1	181.6	224441026
1	181.7	224442303
1	181.8	224513140
1	181.9	224787539
1	182	224981356
1	182.3	225097937
1	182.8	225105550
1	182.9	225106081
1	183.1	225721277
1	183.2	225944566
1	183.3	226276537
1	183.6	226334592
1	183.9	226376263
1	184	226817949
1	184.2	227000782
1	184.3	228112779
1	185	228213033
1	185.8	228378914
1	185.9	228623192
1	186	228779674
1	186.1	229134311
1	186.3	229172843
1	186.4	229249109
1	186.7	229545874
1	187	229632559
1	187.2	229775259
1	187.4	230077182
1	187.5	230183273
1	187.8	230263475
1	188	230430018
1	188.2	230779905
1	188.4	230871466
1	188.6	230894462
1	188.7	230895426
1	189	230943031
1	189.1	230982716
1	189.6	230988340
1	189.9	231020291
1	190	231248316
1	190.1	231336670
1	190.3	231451772
1	190.4	232372720
1	190.5	232581026
1	190.6	232590452
1	190.8	232590957
1	191	232713419
1	191.6	232982308
1	191.7	233358575
1	191.8	233509131
1	192	233517261
1	192.2	234120426
1	192.4	234281314
1	192.5	234846727
1	192.6	234969796
1	192.7	235508426
1	192.8	235548100
1	192.9	235763604
1	193	235768818
1	193.3	236039725
1	193.7	236207394
1	193.8	236291257
1	193.9	236633249
1	194.1	236879279
1	194.3	236975318
1	194.4	237110369
1	194.5	237147010
1	194.7	237242972
1	195.1	237718010
1	195.4	237805068
1	195.5	238017041
1	195.6	238873144
1	195.8	239674934
1	196	240098699
1	196.4	240442641
1	196.7	240526050
1	197	240541308
1	197.2	240923645
1	197.5	241281674
1	197.6	241357036
1	197.9	241530836
1	198.2	241560675
1	198.3	242139680
1	198.5	242777438
1	198.6	243045338
1	198.8	243079156
1	199	243184424
1	199.1	243497853
1	199.3	243543497
1	199.4	243713365
1	199.6	243841386
1	200	245090591
1	200.1	245104649
1	200.2	245223734
1	200.3	245752881
1	201	245849892
1	201.1	246196115
1	201.2	246279200
1	201.3	246413564
1	201.9	246526848
1	202.4	246548139
1	202.5	246744262
1	202.6	248571249
1	202.7	248576938
1	202.8	248736290
1	202.9	248798196
1	203	248813047
1	204	249371941
1	204.1	249375236
1	204.5	249485148
1	204.8	249599094
1	205.2	249735042
1	205.4	250951982
1	205.6	250954753
1	205.9	250971916
1	206	251100021
1	206.3	251207146
1	206.5	251219642
1	206.6	251224599
1	206.9	251447042
1	207.1	251448722
1	207.3	251772290
1	207.4	252047355
1	207.5	252864970
1	207.7	253169552
1	209.2	253331976
1	209.3	253336621
1	209.5	253435180
1	209.6	253453092
1	209.7	253565723
1	209.8	253670380
1	209.9	253776427
1	210	253779530
1	210.6	253834144
1	211	253837142
1	211.2	253858260
1	211.4	253961866
1	211.7	254020578
1	211.8	254154626
1	212	254311255
1	212.3	254315917
1	212.4	254859676
1	212.5	254866306
1	212.6	254950731
1	212.9	255313399
1	213	256144519
1	213.8	256545861
1	213.9	256575130
1	214	256728831
1	214.1	256857239
1	214.3	256998853
1	214.8	257265957
1	215	257473146
1	215.1	257796295
1	215.2	257859040
1	215.8	258032835
1	215.9	258035070
1	216	258055460
1	216.1	258410682
1	216.3	258425512
1	216.5	258444425
1	217.1	258495137
1	217.3	258612811
1	218	258714607
1	218.1	258865385
1	218.5	258942816
1	218.8	259332330
1	218.9	259883252
1	219.1	260204451
1	219.4	260206693
1	219.5	260464410
1	219.7	260579806
1	219.8	260804212
1	219.9	260980089
1	220.1	261000166
1	220.3	261019048
1	220.5	261676462
1	220.6	262228390
1	220.7	262453758
1	220.9	262571862
1	221.3	262785259
1	221.4	262955470
1	221.6	263066185
1	221.7	263208613
1	221.9	263219432
1	222	263506697
1	222.1	263797542
1	222.3	263806151
1	222.6	264277540
1	222.7	264568140
1	223	264585549
1	223.1	264596212
1	223.2	264662096
1	223.4	265052174
1	223.7	265515708
1	224.1	265718091
1	224.3	265741644
1	224.5	265823847
1	225.6	266227776
1	225.7	266399089
1	225.8	267016845
1	225.9	267228192
1	226.3	267933891
1	226.5	267954729
1	226.7	268022591
1	227	268624436
1	227.1	268802401
1	227.5	269103376
1	227.7	269284870
1	227.8	269353258
1	228	269364184
1	228.1	269389617
1	228.2	269561027
1	228.3	269570395
1	228.4	269570757
1	228.5	269571061
1	228.6	269932844
1	228.9	270120915
1	229	270737637
1	229.1	270772190
1	229.2	271030396
1	229.4	271068219
1	229.5	271092671
1	229.8	271379321
1	230.2	271407941
1	230.3	271412406
1	230.4	271412488
1	230.6	271833666
1	230.8	271862718
1	231.2	272417013
1	231.4	272509323
1	231.6	272521900
1	231.9	273366054
1	232.2	273409020
1	232.6	273512605
1	232.7	273770214
1	232.8	273952529
1	232.9	273963940
1	233.1	274484337
1	233.4	274547536
1	233.5	274778439
1	233.6	274802949
1	233.8	274951319
1	234.1	275057690
1	234.3	275094778
1	234.6	275099315
1	234.9	275157884
1	235	275759786
1	235.2	275847194
1	235.3	275903460
1	235.6	276049202
1	236	276374263
1	236.1	276375169
1	236.2	276424343
1	236.3	276606066
1	236.4	276606363
1	236.6	277048901
1	236.8	277055884
1	236.9	277059854
1	237	277378005
1	237.1	277807521
1	237.3	277916280
1	237.4	278093435
1	237.5	278114049
1	238	278423737
1	238.3	278518090
1	238.4	278577783
1	238.7	278673940
1	239.2	278690193
1	239.3	278975542
1	239.5	279073863
1	239.6	279135159
1	240	279244755
1	240.5	279336198
1	240.6	279625477
1	240.8	279633524
1	241.4	279638107
1	241.6	279692821
1	241.9	279942368
1	242.2	279965536
1	242.5	280154770
1	242.9	280284964
1	243	280409089
1	243.1	280409339
1	243.4	280537846
1	244.1	280897441
1	244.3	281043234
1	244.4	281136743
1	245	281232403
1	245.2	281389315
1	245.5	281402444
1	245.6	281468735
1	245.8	281712155
1	245.9	281715007
1	246.1	281776836
1	246.2	281777547
1	246.5	281934627
1	246.9	282019811
1	247.2	282541530
1	247.3	282605756
1	247.4	282606095
1	247.5	282736645
1	247.6	282970641
1	247.7	283161742
1	248.1	283324561
1	248.7	283578181
1	248.9	283671452
1	249	283672140
1	249.1	283933565
1	249.2	284286843
1	250	285182379
1	250.1	285204438
1	250.2	285208515
1	250.3	285298506
1	250.9	285412401
1	251	285462093
1	251.3	285596272
1	251.4	285602757
1	251.6	285994919
1	251.8	286051335
1	252.1	286192164
1	252.2	286313760
1	252.5	286470316
1	252.6	286470385
1	252.7	286578074
1	252.8	286740838
1	253.1	286933832
1	253.5	287058882
1	253.8	287061981
1	254	287217504
1	254.3	287655413
1	254.6	287666186
1	254.9	287799569
1	255.2	287874930
1	255.4	287961080
1	255.8	288145825
1	256.1	288331992
1	256.6	288462910
1	257.1	288562553
1	257.5	288804463
1	257.7	288813132
1	258.1	288831720
1	258.2	288833364
1	258.3	288925540
1	258.4	289131130
1	258.5	289291849
1	258.7	289309650
1	258.9	289405476
1	259	289617742
1	260.2	290079897
1	260.4	290204156
1	260.5	290274567
1	260.6	290274714
1	261.1	290297928
1	261.3	290378909
1	261.5	290379431
1	261.8	290390330
1	261.9	290594724
1	262.2	290666362
1	262.5	290754215
1	262.8	290759900
1	262.9	290881509
1	263.5	290929569
1	263.6	291032928
1	263.7	291175041
1	263.9	291552670
1	264.1	291636225
1	264.3	291864105
1	264.5	291978340
1	265.5	292029244
1	265.8	292163918
1	266.2	292179301
1	266.4	292414214
1	266.5	292601803
1	266.6	292607534
1	267.4	292657571
1	267.7	292968160
1	267.9	292969323
1	268.4	293118818
1	268.5	293214818
1	268.6	293227837
1	269.3	293241161
1	269.4	293242747
1	269.5	293404559
1	269.7	293531760
1	269.9	293531950
1	270.1	293596755
1	270.2	293705568
1	270.4	293715253
1	270.7	293723701
1	270.9	294074351
1	271.2	294161462
1	271.6	294174711
1	272.2	294715489
1	272.3	294808275
1	272.4	295004417
1	272.5	295098536
1	272.6	295143006
1	272.7	295192069
1	274.5	295385235
1	274.7	295386725
1	275	295427490
1	275.4	295507524
1	275.8	295523599
1	276.1	295530759
1	276.5	295575370
1	276.6	295841701
1	276.9	295843156
1	277.2	295968730
1	277.9	296082326
1	278.5	296337162
1	278.6	296340455
1	278.8	296559094
1	279.2	296847376
1	279.4	296849793
1	279.5	296850786
1	279.7	296927722
1	279.8	296971427
1	280	296984259
1	280.4	297259609
1	280.5	297383893
1	280.6	297456250
1	280.8	297828241
1	281	297873882
1	281.2	297874567
1	282.4	298054248
1	283.5	298356460
1	284	298411637
1	284.2	298492566
1	284.3	298767252
1	284.4	298814922
1	284.8	299043828
1	284.9	299046451
1	285.2	299047060
1	286.2	299065443
1	286.3	299204350
1	286.4	299210609
1	286.8	299362060
1	287	299471072
1	287.2	299550615
1	288.4	299626294
1	288.5	299823876
1	289.2	300120433
1	289.3	300353682
1	289.4	300879053
2	0	10232
2	0.1	844036
2	0.4	901884
2	0.6	937938
2	0.8	1287574
2	1	1363227
2	1.1	1439921
2	1.2	1464442
2	2.1	1550548
2	2.2	1563041
2	2.4	1636965
2	3.9	1726275
2	4.4	1974010
2	4.5	2022617
2	4.6	2052657
2	4.8	2072532
2	5.7	2116997
2	6.6	2228585
2	6.9	2278965
2	7.3	2375356
2	8.3	2500806
2	8.5	2552526
2	8.7	2599710
2	9.2	2627021
2	9.4	2790681
2	9.5	2810664
2	9.9	3067636
2	10.7	3111878
2	10.9	3117050
2	11.2	3231212
2	12.1	3343950
2	12.7	3396230
2	12.9	3551195
2	13.8	3582667
2	14.3	3619142
2	14.4	3677877
2	14.5	3703096
2	14.6	3712368
2	14.8	3743090
2	15	3743203
2	15.4	3977905
2	15.7	4059131
2	16.1	4194382
2	16.2	4198621
2	17	4305423
2	17.5	4327498
2	18.5	4679556
2	18.6	4679629
2	18.7	4704609
2	19	4896785
2	19.1	5070232
2	19.2	5075189
2	19.9	5234907
2	20.1	5276041
2	20.6	5384722
2	20.7	5430550
2	20.8	5473607
2	20.9	5473803
2	21	5511975
2	22.1	5561370
2	22.3	5687027
2	22.7	5824237
2	23	5865712
2	23.2	6002652
2	23.4	6043141
2	23.6	6156994
2	24.2	6200423
2	24.5	6460008
2	25	6597726
2	26	6915358
2	26.2	6981210
2	26.3	6982154
2	26.5	7180444
2	26.8	7184696
2	26.9	7210593
2	27	7278799
2	27.1	7296194
2	27.3	7328513
2	27.6	7669127
2	27.9	7670757
2	28.1	7749239
2	28.3	7954730
2	28.4	8297874
2	28.8	8785321
2	29	8808489
2	29.1	8911725
2	29.2	8914167
2	29.6	8923999
2	29.8	8997706
2	30	9017689
2	30.3	9089082
2	30.7	9113334
2	31.3	9267075
2	31.6	9318835
2	31.7	9319793
2	33	9447506
2	33.1	9450561
2	33.4	9507467
2	34.5	9945149
2	34.7	9984374
2	34.8	10002794
2	34.9	10020246
2	35.4	10350309
2	35.8	10375003
2	35.9	10388158
2	36.1	10491106
2	36.6	10523031
2	37.2	10563567
2	37.3	10603308
2	37.9	10758524
2	38.3	10879174
2	39.8	11374104
2	41.6	11674080
2	42.1	11770165
2	42.3	11892010
2	42.5	11957293
2	42.6	11992112
2	42.7	12136902
2	43.2	12204238
2	44.4	12359540
2	44.8	12651575
2	45.1	12811763
2	45.2	13290547
2	45.3	13294882
2	46	13307850
2	46.1	13309380
2	46.7	13359124
2	47.9	13563411
2	48.1	13655340
2	48.6	13721537
2	48.7	13858759
2	48.8	13858975
2	49.1	14115863
2	49.4	14233473
2	50	14279052
2	50.1	14343066
2	50.3	14413805
2	50.5	14474057
2	50.7	14544915
2	51.1	14697280
2	51.2	14732506
2	51.4	14811244
2	51.6	14816152
2	51.7	14816486
2	51.8	14951888
2	52	15030020
2	52.1	15033622
2	52.6	15144581
2	52.8	15354344
2	53.6	15588725
2	54	15920336
2	54.1	15981111
2	54.2	15990447
2	54.5	15996366
2	54.7	16007095
2	55.3	16032870
2	55.4	16362603
2	55.7	16543512
2	55.8	16562505
2	55.9	16562938
2	58.5	17400344
2	59.3	17497882
2	59.4	17557957
2	59.5	17565632
2	59.6	17719923
2	59.9	18101697
2	60.6	18232060
2	60.8	18300493
2	61	18416151
2	61.4	18528060
2	61.9	18744802
2	62.1	18758547
2	62.2	18832134
2	62.6	18941278
2	62.9	19042052
2	63.3	19135848
2	63.4	19245572
2	63.5	19246921
2	63.6	19438958
2	63.9	19756986
2	64.2	19821657
2	64.3	19824529
2	64.4	19882616
2	64.5	19889012
2	64.6	19913649
2	64.7	19949542
2	65	19983528
2	65.1	19985293
2	65.2	20056129
2	65.3	20056161
2	65.4	20063753
2	65.7	20628308
2	66.2	20632305
2	66.4	20720293
2	67	20733782
2	67.3	21017190
2	67.6	21024332
2	67.7	21042840
2	68.5	21347588
2	68.6	21631713
2	68.7	21634759
2	68.8	21665031
2	69.9	22418899
2	70.3	22498489
2	70.4	22693471
2	70.6	23200363
2	71.1	23327958
2	71.4	23505701
2	71.6	23508643
2	71.8	23575454
2	72.1	23581140
2	72.3	23617130
2	72.7	23752824
2	72.8	23758879
2	72.9	24097152
2	73.1	24180887
2	73.2	24294816
2	73.6	24362497
2	73.8	24498639
2	74	24499802
2	74.2	24512207
2	74.3	24990126
2	74.5	25183053
2	74.7	25433454
2	75	27397142
2	75.4	27508138
2	75.5	27604629
2	75.8	28188375
2	75.9	28192013
2	76.3	28392366
2	76.4	28495744
2	76.8	28745837
2	77.1	28827912
2	77.2	28938062
2	77.4	29023224
2	77.5	29291246
2	77.6	29301356
2	77.9	29738729
2	78.1	29745687
2	78.2	29890118
2	78.6	29894336
2	79	30300471
2	79.1	30555109
2	79.3	30889259
2	79.4	30969542
2	79.5	31026350
2	79.6	31182907
2	79.7	31215894
2	79.8	31220770
2	80	31447759
2	80.5	31675479
2	80.8	31780232
2	80.9	33145064
2	81.1	33634860
2	81.3	33661840
2	81.5	33665444
2	81.9	34071838
2	82	34128764
2	82.1	34129216
2	82.2	34133248
2	82.3	34163697
2	82.4	34163876
2	82.6	34218729
2	82.7	34470145
2	83	35197509
2	83.1	35298876
2	83.2	35900051
2	83.3	35986131
2	83.7	36989920
2	83.8	37453298
2	83.9	37464545
2	84	37467335
2	84.2	37536579
2	84.7	37675203
2	84.8	37679992
2	84.9	37762188
2	85	38048740
2	85.1	38199598
2	85.2	38496775
2	85.4	38769301
2	85.5	39175695
2	86	39431163
2	86.1	39918404
2	86.2	39944311
2	86.4	40051198
2	86.5	40054214
2	86.8	40243187
2	86.9	40267772
2	87.1	40525042
2	87.2	40635075
2	87.3	41636560
2	87.6	41928777
2	87.7	42112582
2	88.4	42575666
2	88.5	43248753
2	88.7	43321013
2	88.9	43321186
2	89	43832480
2	89.5	44185417
2	89.6	44390514
2	90.1	44890769
2	90.4	44903846
2	90.6	44928107
2	90.9	44960465
2	91.2	45008508
2	91.5	45101186
2	91.8	45827582
2	92.7	45832050
2	92.8	46596702
2	92.9	47067945
2	93	47891129
2	93.2	47921629
2	93.3	48141290
2	93.4	48148493
2	93.5	48236110
2	93.6	49031487
2	93.7	49036646
2	93.8	49050798
2	93.9	49057262
2	94	49452588
2	94.4	49688067
2	94.7	50543034
2	94.8	50604039
2	94.9	50606057
2	95	51909203
2	95.1	51909991
2	95.2	51958293
2	95.3	54246504
2	95.4	54912717
2	95.5	54987704
2	95.6	55222514
2	95.7	55382365
2	96.1	55591396
2	96.2	56187833
2	96.4	56308443
2	96.6	56429595
2	96.7	56430026
2	96.9	58291950
2	97.1	58727608
2	97.2	60342885
2	97.5	61504824
2	97.8	61505454
2	98	61579784
2	98.1	61875036
2	98.3	62121786
2	98.4	62502894
2	98.5	62694268
2	98.6	63006892
2	98.7	64574873
2	98.9	64622248
2	99	64908160
2	99.5	65023476
2	99.7	68047894
2	99.8	69324952
2	100.1	69809181
2	100.2	70575514
2	100.5	70874105
2	100.6	72216019
2	101.1	72786092
2	101.2	72835951
2	101.3	73067060
2	101.8	82081198
2	101.9	84089084
2	102	104844290
2	102.2	105672875
2	102.4	107920418
2	102.6	108679530
2	103	110508068
2	103.1	113948148
2	103.3	114439966
2	103.8	115951960
2	103.9	118619352
2	104	118893684
2	104.1	120121107
2	104.2	126632513
2	104.5	127738235
2	104.8	128392265
2	104.9	129138309
2	105.2	130694634
2	105.3	132057689
2	105.4	133784507
2	105.5	135241890
2	105.6	137194989
2	105.7	137218537
2	105.9	141292190
2	106	141519014
2	106.3	141998054
2	106.4	142232209
2	106.5	142334305
2	106.6	142858454
2	106.7	143166847
2	106.8	143893496
2	106.9	143903168
2	107	144017186
2	107.1	144306394
2	107.2	144707970
2	107.3	144708381
2	107.4	145112919
2	107.5	145265363
2	107.6	145354193
2	107.7	145466120
2	108	145510286
2	108.1	146578579
2	108.5	146687044
2	108.6	146848643
2	108.7	149304218
2	108.9	149361371
2	109.2	149501421
2	109.4	149514373
2	109.5	149970449
2	109.6	149974100
2	109.7	150804295
2	109.8	151257483
2	109.9	151462402
2	110	151712172
2	110.1	153136988
2	110.2	153530031
2	110.6	153649430
2	110.8	153729315
2	111	153763420
2	111.3	154072108
2	111.6	154907461
2	111.7	156828175
2	111.9	156962072
2	112.1	157418690
2	112.2	157869194
2	112.3	157992279
2	112.9	158582613
2	113.6	159021684
2	113.7	161362332
2	113.8	161909143
2	114.2	162338291
2	114.5	163952408
2	114.7	164053894
2	114.8	164078253
2	114.9	164313462
2	115.1	164453827
2	115.5	164474036
2	115.7	165071711
2	115.8	165702458
2	116.1	168053491
2	116.2	168985137
2	116.4	169186939
2	116.8	169190663
2	117	169337376
2	117.1	169944496
2	117.3	170001771
2	117.4	170366205
2	117.5	170458093
2	117.8	170861509
2	117.9	171093760
2	118.1	171272100
2	118.2	171294746
2	118.3	171313232
2	118.4	171512425
2	118.5	171865406
2	118.6	172375978
2	118.7	172456998
2	118.8	173128967
2	119	173488066
2	119.1	174104620
2	119.2	174262736
2	119.5	174477433
2	119.6	174590253
2	119.7	175068158
2	119.8	175246198
2	120	176016325
2	120.2	176141308
2	120.9	176477626
2	121	176670194
2	121.1	177115189
2	121.3	177265834
2	121.4	177284397
2	121.5	177761510
2	121.8	178089415
2	121.9	178427747
2	122.2	178509332
2	122.3	178523418
2	122.6	178548315
2	122.8	178596248
2	123	178782432
2	123.1	178876068
2	123.2	178911286
2	123.5	179033407
2	123.8	179946801
2	124	180188185
2	124.3	180201421
2	124.5	180636709
2	124.9	180840959
2	125	181276335
2	125.2	181311506
2	125.7	181498200
2	126.3	181825051
2	126.6	182191262
2	126.9	182331609
2	127.1	182626688
2	127.2	182660334
2	127.7	182824255
2	128	182992892
2	128.2	183259989
2	128.5	183269744
2	128.6	183271013
2	128.8	183946836
2	128.9	184041746
2	129.2	184155015
2	129.8	184221086
2	130.4	184337941
2	130.6	184404138
2	130.7	184577702
2	131.1	184662667
2	131.3	184820914
2	131.5	184908832
2	131.7	185296034
2	131.9	185405882
2	132.4	185668045
2	132.5	185821315
2	132.8	185869140
2	133.4	185883882
2	133.6	186029078
2	133.7	186233112
2	134	186339949
2	135	186503628
2	135.5	186832697
2	135.9	187289598
2	136	187336258
2	136.2	187468649
2	136.3	187542378
2	136.8	187774219
2	137.5	188271435
2	137.9	188282450
2	138.2	188331977
2	138.3	188528120
2	138.6	188811857
2	138.7	189017856
2	138.9	189066435
2	139.2	189176906
2	139.3	189435467
2	139.4	189475449
2	139.5	189520214
2	140.1	189634183
2	140.3	189923467
2	140.5	190097525
2	141.2	190149595
2	141.3	190205630
2	141.7	190225778
2	142	190367563
2	142.1	190427130
2	142.6	190587729
2	142.7	191072132
2	143	191497614
2	143.2	191522733
2	143.4	191780326
2	143.6	191798825
2	143.9	191934372
2	144.2	192025993
2	144.6	192811868
2	144.7	193025147
2	144.8	193071873
2	145.3	193084321
2	145.6	193103427
2	145.7	193226341
2	145.9	193433995
2	146	193435763
2	146.3	194144278
2	146.5	194244972
2	146.6	194467284
2	146.7	194494133
2	146.8	194687411
2	147.6	195271735
2	148.2	195340847
2	148.4	195558733
2	149.1	195701895
2	149.3	195707087
2	149.4	195763855
2	149.6	196191343
2	149.8	196365030
2	150	196384207
2	150.1	196568652
2	150.2	196568682
2	150.4	196871491
2	150.8	196943535
2	151.2	196953973
2	151.4	197107665
2	151.5	197182900
2	151.6	197187393
2	152.3	197525091
2	152.4	197528363
2	152.7	197875465
2	152.9	198590024
2	153.3	199238909
2	153.4	199373569
2	153.7	199515535
2	153.8	199547587
2	154	199558348
2	154.7	199836643
2	155	200309692
2	155.4	201402358
2	155.5	202853066
2	155.7	202931491
2	156	203079074
2	156.1	203299494
2	156.3	203809965
2	156.7	203909705
2	156.8	204258976
2	157	204772864
2	157.5	204983385
2	157.7	205085470
2	158	205144830
2	158.1	205428870
2	158.3	205429390
2	158.5	205533664
2	159.1	206303397
2	159.5	206560684
2	159.6	206605706
2	159.7	206607614
2	160	206622840
2	160.3	206718124
2	160.5	206923308
2	160.6	207082917
2	161	207894140
2	161.4	208021992
2	161.7	208361856
2	161.8	208497020
2	161.9	208499866
2	162	208504071
2	162.4	208743328
2	162.5	209041169
2	162.6	209281219
2	162.9	209532010
2	163.4	209605789
2	163.6	209663348
2	163.8	209666481
2	164.3	209789981
2	164.5	209919608
2	164.6	209956364
2	165	210308412
2	165.1	210592136
2	166	211057804
2	166.1	211107622
2	166.5	211410685
2	166.6	211550882
2	166.8	211949898
2	166.9	212009661
2	167.3	212163303
2	167.7	212178615
2	168.2	212324932
2	168.8	212403061
2	168.9	212456792
2	169	213071788
2	169.2	213193626
2	169.6	213209382
2	169.7	213310164
2	169.8	213465815
2	169.9	213760937
2	170	213827599
2	170.1	213870783
2	170.2	213893280
2	170.3	214250664
2	170.4	214324271
2	170.8	214507629
2	170.9	214617417
2	171	214726735
2	171.3	214726844
2	171.6	214876265
2	171.8	215327204
2	172.1	215589507
2	172.4	215683477
2	173	215753615
2	173.1	215798677
2	173.2	215801107
2	173.4	215957964
2	173.7	216151998
2	173.8	216218224
2	173.9	216224266
2	174.5	216673672
2	174.6	217269323
2	174.8	217296611
2	175	217301984
2	175.1	217335548
2	175.2	217351638
2	175.7	217652357
2	176.4	217765415
2	176.7	218014282
2	177	218026722
2	177.2	218356952
2	177.3	219033436
2	177.4	219447627
2	177.7	219686673
2	177.8	219689697
2	177.9	219690743
2	178.1	219896825
2	178.4	219927589
2	178.5	220268355
2	178.9	220330507
2	179.1	220399624
2	179.2	220442930
2	179.5	220470863
2	179.8	220528888
2	180.6	220672060
2	181.1	220902425
2	181.3	220991356
2	181.5	221098561
2	181.9	221184994
2	182.1	221339727
2	182.2	221433785
2	182.4	222036162
2	183	222972951
2	183.3	223104085
2	183.6	223137194
2	184	223319268
2	184.5	223376127
2	184.7	223400427
2	184.8	223549602
2	185.4	223837778
2	185.7	223952962
2	186	223960148
2	186.5	224558175
2	186.7	224645333
2	186.8	224734527
2	187.3	224844622
2	187.4	225012615
2	187.5	225132892
2	187.6	225649407
2	187.7	225686625
2	188.4	225829038
2	188.7	226199969
2	189.1	226347894
2	189.4	226454152
2	189.9	226522984
2	190.3	226875029
2	190.4	227039970
2	190.5	227040115
2	190.9	227063989
2	191.1	227116641
2	191.2	227304799
2	191.6	227376249
2	191.7	228201754
2	191.8	228707474
2	192	228792269
2	192.1	229414822
2	192.3	229474729
2	192.6	229530877
2	192.7	229541203
2	193.2	229790655
2	193.6	229800603
2	194	229858960
2	194.3	229969250
[truncated: 5,012 more rows]
